# Supplementary material for: Zearalenone disturbs the reproductive-immune axis in pigs: the role of gut microbial metabolites
Source: Microbiome. 2022 Dec 19;10:234. doi: 10.1186/s40168-022-01397-7 (PMC9762105; doi:10.1186/s40168-022-01397-7)
Supplement: Supplementary file 5 — Additional file 4: Supp Table S3-1. List of differentially expressed genes (DEGs) between control (Ctrl) and zearalenone (ZEN) treatment group in pre-starter pig’s uterus, thymus, spleen, liver and inguinal lymph nodes. Supp Table S3-2. List of DEGs between Ctrl and ZEN treatment group in starter pig’s uterus, thymus, spleen, liver, inguinal lymph nodes and ovary. Supp Table S3-3. GO classification and enrichment of overlapping up-regulated genes between pre-starter and starter pig’s uterus. Supp Table S3-4. GO classification and enrichment of overlapping down-regulated genes between pre-starter and starter pig’s uterus. Supp Table S3-5. MGI phenotypes and Human diseases of genes (UP and DOWN) enriched by GO enrichment in pre-starter pig’s uterus. Supp Table S3-6. KEGG pathway enrichment of DEGs between Ctrl and ZEN treatment group in pre-starter pig’s uterus, thymus, spleen, liver and inguinal lymph nodes. Supp Table S3-7. KEGG pathway enrichment of DEGs between Ctrl and ZEN treatment group in starter pig’s uterus, thymus, spleen, liver and inguinal lymph nodes. Supp Table S3-8. List of DEGs involving immune diseases & system on the top 30 KEGG pathways in pre-starter and starter pig’s uterus. Supp Table S3-9. List of DEGs enriched in each overlapping KEGG pathways (top 30) between pre-starter and starter pig’s thymus, spleen, liver and inguinal lymph nodes. Supp Table S3-10. KEGG pathway enrichment of overlapping up-regulated genes in pre-starter and starter pig’s uterus. Supp Table S3-11. KEGG pathway enrichment of overlapping down-regulated genes in pre-starter and starter pig’s uterus. Supp Table S3-12. GO enrichment of DEGs between Ctrl and ZEN treatment group in pre-starter and starter pig’s uterus. Supp Table S3-13. List of genes for expression pattern analysis in starter pig’s uterus and thymus. Supp Table S3-14. KEGG pathway enrichment of genes enriched in profile 2 of expression pattern analysis in starter pig’s uterus and thymus. Supp Table S3-15. GO enr [file 40168_2022_1397_MOESM4_ESM.xlsx]

## Sheet: Supp Table S3-1
Supp Table S3-1. List of differentially expressed genes (DEGs) between control (Ctrl) and zearalenone (ZEN) treatment group in pre-starter pig’s uterus, thymus, spleen, liver and inguinal lymph nodes
Uterus														Thymus														Spleen														Liver
Gene ID	Gene symbol	Ctrl1_FPKM	Ctrl2_FPKM	Ctrl3_FPKM	Ctrl4 _FPKM	ZEN1_FPKM	ZEN2_FPKM	ZEN3_FPKM	ZEN4_FPKM	Log2(ZEN/Ctrl)	Qvalue	Pvalue		Gene ID	Gene symbol	Ctrl1_FPKM	Ctrl2_FPKM	Ctrl3_FPKM	Ctrl4 _FPKM	ZEN1_FPKM	ZEN2_FPKM	ZEN3_FPKM	ZEN4_FPKM	Log2(ZEN/Ctrl)	Qvalue	Pvalue		Gene ID	Gene symbol	Ctrl1_FPKM	Ctrl2_FPKM	Ctrl3_FPKM	Ctrl4 _FPKM	ZEN1_FPKM	ZEN2_FPKM	ZEN3_FPKM	ZEN4_FPKM	Log2(ZEN/Ctrl)	Qvalue	Pvalue		Gene ID	Gene symbol	Ctrl1_FPKM	Ctrl2_FPKM	Ctrl3_FPKM	Ctrl4 _FPKM	ZEN1_FPKM	ZEN2_FPKM
100037307	DAB1	2.07	1.48	2.18	1.72	0.98	0.95	1.06	0.68	-1.05039	1.62643e-29	5.0081e-30		396570	PLET1	0.82	1.27	2.32	0.79	0.65	0.61	0.79	0.5	-1.00376	0.000131273	6.92652e-05		396664	DSPP	0.05	0	0	0	0.11	0.08	0	0	3.32375	0.000176968	0.000177719		396684	LOC396684	287.67	843.68	1061.57	641.43	3030.55	379.09
100037962	TRPC5	0.17	0.1	0.18	0.19	0.06	0.01	0.11	0.04	-1.52994	2.22502e-11	1.57861e-11		396579	TNNT1	4.13	1.81	2.1	3.97	1.33	1.44	1.23	1.49	-1.14503	1.23803e-08	3.6481e-09		396680	NPW	0.43	1.69	0.51	0.79	5.45	5.02	0.91	2.37	1.98646	4.825e-12	2.21386e-12		396685	LOC396685	1244.91	2506.62	2590.72	2916.39	6093.6	6164.17
100037974	CRTAC1	0.7	0.83	0.38	0.5	1.23	0.19	2.02	1.3	1.00965	7.63476e-09	6.50266e-09		396587	CHRNA1	0.78	0.21	0.69	0.59	0.25	0.23	0.3	0.14	-1.27289	2.44502e-08	7.44491e-09		396769	MMP3	1.26	6.25	5.94	2.31	1.8	2	1.67	2.28	-1.07243	1.49584e-18	4.54663e-19		396737	KLRK1	2.06	4.1	6.34	33.84	6.98	3.73
100037976	TNFSF11	0.03	0	0	0	0.25	0.14	0.18	0.72	5.55752	1.15143e-12	7.50663e-13		396596	PAEP	1.9	3.05	3.68	1.9	0.57	0.78	2.07	0.59	-1.3855	9.2623e-08	3.03353e-08		396845	TF	0.48	0.1	0.29	0.18	0.11	0.1	0.13	0	-1.52399	0.000342788	0.000359786		396772	GALP	48.69	164.76	28.39	32.21	284.25	142.96
100038010	CCL11	0	0.13	0	0	1.31	0	0.36	0.38	3.97256	7.81731e-05	9.85155e-05		396637	UCHL1	2.02	1.9	0.43	2.04	1.21	0.41	0.42	0.9	-1.11649	2.73821e-05	1.28119e-05		396881	FCN2	1.73	17.44	0.73	2.5	1.71	1.11	5.07	1.56	-1.2848	1.39446e-24	3.12599e-25		396840	SOX9	4.31	2.36	1.24	3.18	1.53	0.84
100048961	TNMD	0.21	0.14	0.2	0.35	3.7	0.36	4.01	1.88	3.49129	2.33009e-29	7.21438e-30		396680	NPW	0.13	0	0.43	0.14	2.41	2.2	0.14	2.51	3.41783	5.97446e-11	1.39067e-11		396900	AMCF-II	0.05	0.27	0.44	0.04	0.14	0	0	0	-2.63947	0.000303596	0.000316328		396846	ZP2	1.67	0.14	0.23	0.28	0.14	0.19
100049680	MLPH	36.49	22.29	29.82	19.95	8.92	14.93	8.68	15.43	-1.23532	3.72011e-213	1.14205e-214		396684	LOC396684	0.2	0.04	0.93	0.16	0.13	0.08	0	0	-2.58217	1.1225e-05	4.94199e-06		396921	APCS	0.92	0	0.11	0	2.24	0.27	0	0.13	1.4363	0.000244249	0.000250754		396873	TCN1	0	0.86	0.11	8.77	41.56	0.12
100049688	TNFRSF11B	0.08	0.08	0.18	0.21	0.3	0.06	0.85	0.21	1.38759	5.51323e-05	6.81181e-05		396723	DDX58	2.55	2.98	15.47	3.87	3.59	114.85	5.57	6.17	2.42469	0	0		396940	AMELX	0.61	0	0.05	0	1.28	0	0	1.67	2.18864	3.37532e-13	1.43057e-13		396913	JUN	40.37	25.95	17.31	18.09	11.84	12.42
100049690	PNPLA3	1.62	0.11	0.17	0.04	0.04	0.01	0.22	0.1	-2.20432	6.83039e-14	4.16007e-14		396752	RSAD2	2.1	1.67	10.38	2.82	2.8	174.88	3.3	4.21	3.57735	0	0		396947	TNNI1	0.18	0.45	0.15	0.07	0.3	0.31	1.61	0.31	1.62106	3.79875e-05	3.48005e-05		396944	GLUL	262.71	255.06	144.48	118.49	80.37	93.72
100049691	OSTN	0	0	0	0	0.11	0	1.32	0	4.77991	0.0001079	0.000138525		396754	SLC2A4	0.02	0.12	0.03	0.05	0.6	0.03	0.13	0.36	2.30135	1.27201e-06	4.86054e-07		397032	SELENOW	0.08	1.07	1.26	1.08	0.17	0.08	0.77	0.35	-1.36963	0.000340272	0.000356904		396959	ANKRD1	0.16	0.58	1.83	1.71	0.47	0.3
100124374	CYP26A1	0.48	0.15	0.03	0.43	0.26	0.04	0	0.17	-1.29753	0.000754586	0.00108412		396769	MMP3	0.66	1.01	1.4	2.68	0.66	0.08	1	0.6	-1.28543	4.86915e-09	1.36804e-09		397304	NPY	0.96	1.39	2.07	2.54	6.5	0.37	2.39	7.99	1.25592	2.77485e-08	1.78002e-08		396971	ALOX15	2.61	0.75	0.07	0.1	0.14	6.34
100125343	SNCG	1.66	1.66	1.37	0.81	0.29	0.71	1.5	0.39	-1.10144	4.96798e-05	6.10594e-05		396772	GALP	0.15	0.44	0.16	0.09	0.15	1.83	0.61	0.07	1.25331	4.55998e-05	2.21709e-05		397342	GSC	1.06	0.53	0.32	1.24	0.7	0.14	0	0.66	-1.11752	0.000329893	0.000345504		397029	PLP1	1.58	3.79	2.64	0.81	1.11	1.06
100126239	PHACTR3	0.12	0.07	0.03	0.11	0.61	0.17	0.27	0.19	1.97256	3.16718e-07	3.12116e-07		396832	LEP	0	0	0	0	0.25	0.02	0	0.1	5.25977	1.34718e-05	6.0125e-06		397389	MCT7	1.72	1.23	7.29	1.45	1.88	8.08	2.25	12.56	1.05265	7.35004e-18	2.32154e-18		397060	DUOX2	0.98	0.21	0.04	0.34	0.18	0.13
100127131	LOC100127131	23.38	34.91	27.66	37.79	24.2	17.58	285.87	37.85	1.63686	0	0		396842	CRP	0	0	0.07	0.04	0.05	0	0.15	0	3.58164	6.75155e-08	2.18014e-08		397397	AMY2	0.97	3.4	3.8	3.03	8.28	30.09	14.48	14.29	2.42082	8.86303e-276	1.30615e-277		397087	SPP1	6.16	12.99	12.63	21.37	44.98	9.54
100127479	CALB2	0.09	0.05	0.21	0.18	1.21	0.14	0.77	0.17	2.11551	1.9815e-07	1.91756e-07		396854	IFN-DELTA-1	0.18	0.16	0.13	0.13	0.3	1.61	0.19	0.5	2.13294	6.44459e-06	2.73051e-06		397413	FXYD3	0.56	0.24	0.37	0.1	0.14	0.22	2.68	0.72	1.63355	0.000847915	0.000949917		397102	AMBN	0.18	0.22	0.34	0.79	0.94	1
100134968	SYCP2	0.55	0.35	1.76	0.77	2.88	0.75	3.21	1.54	1.3378	8.1301e-33	2.23502e-33		396860	MYH7	0.52	0.13	0.32	0.43	0.16	0.13	0.24	0.16	-1.02114	1.9887e-06	7.79108e-07		397429	SLC2A2	41.73	0.04	0.08	0.07	60.14	0.08	0.03	51.83	1.44816	2.02956e-220	3.96878e-222		397115	ARG1	50.09	152.91	91.21	110.6	376.2	149.25
100141418	RNF39	1.63	1.14	1.06	1.28	0.74	0.71	0.39	0.65	-1.04493	7.2908e-05	9.16216e-05		396863	POMC	1.25	0.85	1.65	1.1	0.99	0.5	0.18	0.62	-1.05855	0.000146937	7.81165e-05		397443	HPD	1.03	0	0.08	0.09	1.96	0.3	0	0.47	1.235	0.000222602	0.00022689		397123	MT3	12.3	12.14	5.61	4.14	0.23	3.62
100144448	OAZ3	7.45	1.82	2.89	15.66	2.92	2.38	2.16	1.56	-1.64189	3.49719e-29	1.0898e-29		396893	MX2	6.89	4.54	32.11	7.34	7.31	397	8.5	8.64	3.16945	0	0		397451	LOC397451	0.13	0.11	0.09	0.12	0.24	0.14	0.09	0.25	1.27643	3.25043e-10	1.71663e-10		397138	FUT1	42.47	24.18	22.4	33.8	15.2	14.16
100144518	HSPA1L	1.54	2.31	1.16	1.26	0.73	0.75	0.44	1.03	-1.20059	4.55737e-21	1.91724e-21		396911	CNN1	0.09	0.08	0.33	0.45	2.75	0	0.24	0.19	1.78945	1.35454e-07	4.52222e-08		397506	RAG1	0.1	0.16	1.71	0.04	0	0.06	0.08	0	-3.61544	5.44053e-48	5.84368e-49		397207	HAMP	1524.53	21.03	0.53	8.15	111.1	0.21
100144588	SLC3A1	2.07	1.75	1.38	0.16	0.11	0.73	1.21	0.31	-1.15156	5.25472e-12	3.57168e-12		396937	ITIH2	0.88	0.05	0.11	0.18	0.43	0	0	0.11	-1.25946	6.81288e-05	3.41981e-05		397513	POU3F1	0.37	0.5	0.04	0.27	0.14	0.1	0.25	0.05	-1.09154	0.000896007	0.00100913		397230	MBL2	24.92	18.82	287.73	27.8	21.68	23.68
100144623	S100A7	2.02	5.63	3.77	1.62	0.93	0.25	1.34	0	-2.37923	7.19779e-09	6.11606e-09		396947	TNNI1	3.18	1.15	1.52	3.13	1.6	0.83	0.68	0.3	-1.32469	1.22656e-09	3.23907e-10		397572	PSME1	9.31	13.74	8.21	11.93	62.71	144.11	6.79	0	2.36137	0	0		397315	PIGR	2.62	3.47	9.77	4.68	20.65	5.18
100144625	IRF4	0.9	0.84	0.72	0.81	1.03	2.27	1.99	1.44	1.02356	3.42712e-22	1.37408e-22		396959	ANKRD1	2.15	0.53	1.37	1.1	0.5	1.03	0.64	0.16	-1.13405	3.38525e-07	1.19461e-07		397660	ADIPOQ	0.09	0.08	0.06	0.08	5.26	0.04	0.08	0	4.03609	5.96749e-51	6.00381e-52		397320	MMP1	0	0	0	0.03	0	0.25
100151841	CLVS1	0.33	0.12	0.38	0.13	0.82	0.5	0.28	0.83	1.33338	1.29146e-13	7.9673e-14		396960	ALB	0.26	0.17	1.63	1.37	18.42	0.03	0.09	0.17	2.51434	2.09643e-92	5.4697e-94		397666	MYL1	0	0.1	0	0.05	0.65	0	0.14	1.22	3.72198	5.3239e-09	3.16172e-09		397382	MUC1	0.16	0.22	0.17	0.43	1.23	0.14
100151883	LDB3	1.73	1.21	2.23	1.98	4.03	1.94	5.07	3.07	1.00337	2.25187e-34	5.97517e-35		396991	IFNG	0.2	0	0.21	0.1	0	2.75	0	0	2.4448	8.63096e-05	4.41719e-05		397686	IFNA1	67.08	13.33	21.68	15.62	87.6	24.55	25.96	104.29	1.0541	0	0		397397	AMY2	0.16	1.42	0.65	3.16	0.09	0.19
100151890	PMP2	0.29	0.15	0.44	0.58	0.94	0.44	0.8	0.73	1.07791	0.000180156	0.000237152		396996	TF	0.03	0	0.25	0.08	2.92	0.05	0	0	3.13158	1.66575e-20	2.05201e-21		399533	FABP4	1.27	1	0.74	1.16	16	0.91	1.15	1.59	2.19436	3.17483e-29	5.92943e-30		397417	MT1A	0.27	604.97	463.06	1.36	0.91	0.29
100151940	ESRRB	0.54	0.37	0.28	0.27	0.01	0.12	0.08	0.18	-1.84103	1.91563e-12	1.26749e-12		397046	MYOC	0.11	0.46	0.19	0.25	1.58	0.36	0.31	0.49	1.43217	4.58783e-07	1.64762e-07		403107	CYP2C33	0.62	0	0.15	0	2.02	0	0	0.16	1.53459	9.35637e-06	7.94297e-06		397456	PTGDS	56.88	176.69	43.46	30.34	21.26	7.24
100152036	LOC100152036	0.33	0.16	0.65	0.63	0	0.34	0.03	0.05	-2.17982	1.26589e-05	1.45372e-05		397056	RHBG	0.82	0.37	1.31	0.94	0.53	0.59	0.36	0.08	-1.27939	3.28701e-06	1.33247e-06		403328	CYP8B1	0.14	0	0	0	0.47	0	0	0.63	3.03609	2.01511e-05	1.78637e-05		397506	RAG1	0.4	0.17	0.09	0	0.01	0
100152093	PENK	15.96	25.43	12.8	8.87	5.61	4.54	3.22	10.08	-1.42166	1.3696e-93	1.2804e-94		397124	RBP4	0.34	0.39	0.73	0.62	4.84	0.07	0	0.94	1.41623	6.6474e-07	2.43421e-07		404698	HYAL1	0	0	0	0	0	0	0.43	0	4.97327	6.3457e-05	5.98777e-05		397561	FASN	82.69	17.35	91.24	31.89	18.76	16.87
100152095	HRG	0	0.65	0.51	0.07	0	0	0	0.03	-5.2369	3.1686e-10	2.44213e-10		397128	MX1	49.04	38.12	146.25	53.49	52.39	859.63	33.93	92.14	1.88086	0	0		407066	HBB	4053.78	14237.6	7559.36	10765.3	5013.32	9535.63	47221.6	9950.47	1	0	0		397570	OAS1	5.01	12.39	11.24	13.67	58.09	1.84
100152118	OPRK1	0.12	0.05	0.05	0.09	0.48	0.08	0.33	0.1	1.673	7.42451e-08	6.89971e-08		397173	SOX6	0.06	0.13	0.17	0.06	0.16	0.33	0.24	0.14	1.02289	3.59285e-06	1.4644e-06		414905	TNNC2	1.32	0.75	0.78	0.7	3.53	1.03	1.44	1.99	1.15932	1.8856e-11	9.01513e-12		397572	PSME1	0	0	0	0	46.01	0
100152272	OXT	0.33	2.28	0.61	3.28	0	0	0.3	0	-4.34937	2.38796e-10	1.82279e-10		397192	VTN	0.08	0.12	0.53	0.43	2.5	0.04	0.13	0.08	1.30135	6.79722e-05	3.41125e-05		494016	CA3	0.16	0	0.24	0	1.71	0.04	0.04	0.04	2.12992	1.10987e-06	8.41556e-07		397672	CILP	0.61	0.12	0.07	0.08	0.09	0.04
100152341	LRRC18	0.55	0.67	0.48	0.53	1.22	1.68	2.32	1.39	1.5806	1.37689e-29	4.22274e-30		397196	DPEP1	0.09	0.13	0.51	0.45	0.09	0.09	0.04	0.05	-2.10364	0.000459516	0.000268555		641347	SLC34A2	0.38	0.3	0.17	0.03	0	0.11	0.14	0.1	-1.08063	0.000175383	0.000175853		397681	APOA4	13.29	70.59	31.79	16.01	235.72	94.86
100152351	SULF2	15.22	17.83	18.88	17.71	67.52	45.19	127.83	44.9	1.65479	0	0		397264	CKM	1.1	0.38	0.61	0.76	0.21	0.18	0.29	0.17	-1.73232	7.56682e-07	2.79024e-07		641353	ADRA2B	1.88	1.49	2.23	2.55	0.64	1.11	0.43	0.22	-1.72242	1.48455e-15	5.3706e-16		403104	CYP2B22	23.3	26.88	1.92	2.61	0.4	7.14
100152369	PALM2	0.34	0.2	0.09	0.74	1.01	0.32	2.63	0.14	1.59401	3.68654e-43	7.7175e-44		397304	NPY	0.91	13.99	7.53	0.82	62.44	1.72	1.21	70.71	2.54873	9.55532e-146	1.51538e-147		654406	AKR1CL1	0.11	0.14	0.2	0	1.43	0.3	0.1	0.35	2.21297	3.31998e-06	2.65181e-06		403110	CYP2C36	0.41	0.97	5.73	2.58	23.74	0.53
100152434	PRPH	0.2	0.42	0.29	0.24	0.81	0.1	1.15	0.54	1.2322	3.17274e-10	2.44581e-10		397316	FCN1	1.09	0.25	2.01	0.18	1.99	7.98	0.79	1.06	1.74533	5.04111e-18	7.16427e-19		733603	SAA3	1.04	0.47	1.78	0.41	0.94	5.1	0.32	1.66	1.1784	3.15854e-05	2.86491e-05		403149	CYP2A19	636.89	961.42	380.41	177.46	244.16	1890.77
100152527	FAM162B	10.71	12.44	6.61	10.86	21.99	15.16	25.87	22.32	1.07957	1.33537e-99	1.14745e-100		397373	MYO7A	6.89	5.94	0.28	0.17	0.31	0.21	0.23	0.28	-4.03127	2.00165e-234	2.12993e-236		733625	SFN	0.27	0.13	0.05	0.19	0.6	0.24	0.44	0.62	1.56698	0.000336237	0.000352625		404698	HYAL1	0	0	0	0	0	0.41
100152565	GFRA1	4.35	2.77	2.52	3.36	1.75	1.72	1.31	1.55	-1.04914	1.87295e-79	2.10058e-80		397422	CCL2	7.57	5.46	9.43	11.02	13.88	39.42	7.47	7.72	1.09644	2.64005e-33	1.99078e-34		751862	DMBT1	0	0	0	0	0.28	0	0	0	5.18496	1.62296e-05	1.42194e-05		407066	HBB	320.98	758.15	2088.35	803.59	283.67	571
100152573	AK7	7.65	7.5	6.55	11.06	13.33	24.76	16.59	21.49	1.27282	1.95531e-159	9.38112e-161		397429	SLC2A2	0.15	0.09	0.04	0.11	0.35	0.22	0.18	0.19	1.15184	1.54933e-11	3.42881e-12		100037296	TLR7	0	0.21	0.08	0	0	0	0.05	0	-2.4257	0.000606663	0.000660558		414379	DIO2	14.99	17.93	7.07	5.27	1.98	5.41
100152602	CFAP58	1.8	1.56	1.24	1.87	3.86	5.35	4.97	4.4	1.52422	5.26404e-86	5.40843e-87		397436	CASQ2	0.87	0.35	0.61	0.61	0.46	0.26	0.12	0.16	-1.27614	7.94434e-07	2.94164e-07		100037920	MT1D	32.16	6.64	27.96	11	86.62	24.49	37.44	59.46	1.44493	5.92745e-75	3.8133e-76		414387	ICAM2	4.08	8.08	13.62	18.17	29.83	21.12
100152625	KCNRG	1.19	0.89	0.89	1.12	2	2.83	2.77	2.25	1.26853	4.93835e-77	5.76708e-78		397540	CHGA	1.18	0.86	1.8	2.08	0.88	0.89	0.3	0.76	-1.05135	1.04824e-06	3.9527e-07		100037935	CD207	0.85	2.96	1.14	1.6	0.86	0.52	0.95	0.95	-1.03496	9.97429e-06	8.49582e-06		414403	POLR2I	76.07	25.44	31.83	38.39	23.47	15.82
100152643	PCYT1B	0.85	1.37	1.01	1.67	2.68	2.11	6.76	2.75	1.58261	1.59355e-96	1.42831e-97		397570	OAS1	2.69	2.56	1.68	4.38	5.32	48.25	0.39	4.38	2.3721	6.04839e-194	7.48805e-196		100038008	CD1E	0.27	1.63	1.1	0.33	0.28	0.15	0.5	0.19	-1.15032	3.09655e-34	4.78717e-35		414910	GCM1	0.39	0.46	0.71	0.67	1.52	0.88
100152653	ART4	1.43	1.79	2.28	1.99	10.29	3.15	8.72	3.25	1.76724	1.6048e-75	1.92114e-76		397572	PSME1	0	0.94	0	0	48.15	105.87	0	0	7.29963	0	0		100048934	WEE2	0.48	0.33	0.1	0.34	1.12	0.35	0.16	0.96	1.10182	3.12611e-07	2.22995e-07		445530	TTL	2.2	0.44	1.03	0.57	0.65	0.5
100152707	HOXC5	0.7	1.38	2.84	0.72	0.15	1.52	0.59	0.52	-1.06644	9.52339e-08	8.94279e-08		397585	AHSG	0.06	0	0.57	0.39	4.03	0	0.03	0	2.08001	2.72545e-15	4.55653e-16		100113428	BPIFB5	0.02	0	0	0	0.05	0.55	0.86	0.39	5.85238	1.88869e-14	7.37057e-15		448810	MYC	29.08	33.04	13.66	22.71	11.19	10.14
100152746	SAMD15	1.71	1.88	1	2.36	2.68	5.88	5.9	4.18	1.43044	3.3317e-47	6.29108e-48		397588	EIF2AK2	7.47	7.37	31.84	9.59	8.39	98.98	11.51	16.28	1.28458	0	0		100125969	IFNE	0.03	0.03	0.04	0.13	0.09	0.14	0.05	0.14	1.95999	1.24658e-05	1.07752e-05		448816	STS	0.28	0.42	0.33	0.26	0.28	1.55
100152834	PIWIL2	0.07	0.14	0.18	0.21	0.03	0.13	0.03	0.08	-1.15989	0.000309519	0.000419715		397623	SIGLEC1	0.36	0.08	1.35	0.52	0.84	3.56	0.54	0.6	1.34507	1.72209e-37	1.13471e-38		100126286	KRT18	3.44	0	0.59	0.17	0.49	0.6	0.53	0.25	-1.02069	0.00010362	0.000100536		497059	SSTR2	0.1	0.03	0	0.17	0.45	0.06
100153020	RDH12	0	0.09	0.12	0.09	0.49	0.06	0.6	0.44	2.43199	9.09805e-09	7.80512e-09		397660	ADIPOQ	0.32	0.18	0.29	0.65	31.81	0.26	0.89	11.51	4.96742	0	0		100127161	CIDEC	0.2	0.28	0.16	0.02	2.36	0.11	0.11	0.06	1.40562	7.80617e-05	7.44882e-05		497066	DLK1	0.3	0.3	1.3	0.54	0.11	6.36
100153042	TGM3	0	0	0.02	0	0.13	0.14	0	0.19	3.55752	0.00081228	0.00117302		399501	ADRA2A	0.1	0.56	0.61	0.3	0.53	2.11	0.35	0.49	1.16159	0.000158609	8.47115e-05		100127171	CIDEA	0.16	0.08	0.2	0	1.96	0	0.14	0.16	2.55174	1.88077e-06	1.4658e-06		497235	SLC5A10	0.95	0.56	1.12	0.91	0.23	0.46
100153102	SPATS1	0.14	0.52	0.3	0.36	0.6	1.27	1.28	0.9	1.61764	7.57667e-13	4.87875e-13		399533	FABP4	8.05	16.87	9.56	14.19	134.7	9.13	19.73	58.88	2.20975	0	0		100135678	PDE6C	0.34	0.41	0.5	1.01	0.59	0.87	2.18	1.21	1.11276	9.65983e-06	8.21291e-06		574058	CD274	0.42	0.42	1.21	0.74	3.31	0.38
100153106	BVES	0.75	0.76	0.64	0.8	1.83	1.2	6.55	1.59	1.98714	5.84878e-58	9.01382e-59		403111	CYP2C42	2.09	1.72	3.6	2.27	2.6	16.74	2.57	2.32	1.28514	1.81979e-53	8.19251e-55		100141412	OLF42-1	1	0.13	1.28	0.89	2.54	0.85	0.88	3.21	1.54879	2.1611e-29	3.99633e-30		606751	TNNI2	0.86	0.34	0.45	0.5	0.17	0.11
100153139	LOC100153139	0	0.11	0.12	0.07	0.1	0.17	0.42	0.48	1.9629	0.000881792	0.0012813		406191	TNFSF10	13.12	14.72	31.47	18.76	17.75	117.96	17.65	21.12	1.27976	0	0		100144448	OAZ3	4.52	1.42	0.78	17.84	1.8	1.03	2.1	0.74	-2.07004	7.03185e-33	1.13493e-33		641349	PPP1R3C	49.78	74.57	19.13	19.38	18.59	17.26
100153335	STRA6	6.22	8.27	4.34	7.71	1.51	3.01	2.14	3.66	-1.36043	7.79653e-81	8.53961e-82		414904	CXCL2	0.2	0.72	1.31	0.72	3.9	0.79	0.76	0.82	1.26431	2.26578e-07	7.80559e-08		100144538	PIGE-108A11.3	5.88	5.53	3.07	7.58	3.72	1.41	2.31	2.72	-1.13039	4.1688e-33	6.67522e-34		641359	SULT2A1	128.52	256.24	189.59	157.07	587.72	203.16
100153371	CA14	1.37	2.59	1.08	1.25	4.65	1.24	7.13	2.24	1.33687	1.95629e-42	4.17986e-43		445522	TPO	0.13	0.2	0.11	0.17	2.15	1.85	0.02	3.27	3.338	3.23472e-63	1.21795e-64		100151747	LRRC2	0.16	0.03	0.01	0.02	0.28	0.13	0.01	0.19	1.85231	2.97777e-06	2.3676e-06		654297	CITED1	4.62	3.56	3.24	8.63	2.97	1.51
100153539	ADAMTS14	1.58	1.66	1.36	1.75	4.65	1.76	4.23	3	1.1306	6.14733e-95	5.64263e-96		448855	ISG20	2.33	0.98	4.69	2.49	2.05	41.7	0.92	1.92	2.27361	5.91526e-226	6.41539e-228		100151998	MOXD1	0.36	0.56	0.14	0.16	0.1	0.28	0.16	0.04	-1.01103	0.000622647	0.000679286		654325	MMP9	0.3	0.29	0.19	0.13	0.92	0.24
100153739	CCDC13	1.31	1.04	0.71	1.28	1.51	2.77	3.33	2.08	1.2887	4.01454e-101	3.34432e-102		448964	GC	0.04	0.1	0.34	0.15	1.59	0.04	0	0	1.44794	0.000308358	0.000174818		100152524	LOC100152524	0.17	0.25	0.39	0.07	0	0.09	0.06	0	-2.40229	5.23479e-05	4.87869e-05		654416	PEG10	0.86	0.47	0.47	0.61	0.23	0.23
100153843	LIPM	1.59	0	1.51	0	0	0	0.04	0.05	-5.15041	2.96648e-31	8.53948e-32		493187	IL27	0.69	0.75	1.52	0.79	0.81	4.9	0.8	0.89	1.05534	3.04347e-05	1.43491e-05		100152625	KCNRG	0	0.14	0	0	0.52	0	0.06	0.14	2.12661	1.22799e-11	5.81014e-12		733603	SAA3	65.01	1030.95	339.56	244.2	2086.25	150.61
100153848	EBF3	0.19	0.19	0.17	0.44	0.64	0.51	0.6	0.46	1.17505	1.66626e-09	1.35389e-09		494019	CXCL10	35.4	24.32	84.98	40.89	36.45	648.92	29.2	30.08	2.03244	0	0		100153156	RIPOR3	0.56	0.07	0.07	0.1	0.9	0.1	0.14	0.85	1.32237	6.52407e-13	2.81225e-13		733631	GATA3	0.94	0.4	0.44	0.63	0.35	0.23
100153917	SLITRK6	3.76	4.13	2.55	5.52	2.53	1.64	1.49	2.07	-1.04247	2.70605e-51	4.67972e-52		497618	MYOG	2.25	0.63	1.04	3.17	0.86	0	1	0.89	-1.3443	6.19858e-05	3.08418e-05		100153243	APOA2	9.5	0.03	0.91	0.32	21.58	0.36	0.09	1.41	1.19128	1.21554e-08	7.54606e-09		733655	LRRIQ3	1.28	0.19	0.12	0.05	0.15	0.09
100153932	FDPS	574.96	216.5	136.34	207.66	112.99	46.74	117.75	181.47	-1.27956	0	0		595119	OASL	1.21	1.12	7.23	1.55	2.32	40.05	1.2	2.34	2.08846	2.52807e-103	5.71643e-105		100153283	SH2D4B	0.13	0.39	0.38	0.48	0.1	0.19	0.22	0.07	-1.23954	1.17523e-08	7.27911e-09		733661	F7	5.11	30.19	0	2	0	0
100153984	VNN2	3.25	2.84	6.37	1.06	7.51	21.27	7.1	11.77	1.78609	1.23252e-156	6.00839e-158		595128	OAS2	19.92	16.96	29.85	21.25	24.65	234.57	17.35	23.05	1.72868	0	0		100153359	LOC100153359	4.78	0.74	1.39	1.03	6.47	1.6	1.31	8.25	1.1555	1.1955e-131	4.16737e-133		733665	MMD	4.66	4.97	5.43	7.4	2.42	2.1
100154025	MYO18B	0.1	0.05	0.08	0.06	0.02	0.01	0.03	0.01	-1.96033	7.49892e-06	8.40452e-06		641353	ADRA2B	0.87	1.26	0.83	0.8	0.19	0.35	0.35	0.35	-1.61109	4.69747e-07	1.69085e-07		100153513	SERPINA5	1.29	0	0.03	0.03	0.5	0	0	0	-1.36194	0.00053898	0.000582968		733666	KCNS3	1.51	3.32	1.26	0.86	0.69	0.86
100154091	GPX6	0.09	0.18	0.08	0.26	0	0.05	0	0	-3.8348	0.000208912	0.000277166		654325	MMP9	7.01	3.73	17.21	5.69	3.75	2.92	4.48	3.37	-1.18217	7.2412e-59	2.90429e-60		100153843	LIPM	0.84	0	0.18	0	0	0	0.05	0.16	-2.21353	8.27313e-06	6.97179e-06		733674	PON3	1.19	1.8	2.13	1.19	1.49	49.1
100154215	CFAP43	1.49	0.91	1.13	1.6	2.42	4.05	3.93	2.42	1.32556	5.1198e-68	6.84778e-69		654411	PLIN1	0.16	0.06	0.23	0.2	4.78	0.16	0.37	1.8	3.50951	1.46579e-95	3.70436e-97		100153848	EBF3	0.18	0.12	0.12	0.08	0.38	0.21	0.44	0.16	1.36053	1.18742e-06	9.03049e-07		751862	DMBT1	2.43	6.32	2.25	7.68	25.45	2.08
100154254	ACTA1	0.04	0	0.04	0	0.77	0	0.23	0.08	3.83054	2.26742e-07	2.20369e-07		733653	CRYZ	2.67	3.04	4.03	9.45	3.66	12.25	11.35	11.19	1.18958	5.09151e-98	1.2711e-99		100153899	LOC100153899	1.04	6.88	7.54	9.62	1.22	2.33	0.87	1.29	-2.14409	3.08231e-71	2.10086e-72		767625	GPX2	0.19	0	0.23	0.17	1.02	0.26
100154257	KIAA1324	0.71	1.21	0.38	0.57	1.56	1.06	3.11	1.38	1.34593	2.35817e-47	4.43826e-48		733663	MYOZ2	1.74	0.3	0.9	0.92	0.68	0.54	0.34	0.23	-1.06216	0.000202866	0.000110798		100154054	NECTIN4	0.33	0.49	0.14	0.25	0.18	0.16	0.16	0.08	-1.05683	0.00040108	0.000425629		780409	CCL26	8.43	0.33	0.53	0.15	1.04	0.16
100154285	CRIP3	0.03	0.12	0.31	0	0.38	0.1	0.09	0.37	1.45671	4.29043e-07	4.28236e-07		733674	PON3	0.01	0	0	0	0.52	0	0.06	0.14	5.76673	9.92601e-14	1.83111e-14		100154230	MMP17	1.54	0.64	1.48	1.34	1.71	3.67	1.09	4.1	1.09379	1.71334e-35	2.52739e-36		100037298	SLC7A2	10.44	20.03	22.57	16.85	50.16	19.43
100154368	PLA1A	2.46	5.51	4.85	4.09	0.43	4.01	0	3.26	-1.18702	5.19041e-27	1.72715e-27		100037289	IRF7	7.17	3.64	34.12	6.98	8.65	133.4	4.02	9.49	1.64348	0	0		100154257	KIAA1324	0.02	0.29	0.18	0.2	0.04	0.09	0.02	0.02	-1.94203	1.41307e-08	8.82034e-09		100037920	MT1D	11214	8622.6	10249.3	6602.9	3257.48	6209.29
100154384	NKX2-1	0.31	1.02	1.09	0.72	0.34	0.15	0.19	0.56	-1.38652	6.41369e-09	5.43693e-09		100037292	ACKR4	0.24	0.36	0.71	0.34	1.34	1.45	0.39	1.1	1.47944	3.82737e-13	7.3856e-14		100154559	FAM26D	0.38	0	0.02	0.24	0.26	0.62	0.34	0.41	1.31917	1.07067e-09	5.92605e-10		100037944	CHI3L2	0	0	0.12	0.13	0.43	0.11
100154391	KCNQ5	0.74	0.55	0.9	0.74	3.47	1	1.55	0.86	1.21797	2.60942e-37	6.36838e-38		100037298	SLC7A2	0.06	0.08	0.12	0.06	0.18	0.26	0.29	0.1	1.39035	1.32883e-07	4.42961e-08		100155702	INSRR	0.32	0.46	0.89	0.59	1.07	2.07	1.47	1.06	1.34433	1.68302e-31	2.85469e-32		100037966	SOCS2	6.85	46.71	43.7	64.31	11.94	20.01
100154454	TMEM249	0.94	2.76	1.87	0.64	0.52	0.66	0.17	0.78	-1.56159	1.3499e-09	1.08976e-09		100037920	MT1D	0.19	0.55	1.21	0.6	7.22	0.19	0	0.19	1.66895	0.000158747	8.48012e-05		100155824	SPAG17	0.02	0.01	0	0.49	4.16	0.02	0	0.06	2.9388	2.59207e-73	1.71163e-74		100038005	KLF5	0.05	0.15	0.16	0.14	0.6	0.56
100154528	ATP13A5	0.51	0.18	0.53	0.26	0.18	0.04	0.11	0.19	-1.50807	4.77888e-10	3.73408e-10		100037937	TLR3	1.19	1.04	1.9	0.99	1.48	6.15	2.77	1.94	1.16802	6.24936e-32	4.91067e-33		100156193	LGALS8	272.13	14.25	14.26	9.76	378.53	15.37	11.58	336.89	1.32251	0	0		100038008	CD1E	0.19	0.17	0.14	0.09	0.13	0.04
100154607	S1PR3	1.09	0.37	0.25	0.41	0.84	0.74	2.39	1.05	1.29417	2.34716e-36	5.85507e-37		100037973	SLC7A9	0.08	0.21	0.31	0.23	0	0.04	0.11	0	-2.44759	0.000411805	0.000238522		100156203	BEST3	0.06	0	0.02	0.02	0.14	0.05	0.02	0.09	2.3742	5.9394e-06	4.89573e-06		100049669	GPNMB	0.81	7.78	2.54	2.26	8.7	6.67
100154652	CCDC180	1.55	1.43	1.08	1.25	2.12	3.2	3.11	2.61	1.06783	7.20058e-72	9.03101e-73		100038329	LOC100038329	13.76	16.13	13.57	18.58	23.64	88.69	3.43	15.22	1.04597	3.1535e-38	2.03917e-39		100156280	GREM1	0.18	1.04	0.35	0.6	0.18	0.26	0.29	0.06	-1.48747	5.89949e-11	2.94262e-11		100049690	PNPLA3	7.72	1.89	17.79	4.63	1.35	2.98
100154721	ADIRF	104.72	177.78	113.43	79.05	70.11	66.16	30.59	72.92	-1.01894	4.48482e-92	4.26883e-93		100048946	RNASEL	1.42	1.81	3.11	2.11	1.63	13.46	2.1	1.93	1.182	1.04193e-75	3.31545e-77		100156373	VIL1	0.36	0.59	0.41	0.2	0.15	0.15	0.19	0.23	-1.13943	3.17967e-08	2.04917e-08		100101472	AMPD1	0.09	0.03	0.05	0.05	0.21	0.24
100154727	LAMP5	0.02	0.04	0.04	0.88	0	0	0	0	-5.72788	1.03614e-07	9.77289e-08		100049664	KRT1	4.12	3.68	7.91	5.21	3.55	2.76	2.2	1.74	-1.00645	2.68436e-30	2.2549e-31		100156452	OLFML2B	2.12	0.66	0.62	1.01	0.42	0.51	0.46	0.59	-1.18353	6.09273e-12	2.81799e-12		100113467	CDK5R1	0.15	0.32	0.39	0.38	0.12	0.14
100154851	E2F7	1.68	1.98	2.46	4.11	3.76	2.05	10.83	5.65	1.11768	6.64859e-101	5.56939e-102		100049698	SNCAIP	0.13	0.25	0.09	0.28	0.5	1.2	3.05	0.12	2.74632	2.97046e-30	2.50131e-31		100157152	KCNQ3	0	0	0	0	0	0	0.29	0	6.90485	1.76213e-14	6.85419e-15		100125343	SNCG	6.14	0.99	13.63	1.55	1.24	1.79
100154950	SLC18A2	0.37	0.11	1.74	0.18	0.07	0.27	0.13	0.21	-1.86698	4.51151e-08	4.10562e-08		100101475	MMP12	5.3	8.12	13.02	11.01	5.76	5.18	3.09	3.22	-1.09578	1.27919e-34	9.25331e-36		100157563	RBM20	0.12	0.12	0.21	0.18	0.02	0.12	0.12	0.04	-1.00035	8.8766e-06	7.51178e-06		100125829	MUC13	1.18	0.35	11.03	4.02	67.88	0.37
100155271	FAM135B	0	0.02	0	0	0.06	0.01	0	0.06	3.08803	6.16687e-06	6.85738e-06		100101927	IFIH1	3.67	2.88	11.84	4.7	3.75	51.43	5.66	6.55	1.46751	0	0		100157957	E2F5	0.4	1.09	0.74	0.86	0.19	0.59	0.33	0.09	-1.2471	1.11718e-08	6.89744e-09		100125962	LAG3	0.09	0.56	1.79	1.57	0.35	0.46
100155334	TMEM233	0.12	0.56	0.05	0.18	0.03	0.19	0.2	0.1	-1.3091	0.000669275	0.000954943		100124374	CYP26A1	4.73	4.36	6.21	9.54	3.18	3.96	3	2.74	-1.01429	2.20711e-36	1.50849e-37		100158003	LOC100158003	0.54	7.34	4.14	0.22	0.07	0.38	0.39	0.14	-3.5133	9.39684e-60	7.74963e-61		100126165	ANGPTL1	1.07	0.16	0.03	0.1	0.21	0.01
100155343	MKRN3	0.41	0.16	0.54	0.6	0.75	1.06	1.13	0.67	1.06193	3.11126e-24	1.14953e-24		100126283	AQP7	0	0.06	0	0.08	0.91	0.04	0.07	0.29	3.5354	6.77191e-10	1.74812e-10		100174958	KLF1	0.11	0.13	0.22	0.04	0.17	0.07	1.23	0.22	1.8137	8.84901e-06	7.48467e-06		100134959	G6PC	25.86	85.97	131.75	64.9	179.25	321.39
100155360	ANKRD66	1.49	2.42	1.2	1.91	3.12	4.93	3.4	2.52	1.01487	3.6085e-40	8.13864e-41		100127131	LOC100127131	21.68	23.56	19.72	56.54	16.74	16.83	369.36	23.55	1.80342	0	0		100192320	BCO1	0.27	0.21	0.14	0.17	0.11	0.1	0.03	0.15	-1.27066	3.14246e-07	2.24294e-07		100135029	SLA-5	0	7.75	0	0.23	0.07	15.22
100155401	MAK	2.15	1.46	1.51	2.42	3.39	6.2	5.12	3.58	1.26482	3.00216e-60	4.46466e-61		100127161	CIDEC	0.13	0.2	0.11	0.2	7.21	0.24	0.44	3.74	3.66145	3.0669e-50	1.48424e-51		100217376	ANGPTL7	2.04	1.21	1.63	1.09	2.15	4.93	2.63	0.97	1.10034	7.75808e-24	1.80181e-24		100135031	SLA-2	59.86	288	504.11	378.63	934	467.37
100155403	HS3ST5	0.81	0.54	1.05	1.12	4.73	1.12	4.07	2.44	1.78413	1.39239e-43	2.8762e-44		100127171	CIDEA	0.71	0.21	0.85	0.19	6.12	0.36	0.39	3.64	2.48937	8.89678e-24	9.47605e-25		100233197	PFKFB1	44.7	6.35	13.05	7.43	55.18	13.94	14.63	84.26	1.21965	0	0		100136903	TSHZ2	4.77	0.96	1.04	0.88	0.53	0.86
100155430	DUPD1	0.26	0.43	0.2	0.16	0.74	1.04	0.52	0.3	1.29448	0.000267588	0.000359801		100127358	IFITM1	99.09	110.91	221.32	113.25	115.96	832.66	84.56	105.19	1.1209	0	0		100240718	CLEC4G	16.87	28.86	0.77	1.59	2.93	0.34	5.5	2.81	-2.09248	1.46149e-132	5.05314e-134		100141415	ZFP57	0.26	0.13	0.18	0.15	0.57	0.35
100155630	ZSWIM2	0.55	0.63	0.42	0.63	0.83	1.31	1.67	1.21	1.19757	2.1046e-19	9.5292e-20		100135681	CXCL9	13.68	11.43	22.97	20.04	20.36	359.69	14.7	11.42	2.62018	0	0		100286778	PDK4	2.33	7.18	5.09	2.21	2.44	24.16	12.54	3.46	1.40699	1.50144e-201	3.29775e-203		100144410	TPPP	1.26	2.87	3.27	0.35	0.19	1.62
100155750	LSG1	28.95	23.09	31.45	13.39	11.96	14.15	12.76	13.32	-1.03173	4.82019e-278	1.03361e-279		100136902	SALL4	0.01	1.86	0.02	0.02	0.04	0.02	0	0.02	-4.6886	7.33334e-36	5.14718e-37		100302508	PID1	2.45	1.4	2.82	1	0.47	1.18	1.03	0.59	-1.17585	3.29152e-18	1.01947e-18		100144448	OAZ3	3.3	1.79	1.14	11.02	1.85	1.33
100155811	SOX7	2.23	2.06	1.25	2.36	6.03	1.74	12	4.69	1.67694	1.57065e-112	1.12428e-113		100142661	ASPA	0.36	1.82	1.23	1.5	1.8	4.5	2.76	2.45	1.23115	3.78401e-09	1.05193e-09		100303723	LCAT	0	0.91	0.45	0.39	3.82	0.23	0.16	1.37	1.53166	1.48743e-09	8.37188e-10		100144454	NRM	1.06	2.23	1.98	0.91	0.56	1.01
100155824	SPAG17	0.98	1.93	0.68	1.24	2.49	3.24	4.46	2.86	1.45854	1.02613e-104	8.32659e-106		100144448	OAZ3	4.3	1.29	0.98	12.29	1.32	0.59	1.12	0.51	-2.38375	2.2048e-29	1.91297e-30		100310808	IFN-OMEGA-2	0	0	0	0	0.16	1.12	0	1.12	5.09749	2.91483e-05	2.63353e-05		100144461	TRIM15	4.1	3.36	5.16	6.73	2.75	1.31
100155945	SERPIND1	0	0.2	0.08	0.03	0	0	0	0	-4.48687	0.000538008	0.000757521		100144524	ZBP1	3.18	2.47	21.17	4.25	3.08	72.78	5.33	4.43	1.07482	4.301e-296	3.87254e-298		100381252	APOC2	10.98	0.07	0.68	0.14	20.69	0.15	0	1.1	1.0364	9.38533e-09	5.73063e-09		100144485	NNMT	9.28	101.46	95.6	56.28	666.19	22.51
100155953	SERPINA11	0.12	0.12	0.11	0.2	0.44	0.75	0.22	0.38	1.65705	3.89364e-05	4.72065e-05		100144531	PCK1	0.05	0.06	0.1	0.08	2	0.02	0.18	0.35	2.8462	2.34769e-20	2.9161e-21		100510887	LOC100510887	0.01	0.19	0.06	0.44	0.04	0.12	0.06	0.06	-1.32572	9.88627e-05	9.56959e-05		100144486	FOS	108.49	5.61	5.45	7.29	4.1	3.12
100155984	CFAP65	3.17	4.43	2.86	3.3	5.24	7.9	8.17	7.73	1.10616	7.42348e-122	4.93586e-123		100145895	ISG15	11.69	6.42	63.19	12.73	14.85	502.67	9.83	19.08	2.59693	0	0		100511178	SNX32	3.98	0.97	10.67	1.42	36.63	6.47	13.12	39.6	2.42565	0	0		100144488	UPK1B	1.19	0.64	0	0.23	0.11	2.65
100156016	DNAH1	3.32	3.67	2.61	2.75	6.1	7.25	7.25	5.13	1.1452	2.31294e-140	1.26669e-141		100151804	AMDHD1	0.52	0.47	0.14	0.09	0.16	0.18	0.09	0.08	-1.19169	7.0971e-05	3.57409e-05		100511431	CRB2	0.57	0.66	0.52	1.03	0.34	0.37	0.28	0.21	-1.20822	2.11242e-17	6.89665e-18		100144538	PIGE-108A11.3	0.76	0.19	0.16	0.16	0.14	0.06
100156017	CCNA1	10.56	17.48	7.48	12.68	24.27	20.76	33.59	29.32	1.20374	3.22893e-155	1.594e-156		100151816	LOC100151816	3.15	4.5	10.4	4.67	3.28	32.31	5.19	5.82	1.05708	4.33276e-44	2.36284e-45		100511493	GDF1	5.05	4.9	4.08	3.19	16.16	2.28	7.91	17.26	1.28299	1.63677e-104	7.14355e-106		100145895	ISG15	31.48	25.88	470.14	54.53	129.56	29.43
100156193	LGALS8	13.52	175.52	13.35	13.39	10.73	13.39	12.28	10.61	-2.54272	0	0		100151938	GBP1	18.14	14.99	28.85	25.12	20.22	115.95	21.42	18.48	1.03147	0	0		100511528	GNAT3	0.06	0.38	0.16	0.33	0	0.06	0.08	0	-2.54636	8.24256e-05	7.88742e-05		100151841	CLVS1	0.12	0.66	0.05	0.23	0	0.25
100156235	CLDN23	2.52	2.1	2.48	1.79	0.69	1.17	0.45	2.03	-1.04762	2.48699e-07	2.42592e-07		100151939	LYPD1	0.1	0	0.4	0.03	0	0	0	0	-6.79165	1.06811e-13	1.97587e-14		100511664	FAM196B	0.28	0.01	0.02	0.02	0.41	0.04	0.02	0.27	1.03038	0.000595135	0.000646994		100151843	SNTA1	0.75	0.71	1.21	1.35	0.47	0.11
100156247	FOXN4	0.11	0.41	0.12	0.39	0.74	0.52	1.88	1.24	2.12265	5.87692e-43	1.23845e-43		100152036	LOC100152036	0.44	0.47	0.63	1.14	0.11	0.05	0.44	0.11	-1.92449	4.86469e-06	2.02031e-06		100511688	CCDC85A	0.31	0.49	0.49	0.37	0.11	0.23	0.33	0.06	-1.19201	1.24554e-06	9.49013e-07		100151998	MOXD1	0.54	3.14	5.11	0.5	0.77	1.05
100156325	LOC100156325	0	0.13	0.73	0.08	0	0	0	0	-5.6112	3.13918e-07	3.09163e-07		100152067	ADCY4	0.47	0.53	0.6	0.47	1.56	1.74	0.44	0.47	1.10092	1.92218e-15	3.20178e-16		100512350	TMPO	6.06	35.94	32.22	52.77	5.2	18.53	33	3.94	-1.11416	0	0		100152036	LOC100152036	0.12	0.46	0.78	0.63	0.16	0.16
100156326	TCTE1	2.34	2.99	1.92	1.92	3.59	5.08	5.31	4.48	1.02541	1.70975e-38	4.03291e-39		100152068	SPTA1	0.49	0.15	0.24	0.23	2.62	0.91	0.47	0.24	1.7644	2.95957e-28	2.64657e-29		100512433	PYY	4.01	12.18	24.94	14.3	2.98	27.1	87.05	17.6	1.43245	1.21485e-79	7.2818e-81		100152050	ENPP6	2.63	4.54	25.61	2.45	3.69	2.07
100156361	RUSC1	73.07	52.8	49.53	40.13	27.87	27.2	25.14	38.68	-1.01955	0	0		100152095	HRG	0	0	0.15	0.11	2.56	0	0	0	3.4333	4.67757e-15	7.94938e-16		100512552	CHIT1	0.29	0	0.04	0.26	0	0	0	0	-4.8094	9.85827e-05	9.53903e-05		100152067	ADCY4	1.05	1.41	0.89	1.41	4.6	1.07
100156382	EFCAB1	1.14	1.68	0.85	1.68	1.89	1.69	2.22	1.87	1.07384	1.25538e-25	4.40011e-26		100152116	FGF6	0.08	0.42	1.72	0.11	0.13	0.06	0.08	0.05	-2.83186	3.50216e-32	2.72687e-33		100512595	ACSM4	0.62	0.03	0.11	0.02	1.3	0.08	0.1	0.83	1.62341	3.91049e-10	2.08351e-10		100152071	KCNJ15	0.1	0.03	0.01	0.1	0.36	0.04
100156420	CFAP161	6.58	5.82	5.15	6.56	9.68	18.49	14.71	12.9	1.11148	4.54021e-98	3.96434e-99		100152222	SYNPO2L	0.16	0.12	0.21	0.44	0.13	0.12	0.12	0.07	-1.13359	0.000183486	9.92181e-05		100512730	THRSP	0.29	0.02	0	0.03	2.79	0.03	0	0.26	3.07217	4.65255e-12	2.13276e-12		100152168	FRMD5	0.6	0.14	0.21	0.21	0.14	0.09
100156444	BNC1	0.29	0.08	0.39	0.04	0.05	0.09	0.12	0.12	-1.07325	0.000327865	0.000446768		100152267	ACTC1	13.22	4.18	8.15	12.06	4.88	4.04	4.75	4.05	-1.07344	3.83499e-38	2.48377e-39		100512799	C9H11orf65	0.5	0	0.24	0.15	0.47	0.26	0.53	0.47	1.28446	1.76836e-08	1.11559e-08		100152200	C7H6orf222	0.04	0.15	0.21	0.17	0.79	0.05
100156502	FOXA1	0.01	0.07	0	0.05	0.1	0.04	0.1	0.09	1.44204	0.000706103	0.00101098		100153025	DCDC2	0.06	0.12	0.28	0.21	0.26	0.83	0.21	0.05	1.05679	1.03899e-07	3.43577e-08		100512852	MAP1LC3C	0.86	4.19	0.79	7.11	0.17	0.71	1.4	0.26	-2.27865	3.61763e-30	6.51547e-31		100152289	RTN4R	0.77	0.48	0.36	1.41	0.47	0.22
100156555	DPF3	0.52	0.67	0.66	0.5	2.06	0.7	1.81	1.02	1.45928	1.55302e-45	3.0451e-46		100153038	IFIT1	5.15	4.44	26.33	6.65	6.13	205.8	8.36	10.32	2.47308	0	0		100512917	SYT14	0.05	0.06	0.06	0.07	0.01	0.04	0.03	0.01	-1.51394	3.43688e-05	3.1349e-05		100152321	GPCPD1	2.6	6.31	4.44	6.21	8.78	16.76
100156683	RASGEF1A	3.6	3.15	2.4	3.08	0.87	1.54	1.15	1.51	-1.25613	2.29815e-38	5.45272e-39		100153272	RIPPLY3	0.14	0.18	0.05	0.61	0.32	2.19	0	0.14	1.45241	5.71905e-05	2.82394e-05		100512986	ARPP21	0.02	0.05	0.4	0.06	0	0.06	0.11	0	-1.63947	0.000168387	0.000168386		100152493	RPP21	26.24	9.08	11.95	17.61	10.33	5.14
100156724	HDC	38.63	17.04	27.93	27.83	7.97	5.21	11.46	16.44	-1.39723	0	0		100153407	CSDC2	1.39	0.64	3.95	1.92	0.58	0.31	0.41	0.46	-2.20897	1.72361e-36	1.17275e-37		100513233	LOC100513233	0.2	0.22	0.35	0	0.32	0.43	0.76	0.62	1.47333	2.02561e-09	1.15588e-09		100152537	TMEM255A	0.41	0.32	0.15	0.23	0.15	0.06
100156725	GLDN	0.01	0.03	0.06	0.07	0.05	0.07	0.17	0.23	1.62967	9.73905e-05	0.000124056		100153582	FAM19A3	0.03	0.03	0	0.03	1.05	0	0.03	0.03	3.78443	2.39711e-09	6.52645e-10		100513267	PRR22	0	0.84	0	0	3.48	0	0	1.99	2.10309	1.04043e-14	3.96589e-15		100152593	LHFPL5	0.33	0.11	0.23	0.29	0.16	0.08
100156768	STMN2	0.47	1.91	1.71	3.42	0.73	0.42	1.21	0.75	-1.25351	1.60482e-15	8.88544e-16		100153672	LOC100153672	0.42	0.19	0.55	0.25	0.68	1.07	0.49	0.55	1.00096	3.51086e-06	1.42825e-06		100513324	IL22RA2	0.77	1.9	1.85	1.55	0.65	0.88	0.61	0.28	-1.31754	8.38961e-10	4.6044e-10		100152613	IP6K3	0.09	0.3	0.37	0.21	0.53	0.57
100156827	GJB7	0.61	0.54	0.17	0.62	0.82	0.9	1.4	1	1.11183	1.29315e-08	1.12295e-08		100153843	LIPM	0.29	0.29	0.48	0.27	0.16	0.32	0.06	0	-1.34784	6.56183e-05	3.28171e-05		100513384	GLRA1	0.07	0.04	0.04	0.05	0.26	0.12	0.07	0.17	1.62587	1.6958e-07	1.17722e-07		100152749	CA12	0.16	0.09	0.05	0.2	0.01	0.03
100156914	SLC24A4	3.57	0.9	1.07	1.17	0.54	0.72	0.38	0.66	-1.56689	1.6958e-71	2.14519e-72		100153899	LOC100153899	0	0.08	0.6	0.18	0	0	0.08	0	-3.32036	9.56517e-05	4.9325e-05		100513630	TM4SF20	0.1	0.03	0.05	0.03	0.23	0.14	0.14	0.4	2.14812	7.38904e-05	7.02985e-05		100152806	PLPP4	0.57	1.01	1.54	1.28	0.6	0.43
100156959	OLFM3	0.3	0.1	0.03	0.2	0.42	0.16	0.98	0.24	1.59228	5.05686e-11	3.67747e-11		100153948	PARP14	6.05	4.92	16.66	6.67	6.92	94.76	9	7.68	1.81495	0	0		100513737	PLA2G2F	0.53	3.49	2.89	0.36	4.35	4.38	2.62	4.02	1.00386	1.60459e-27	3.16732e-28		100153042	TGM3	0.44	0.07	0.81	0.13	2.24	0.13
100157069	SLC4A11	13.69	7.27	8.95	8.93	3.25	4.93	3.95	4.54	-1.18131	4.46109e-123	2.93177e-124		100154248	IFIT3	3.95	3.18	13.65	3.97	4.12	185.33	5.36	6.35	3.03996	0	0		100514433	LOC100514433	0	0	0.1	0.09	0	0	0	0	-4.36194	0.000934817	0.00105681		100153283	SH2D4B	0.12	0.32	0.3	0.22	3.28	0.13
100157152	KCNQ3	0	0	0	0	0	0.06	0	0	4.55752	0.000345218	0.000472072		100154454	TMEM249	1.26	1.53	1.83	0	0	0.16	1.12	0	-1.86126	2.3113e-08	7.02118e-09		100514563	LOC100514563	0.09	0.14	0.17	0	0.12	0.69	0.17	0.06	1.42712	3.85044e-06	3.09909e-06		100153312	CDCA3	5.5	4.27	5.55	6.8	3.29	2.16
100157195	DPP10	0.39	0.26	0.41	0.73	0.13	0.2	0.24	0.24	-1.13707	4.64169e-09	3.89183e-09		100154580	REG4	1.17	1.35	4	3.21	1.17	1.12	0.61	1.13	-1.23327	1.07434e-07	3.5571e-08		100514573	BMP10	0.21	0.57	0.14	0.32	0.11	0.22	0.2	0.07	-1.03786	1.6909e-06	1.31039e-06		100153422	FAM222A	2.32	1.25	1.85	1.48	0.58	0.84
100157207	LOXL4	0.88	0.58	0.34	0.66	1.34	1.15	1.1	2.04	1.20317	8.39082e-19	3.91439e-19		100154607	S1PR3	0.29	0.22	0.51	0.45	0.1	0.18	0.18	0.1	-1.36698	2.74288e-11	6.20497e-12		100514582	TMEM86B	1.87	0.2	0.26	0.07	7.32	0	2.86	7.24	3.06194	5.07177e-137	1.68171e-138		100153638	TONSL	6.65	2.23	3.69	5.11	2.08	2.24
100157211	LYZ	3.16	3.1	27.02	11.5	10.99	101.58	3.81	14.33	1.43327	5.71939e-164	2.65579e-165		100154727	LAMP5	0.16	0.3	0.59	0.45	0.12	0.1	0.04	0.28	-1.44759	0.000442117	0.000257482		100514594	SCN2B	3.26	3.34	0.59	2.12	0.8	0.64	1.37	0.62	-1.40329	9.32251e-44	1.10966e-44		100153752	CLDN10	1.89	2.09	1.45	4.07	9.16	1.1
100157256	EYA4	0.12	0.13	0.14	0.12	1.39	0.06	0.69	0.18	2.25266	5.16075e-34	1.37733e-34		100154805	SPOCK3	0.17	0.11	0.29	0.14	0.02	0.02	0.18	0.02	-1.57312	0.000722624	0.000439476		100514758	SAP25	28.03	5.9	8.29	5.62	41.45	0	15.92	48.1	1.12995	2.55212e-185	6.03485e-187		100153843	LIPM	0.25	0	0.16	0	0	0
100157330	CLSTN2	0.1	0.11	0.07	0.09	0.24	0.08	0.4	0.09	1.20388	3.643e-12	2.4537e-12		100155255	PHYHIP	0.13	0.17	0.31	0.16	0.66	0.97	0.16	0.79	1.75986	1.50373e-12	3.04326e-13		100514770	ATP2C2	0.04	0.12	0.05	0.03	0.33	0.21	0.06	0.36	1.97196	7.74531e-12	3.61236e-12		100153846	E2F1	7.2	2.95	5.94	6.56	2.36	3.17
100157335	LGI1	4.79	2.36	2.32	4.09	1.28	1.55	0.52	2.1	-1.33295	3.04281e-32	8.50571e-33		100155343	MKRN3	0.17	0.16	0.23	0.21	0.44	0.58	0.54	0.08	1.10535	1.88849e-11	4.21613e-12		100514840	HELB	0.74	2.06	2.81	2.21	0.34	1.87	1.01	0.62	-1.00439	2.55883e-45	2.92974e-46		100153848	EBF3	0.19	0.16	0.11	0.26	0.15	0.67
100157379	PPIL6	5.33	4.69	4.07	6.08	10.46	13.65	14.15	11.41	1.28587	3.51933e-106	2.79605e-107		100155467	IFIT2	0.86	2.72	4.05	1.99	1.86	65.05	3.29	2.7	2.84013	0	0		100515222	LOC100515222	0	0.11	0	0	0.36	0	0.39	0.2	3.17812	7.33506e-05	6.97537e-05		100154215	CFAP43	0.24	0.1	0.14	0.06	0.39	0.24
100157563	RBM20	0.07	0.04	0.07	0.05	0.13	0.11	0.25	0.12	1.42002	3.57855e-09	2.97504e-09		100155579	LOC100155579	0.16	0.47	0.36	0.12	0.44	0.18	0.96	0.77	1.08155	5.4055e-13	1.05249e-13		100515394	LOC100515394	0.31	0	0	0.03	1.21	0	0	0.04	1.90485	5.72062e-05	5.35985e-05		100154364	SLC38A1	0.67	1.19	0.77	1.07	6.21	0.42
100157589	TLL2	1.2	0.88	0.57	1.4	0.37	0.58	0.24	0.65	-1.16989	6.7344e-24	2.51728e-24		100155750	LSG1	34.94	29.71	31.51	12.99	14.05	15.8	14.34	14.33	-1.09906	0	0		100515642	PRRG3	0.27	0.13	0.24	0.13	0.07	0.11	0.1	0.04	-1.21371	0.00010714	0.000104163		100154365	SDSL	22.65	26.73	33.3	42.73	85.78	23.85
100157660	SH3GL3	1.6	1.12	2.48	0.76	6.2	1.74	4.29	1.49	1.26833	2.26727e-23	8.63579e-24		100156059	KRT77	0.94	1.13	1.86	1.72	0.76	0.32	0.69	0.6	-1.23609	9.32924e-14	1.72006e-14		100516287	TEX50	0.75	0.08	0.07	0.03	1.16	0.14	0.04	1.1	1.40644	3.14232e-12	1.42977e-12		100154435	SLC18A1	0.4	0.49	0.21	0.25	0.12	0.22
100157735	IFN-ALPHA-16	0	0	0.13	0	0	1.14	0	1.46	4.19326	8.84153e-06	9.97201e-06		100156161	TSPAN2	0.78	0.44	0.75	0.44	0.07	0.26	0.21	0.2	-1.76345	7.08299e-09	2.03859e-09		100516432	C3H2orf73	0.06	0.02	0.02	0	0.21	0.03	0.03	0.1	1.89404	0.000229478	0.000234517		100154450	FCRLA	0.38	1.09	0.2	0.46	0.14	0.1
100157784	SV2B	0.24	0.09	0.08	0.24	0.1	0.07	0.04	0.02	-1.57634	1.58037e-07	1.51523e-07		100156168	PRSS35	0.66	2.07	0.86	1.12	3.73	2.62	1.95	2.58	1.20022	2.84687e-27	2.65357e-28		100516587	LOC100516587	2.09	2.09	1.78	3.67	0.12	0.05	0	0	-5.8501	6.26317e-65	4.7304e-66		100154454	TMEM249	0.91	0	0	0.18	0	0
100157816	MTUS2	5.05	5.09	2.24	3.32	0.88	1.32	1.33	1.15	-1.71893	1.59049e-121	1.06242e-122		100156487	NRL	0.21	0.14	0.32	0.18	0.27	0.21	0.74	0.76	1.22685	0.000160488	8.58133e-05		100516636	LOC100516636	0.1	0.02	0.02	0.02	0.17	0.06	0.04	0.11	1.33196	0.00076961	0.000854012		100154535	SPRN	0.2	0.1	0.22	0.2	0.04	0.03
100157832	SGCZ	0.65	0.1	0.23	0.37	0.05	0.05	0.08	0.23	-1.73046	1.28991e-13	7.95577e-14		100156539	P3H3	0.65	1.16	0.89	1.67	0.81	0.31	0.46	0.37	-1.15467	7.93304e-11	1.86523e-11		100516853	ACTL6B	0.52	0.33	0.44	0.31	1.23	1.06	0.11	1.66	1.35275	5.40757e-06	4.43514e-06		100154617	HAL	2.92	6.58	3.48	10.67	20.57	8.28
100157834	CDH17	0.54	0.57	0.51	0.8	0.17	0.14	0.23	0.26	-1.56248	3.94441e-12	2.66218e-12		100156756	ACVR1C	0	0	0	0	0.23	0.01	0	0.08	6.5968	3.94492e-12	8.27842e-13		100516991	TMEM45B	0.21	0.15	0.11	0.13	0.5	0.22	0.26	0.36	1.02155	0.000236097	0.000241749		100154770	IER3	6.38	1.3	1.72	2.22	1.32	1.41
100157866	DNAH7	1.34	1.06	0.92	1.52	2.38	3.12	2.91	2.52	1.16381	3.27186e-104	2.66506e-105		100157000	TRAF3IP2	1.7	3.48	4.01	3.64	11.2	9.09	4.14	9.11	1.39137	3.71838e-177	5.02194e-179		100517006	IGSF5	3.44	0.41	0.11	0	3.1	4.61	8.05	0.1	2.27632	1.98913e-77	1.23738e-78		100154771	RAB27B	0.25	0.92	0.66	0.51	2.19	0.81
100157886	SERPINE3	1.08	1.11	1.26	0.54	0.33	0.57	0.31	0.43	-1.18741	3.0449e-11	2.18238e-11		100157037	PACSIN1	0.97	0.25	0.35	0.59	0.29	0.21	0.33	0.22	-1.00678	6.5421e-07	2.3923e-07		100517285	LOC100517285	2.32	2.81	1.58	3.11	0.89	0.79	1.75	1.43	-1.01328	1.86275e-21	4.82248e-22		100154866	KCNK5	2.06	0.81	2.13	2.48	5.37	3.41
100157954	ADAM7	0.19	0.18	0	0.15	0.31	0.47	0.09	0.39	1.33821	1.92536e-05	2.26064e-05		100157073	AGT	0.22	0.11	0.24	0.23	2.85	0.17	0.14	1.07	2.27057	1.45831e-25	1.44583e-26		100517558	WDR49	1.96	0.22	0.26	0.19	3.88	0.11	0.34	3.06	1.46513	3.18507e-103	1.41718e-104		100154905	PLAG1	0.46	0.58	0.55	1.01	0.3	0.2
100158094	LRRC71	8.75	11.39	9.57	9.13	16.31	25.05	17.25	24.34	1.09878	9.43783e-228	2.66441e-229		100157080	GYS2	0	0.02	0.02	0.03	0.31	0.03	0.05	0.15	2.84529	3.2456e-05	1.53619e-05		100517790	CCNO	0.07	0.07	0.15	0.12	0.11	0.17	0.08	0.58	1.31989	0.000632535	0.000690969		100155208	RSPO3	11.58	1.09	1.23	0.08	2.36	0.93
100158102	GATA5	1.09	0.41	1.19	0.21	0.47	0.24	0.14	0.39	-1.25451	4.5321e-07	4.53337e-07		100157406	ACTN2	0.47	0.21	0.46	0.44	0.19	0.04	0.19	0.19	-1.33394	3.45123e-08	1.06924e-08		100518154	ABCB11	0.21	0.03	0.02	0	0.48	0	0.02	0.4	1.74171	1.38429e-15	4.99611e-16		100155231	CHIA	0.04	0	0.03	0.19	1.27	0.11
100158118	CALY	1.45	6.68	2.99	3.72	1.04	3.39	0.39	2.18	-1.03108	5.14269e-17	2.62601e-17		100157757	SGK2	0.09	0.03	0.11	0.09	2.33	0.04	0.11	1.08	3.756	8.97002e-28	8.17739e-29		100518264	PIGY	2.42	23.79	20.76	24.28	4.78	0	20.42	0	-1.48228	4.5242e-103	2.01943e-104		100155289	LOC100155289	0.52	0.17	0.1	0.17	0.08	0.12
100158138	UTF1	0.1	0.74	0.44	0.44	0.18	0.16	0.28	0.2	-1.04375	4.25751e-05	5.18939e-05		100157834	CDH17	0.25	0.74	0.49	0.31	0.19	0.4	0.18	0.11	-1.03166	4.57023e-05	2.22417e-05		100518305	LOC100518305	0.03	0.01	0.04	0.02	0.16	0	0	0.15	1.48721	1.25566e-05	1.08573e-05		100155423	FKBP5	8.76	17	30.63	12.61	61.77	24.38
100158218	ENO4	4.75	5.21	3.55	4.51	9.04	13.47	12.07	10.33	1.26826	1.45404e-142	7.85094e-144		100158003	LOC100158003	2.06	13.96	10.93	0.87	0.66	1.75	1.45	0.89	-2.42968	5.67378e-88	1.53257e-89		100518360	RASGEF1C	0.09	0.1	0.07	0.08	0.06	0.23	0.32	0.11	1.15639	2.9806e-06	2.37027e-06		100155438	FAM83F	0.37	0.9	1.1	0.71	0.47	0.19
100170651	SLC30A2	15.77	3.93	7.61	9.61	2.17	5.42	3.26	4.14	-1.25679	4.07289e-98	3.55001e-99		100158037	DDX60	2.21	1.52	7.88	2.83	1.78	51.58	2.32	2.35	2.03164	0	0		100518495	ASXL3	0.03	0.05	0.01	0.08	0	0.01	0.01	0.03	-2.10414	0.00066519	0.000729658		100155595	SDS	0.3	1.04	0.7	0.53	52.16	0.43
100171390	FBXO40	0.08	0.04	0.03	0.11	0.24	0.14	0.19	0.03	1.21836	0.000178832	0.0002353		100158038	SYT10	0.69	0.11	0.49	0.46	0.13	0.08	0.18	0.11	-1.80215	2.31036e-30	1.93837e-31		100518694	DNTT	0.42	0.7	1.74	0.81	0.25	0.34	0.56	0.36	-1.28583	8.2111e-08	5.51629e-08		100155736	LIPG	2.28	5.93	9.26	4.28	56.11	6.53
100174958	KLF1	0.15	0.08	0.14	0	0	0	0	0	-4.34937	0.000981026	0.00143366		100158162	ATP10A	0.71	0.62	1.67	0.82	0.81	8.36	1.31	1.04	1.32322	2.45447e-79	7.33304e-81		100518810	TRIB3	0.19	0.17	0.37	0.17	0.19	0.66	0.82	0.35	1.1881	3.25961e-07	2.33071e-07		100155750	LSG1	25.3	19.06	18.09	6.84	11.44	6.79
100188900	SPAG11B	2.12	1.38	2.27	3.58	1.77	0.65	0.86	1.23	-1.1115	2.83122e-06	3.04385e-06		100158209	PI15	0.16	0.19	0.27	0.27	0.96	0.28	0.49	0.25	1.17348	1.91369e-11	4.27434e-12		100518848	LOC100518848	143.78	177.65	24.03	32.24	14.46	17.2	25.58	16.27	-2.33814	2.4824e-205	5.31159e-207		100155801	WISP3	0.35	0.19	0.48	0.28	0.26	0.06
100240745	REG3G	0.32	0.48	0.67	0.65	0	0.16	0.1	0	-3.07009	3.4502e-07	3.41497e-07		100169744	CXCL11	6.21	3.79	7.96	5.64	3.87	194.75	7.16	3.14	3.04369	0	0		100519130	LOC100519130	21.31	3.81	7.19	4.14	27.07	6.25	7.02	39.06	1.13914	0	0		100155893	ARG2	6.35	9.43	5.68	7.3	39.26	4.91
100270814	C1QTNF3	0.77	1.77	3.59	0.37	7.97	2.2	2.3	10.25	1.787	8.9439e-110	6.70566e-111		100169931	SLC30A3	0.14	0.53	1.46	0.9	0.37	0.28	0.57	0.19	-1.08127	0.000741099	0.000451318		100519500	MAB21L2	0.85	0.79	1.2	0.59	1.4	2.91	1.36	3.21	1.36715	7.17739e-26	1.5093e-26		100155930	ANXA8	1.56	0.42	0.11	0.1	0.19	2.92
100271728	TRPC6	3.21	5.36	7.85	5.73	11.06	11.13	18.36	7.08	1.20499	5.19742e-160	2.48558e-161		100192320	BCO1	0.89	0.61	0.72	0.97	0.35	0.22	0.28	0.48	-1.42873	1.24292e-26	1.18142e-27		100519521	LOC100519521	0.09	0.02	0.31	0.2	0	0.12	0.04	0.02	-1.68678	0.000661681	0.000725339		100155964	LOC100155964	0.11	0.13	0	0	0	0
100286778	PDK4	3.03	2.8	4.27	4.02	2.38	28.64	2	4.21	1.31407	1.70445e-139	9.3871e-141		100217376	ANGPTL7	0.79	0.26	0.45	0.38	0.33	2.48	0.22	0.36	1.08322	3.12389e-07	1.09695e-07		100519680	KCNT2	0.2	0.49	0.23	0.28	0.08	0.19	0.2	0.16	-1.0245	1.51241e-05	1.31973e-05		100156168	PRSS35	0.22	0.65	0.44	0.42	0.53	1.52
100286811	SPAG6	2.71	2.88	2.33	3.32	5.13	8.01	6.7	6.97	1.25075	2.18284e-46	4.19247e-47		100217395	LGALS12	0	0	0	0	1	0	0.05	0.59	5.76673	1.77919e-07	6.03279e-08		100519916	EVPL	0.39	0.05	0.21	0.16	0.24	0.68	0.43	1.57	1.87243	1.34867e-31	2.28184e-32		100156193	LGALS8	484.37	42.92	33.59	42.64	44.76	47.9
100302020	CLDN6	2.71	3.08	2.52	3.46	1.54	1.53	0.92	1.62	-1.04125	4.96986e-14	2.99318e-14		100286778	PDK4	0.24	1.06	1.1	0.43	1.91	4.89	1.46	2.3	1.9551	4.07195e-74	1.32487e-75		100520062	SYT13	0.01	0.5	0	0	0.26	0.59	0.02	0.22	1.01864	6.27265e-05	5.91178e-05		100156205	ALOX5	0.08	0.28	0.3	0.28	0.57	0.56
100303610	GP2	0.16	0.61	0.31	0.26	0.35	1.75	0.41	0.42	1.10031	4.31204e-09	3.60546e-09		100286870	TNFAIP6	0.4	0.39	0.33	0.46	0.94	1.51	0.37	0.37	1.01184	0.000791132	0.000484621		100520160	CNR1	1.67	0.26	0.1	0.13	2.24	0.13	0.2	2.2	1.10718	1.92287e-21	4.98629e-22		100156215	MSS51	1.96	0.19	0.54	1.16	0.36	0.24
100310808	IFN-OMEGA-2	0.29	0	0.54	0.29	0.14	8.89	0.13	12.84	4.23934	2.99105e-34	7.96421e-35		100294675	DGAT2	1.06	0.4	0.68	0.43	8.46	0.78	1.27	5.51	2.66036	1.9196e-54	8.4258e-56		100520308	LOC100520308	0.19	0.11	0.47	0.07	0.72	0.63	0.28	0.19	1.18496	2.17928e-07	1.52984e-07		100156351	GARNL3	2.49	7.04	3.55	3.75	7.83	9.16
100316853	RRM2	7.79	7.91	9.42	9.47	14.69	7.42	28.58	18.53	1.02391	5.75263e-152	2.90197e-153		100294702	SMYD1	0.19	0.1	0.22	0.26	0.11	0.09	0.16	0.04	-1.20289	9.8395e-05	5.08503e-05		100520753	LOC100520753	4.5	1.62	1.71	0.83	2.17	5.84	5.05	5.29	1.26558	5.14209e-23	1.23433e-23		100156612	KATNAL1	11.87	1.57	2.62	3.03	2.32	2.11
100327037	WNT4	1.29	2.19	1.19	1.37	0.49	0.66	0.14	0.87	-1.51126	6.83798e-27	2.28383e-27		100301560	GUCA2A	4.26	4.16	4.45	7.16	3.15	2.53	1.29	1.86	-1.15043	1.32071e-07	4.39713e-08		100520970	NRCAM	0.22	0.26	0.39	0.38	0.08	0.08	0.1	0.06	-2.03577	2.4038e-15	8.80512e-16		100156865	OAT	2.8	10.07	8.56	9.29	20.09	11.87
100381252	APOC2	0	0.66	0.68	0.32	0	0	0	0	-4.8348	9.1366e-05	0.000115945		100302639	KLF17	1.39	0.35	0.63	0.47	3.1	2.98	0.53	1.01	1.39949	2.02972e-54	8.95071e-56		100521224	NEFL	0.02	0.02	0.08	0.53	0.04	0.05	0.07	0	-2.01798	2.08441e-05	1.84957e-05		100156897	STOX2	0.92	0.77	0.47	0.36	0.42	0.22
100415808	SPATA18	11.26	11.6	7.45	12.41	16.99	28.83	27.16	24.6	1.19409	0	0		100310807	IFN-DELTA-2	2.83	2.42	3.5	2.5	2.18	1.19	1.28	0.82	-1.01967	7.38436e-07	2.71767e-07		100521423	AK1	7.37	3.25	3.38	1.46	15.22	6.12	8.9	14.32	1.53433	1.90462e-95	9.17623e-97		100157054	CCDC38	9.42	0.69	2.18	4.71	1.82	1.18
100415926	SPATA4	0.83	0.44	0.87	0.77	1.26	1.22	1.24	1.24	1.022	6.98404e-11	5.12852e-11		100310808	IFN-OMEGA-2	0.15	0.14	0	0	0	1.04	0.15	1.97	3.40416	4.45245e-05	2.16162e-05		100521555	CNTN1	0.22	0.49	0.12	0.15	0.05	0.22	0.08	0.06	-1.19374	7.63747e-06	6.40906e-06		100157058	FILIP1L	1.64	3.09	1.77	1.74	1.07	0.87
100415931	CHRNA7	2.64	0.36	0.54	0.6	0.24	0.14	0.37	0.35	-1.86938	6.59507e-38	1.57903e-38		100312970	ELOVL6	1.22	1.43	0.95	1.36	4.37	0.87	1.28	3.82	1.00004	7.62321e-37	5.14784e-38		100521597	PAQR5	0.69	0.81	0.55	1.05	0.3	0.41	0.36	0.36	-1.12201	1.23298e-15	4.43602e-16		100157127	STOX1	0.29	0.18	0.08	0.4	0.07	0.11
100462720	ATG9B	0.22	0.18	0.09	0.13	0.26	0.15	0.52	0.23	1.0912	9.62611e-05	0.000122528		100415808	SPATA18	0.13	0.53	0.33	1.97	0.08	0.1	0.09	0.04	-3.04499	8.28904e-40	5.07165e-41		100521775	COL23A1	1.13	1.49	0.89	2.3	0.99	0.77	0.59	0.56	-1.0192	5.24516e-23	1.25981e-23		100157152	KCNQ3	0.38	0	0	0.34	0	0
100499502	HORMAD1	0.1	0.18	0.27	0.16	0.3	0.71	0.22	0.65	1.18829	5.07601e-05	6.24733e-05		100510947	PTGDR2	0.13	0.09	0.46	0.35	0.1	0.06	0.16	0.15	-1.11338	0.000630901	0.0003784		100521789	LOC100521789	1.93	0	0.14	0	0	2.65	5.09	1.44	2.35233	2.33499e-33	3.72232e-34		100157211	LYZ	1.12	2	4.58	4.51	12.62	2.46
100510920	LOC100510920	0.38	0.36	0.24	0.54	0.1	0.08	0.39	0	-1.37322	2.63507e-05	3.13582e-05		100511178	SNX32	3.02	3.03	7.88	2.71	10.63	6.84	7.49	7.25	1.12966	4.54424e-77	1.41809e-78		100521807	ARL9	0.36	0.24	0.49	0.16	0.14	1.12	0.51	0.84	1.10965	9.7538e-06	8.29419e-06		100157318	APOD	0.53	0.34	0.22	0.36	1.84	0.11
100510939	MATN4	0.61	3.06	0.74	3.38	4.11	5.02	8.84	9.46	1.81624	9.10716e-171	3.94791e-172		100511292	ADGRG6	0.29	0.31	0.6	0.56	0.65	1.89	0.67	0.57	1.09201	1.20197e-13	2.23209e-14		100522225	LOC100522225	1.31	2.3	2.77	2.56	3.75	4.4	7.4	5.33	1.2219	5.12718e-93	2.56466e-94		100157362	PCDH17	0.61	0.21	0.12	0.11	0.12	0.1
100510997	KCNH5	0.05	0.05	0.05	0.01	0.42	0.02	0.21	0.07	2.10721	1.14811e-12	7.48116e-13		100511484	WNT16	0.12	0.16	0.36	0.35	0.06	0.18	0.12	0.02	-1.3252	0.000598775	0.000357845		100522354	CRYGN	0.44	0.22	0.16	0.32	0	0	0	0	-4.70986	0.000172483	0.000172702		100157442	NDUFA6	53.44	24.59	32.46	30.59	28.57	27.08
100511013	GREB1	0.19	0.07	0.02	0.05	0.83	2.75	1.49	0.83	4.23559	3.69343e-83	3.93718e-84		100511492	PLPPR3	1.18	0.83	0.93	1.21	0.86	0.39	0.37	0.14	-1.28507	4.06206e-13	7.8551e-14		100522431	LONRF2	0.13	0.1	0.03	0.05	0.21	0.42	0.02	0.32	1.88722	2.4064e-10	1.25894e-10		100157486	LOC100157486	0.15	0.92	0.08	0.78	1.26	0.57
100511123	GAL3ST4	5.58	8.56	3.01	4.82	2.63	3.39	1.44	3.29	-1.03609	5.43856e-34	1.45315e-34		100511640	FBXO2	0.69	1.87	0.79	1.33	0.54	0.4	0.51	0.51	-1.25735	3.97082e-06	1.6243e-06		100522506	SLC9B1	0.17	0.11	0.18	0.07	0.2	0.42	0.37	0.31	1.53045	1.92032e-05	1.69717e-05		100157565	VPREB3	3.15	0.67	0.59	1.91	0.69	0.54
100511146	DSCAML1	0.35	0.36	0.16	0.36	0.53	0.75	0.83	0.61	1.16585	2.85248e-31	8.20252e-32		100511685	UPK3B	0	0	0	0	0	0.27	0	0	5.02709	6.51293e-05	3.25592e-05		100522567	ST8SIA6	0	0	0.07	0.73	0.1	0.05	0.03	0.06	-1.75666	2.08813e-05	1.85347e-05		100157652	DENND2D	1.86	4.34	4.8	4.37	11.4	5.33
100511274	LOC100511274	0.83	0.21	0	0.43	0.02	0.06	0.42	0.08	-1.26539	2.70818e-05	3.22533e-05		100511966	INSM1	1.46	1.08	1.87	1.77	0.89	0.58	0.85	0.68	-1.02234	2.14063e-12	4.39136e-13		100522866	DMC1	0.49	0	0.64	0.06	2.32	0.87	0.09	0.64	1.6931	4.93541e-13	2.10647e-13		100157716	CPS1	30.91	160.69	112.88	101.46	274.61	161.41
100511310	TMEM59L	1.86	3.27	3.03	2.58	7.57	1.36	10.07	4.88	1.19495	4.32054e-33	1.17642e-33		100512412	APOBEC1	0.73	0.51	0.82	1.09	0.37	0.34	0.26	0.38	-1.23609	4.32569e-05	2.09477e-05		100523256	LOC100523256	0	0	0	0.01	0.01	0	0.06	0.02	3.79793	0.000384203	0.000406794		100157886	SERPINE3	0.28	0.12	0	0.11	0.13	0.83
100511370	HSH2D	0	0	26.69	0	0	11.21	0	1.97	-1.16336	7.25397e-29	2.28848e-29		100512414	JPH3	0.49	0.18	0.23	0.11	0.11	0.09	0.03	0.19	-1.25564	0.000129012	6.79537e-05		100523338	ZNF133	5.86	11.75	4.35	9.63	4.11	3.06	4.12	4.56	-1.03546	3.14696e-51	3.13489e-52		100158003	LOC100158003	0.61	3.04	3.6	0.39	0.83	0.25
100511431	CRB2	0.27	0.12	0.26	0.09	0.08	0.1	0.05	0.1	-1.1795	8.43545e-06	9.49318e-06		100512730	THRSP	0.07	0.03	0.14	0.1	7.38	0.03	1.03	9.68	5.43858	1.53734e-92	3.99529e-94		100523643	DLGAP2	0.09	0.14	0.16	0.19	0.08	0.03	0.05	0.03	-1.33069	1.13989e-05	9.80131e-06		100158028	TPBG	0.4	0	0.05	0.03	0.48	0.29
100511475	FXYD4	9.9	37.41	12.84	11.35	1.29	2.43	2.2	4.09	-2.82548	6.22393e-123	4.09988e-124		100512786	NOVA2	0.12	0.27	0.46	0.13	0.06	0.1	0.03	0.1	-1.77243	0.000640327	0.000384577		100523703	RAB3C	0.19	0.22	0.15	0.49	0.18	0.09	0.07	0.14	-1.1726	5.81122e-09	3.46842e-09		100158102	GATA5	0.18	0.03	0	0.03	0.15	0.53
100511481	FOXI1	0.11	0.19	0.1	0.16	0	0.03	0	0.05	-2.8348	7.21469e-05	9.05873e-05		100512797	GVIN1	0.25	0.17	0.6	0.23	0.38	5.06	0.27	0.64	2.36987	1.17909e-110	2.38867e-112		100523754	CDH10	0.05	0.01	0.21	0	0	0.3	0.22	0.17	1.37313	0.000245262	0.000251864		100158201	PPP1R14D	0	0	0	0	0.44	0
100511499	UPK3BL2	49.95	34.34	32.86	35.1	9.71	22.22	12.33	21.5	-1.22418	0	0		100512852	MAP1LC3C	0.38	0.47	0.41	1.11	0.29	0.34	0.24	0.06	-1.39255	0.000557346	0.000331261		100523937	CFAP53	0.47	0.01	0.68	1.16	2.57	2.02	0.14	0.43	1.16507	1.00941e-17	3.22689e-18		100158241	SLC16A7	0.19	0.71	0.18	0.35	0.19	0.11
100511564	KRT5	0.03	0.54	0.43	0.28	0.11	0.11	0.17	0.05	-1.55469	3.52048e-05	4.24379e-05		100512974	BMP3	0.22	0.04	0.1	0.02	0.01	0.08	0.02	0.03	-1.49717	0.000945589	0.000589201		100524022	LOC100524022	0.39	0.21	0.33	0.57	0.14	0.15	0.17	0.06	-1.48747	1.99745e-05	1.7693e-05		100169745	CRABP1	0.49	1.85	2.02	1.33	0.61	8.12
100511685	UPK3B	1.06	0.24	1.12	0	0	0	0.36	0.01	-2.62451	3.8527e-24	1.42823e-24		100513041	GSDMB	5.12	3.79	5.13	5.07	2.63	2.26	3.53	0.75	-1.21187	5.09239e-118	9.84752e-120		100524216	RFLNB	1.57	3.32	1.52	3.53	0.92	1.26	2	0.74	-1.00235	9.20363e-25	2.04495e-25		100170651	SLC30A2	1.24	0.52	0.7	1.18	0.48	0.3
100511777	DNAH2	2.58	3.01	2.42	2.71	3.74	6.1	5.93	5.72	1.06638	4.85445e-136	2.7709e-137		100513083	LOC100513083	0.1	0.18	0.28	0.17	0.06	0.06	0.09	0.07	-1.3772	4.0938e-11	9.37412e-12		100524296	AGBL1	0.05	0.01	0.01	0	0.11	0	0.03	0.12	2.04519	1.30875e-05	1.13311e-05		100174954	KLF11	1.96	2.6	2.49	1.84	2.66	6.2
100511782	FZD10	24.89	28.34	23.24	25.48	11.44	12.93	9.47	17.13	-1.00344	2.38269e-197	8.67475e-199		100513178	PTX3	0.23	0.29	0.32	0.03	0.23	2.03	0.07	0.64	1.77083	6.75547e-09	1.93949e-09		100524448	GSX2	0.32	0.38	0.35	0	0	0	0.09	0.07	-2.56547	0.000509274	0.000548312		100191062	HAS1	0.06	0.03	0.01	0.05	0.01	0
100511790	CFAP61	1.22	1.58	1.19	1.08	2.1	3.89	2.39	2.65	1.17816	1.02459e-44	2.05166e-45		100513306	SOST	0.27	0.87	0.98	0.97	2.24	2.06	1.03	0.94	1.0353	9.26145e-11	2.19558e-11		100524629	DRAXIN	0.01	0	0	0	0.08	0.01	0.05	0.02	4.00438	0.000114367	0.000111725		100217393	LGALS2	0.31	1.88	0.75	5.72	13.09	0.88
100511883	RIMS3	1.2	1.01	1.1	1.13	3.35	0.96	4.28	1.48	1.18623	6.71818e-57	1.05402e-57		100513324	IL22RA2	1.3	0.73	1.56	1.95	0.67	0.99	0.39	0.52	-1.0925	1.3315e-06	5.10082e-07		100524640	PCLO	0.06	0	0	0	0	0	0	0.01	-3.22443	7.37994e-05	7.02014e-05		100233184	GZMB	2	4.1	19.46	17.64	4.2	6.35
100511925	OMD	0.65	0.63	0.71	0.55	1.49	2.09	1.65	1.78	1.45401	3.56168e-49	6.47259e-50		100513510	SCRN1	0.07	0.07	0.1	0.13	0.05	0	0.02	0	-2.18081	7.04801e-05	3.54721e-05		100524723	CHAC1	0.57	0.68	0.66	0.79	0.97	3.06	6.28	2.1	2.26742	1.19919e-38	1.62451e-39		100286809	PKMYT1	1.22	0.34	1.14	0.89	0.19	0.49
100511966	INSM1	0.06	0.25	0	0.1	0.42	0.23	0.25	0.13	1.37855	9.10597e-05	0.000115542		100513784	SRA1	0.93	1.42	0	0.09	2.28	2.36	1.55	0	1.30676	5.6991e-13	1.11199e-13		100524956	IGSF10	0.26	0.08	0.13	0.1	0.06	0.08	0.09	0.02	-1.15069	6.29446e-05	5.93495e-05		100294688	UBD	5.3	26.52	30.57	52.64	72.24	54.57
100511991	SMCO3	0.03	0.15	0.12	0.17	0.45	0.16	0.59	0.19	1.58261	7.01775e-06	7.84752e-06		100513823	PRSS55	0.31	0.32	0.45	0.37	0.87	0.92	0.49	1.09	1.22206	3.7288e-07	1.32365e-07		100525125	OMG	0.4	0.53	0.69	0.66	0.43	1.71	1.51	1.11	1.08627	1.58094e-12	7.00967e-13		100302365	PEBP4	5.12	6.09	0.84	1.33	0.73	1.28
100512012	WFIKKN2	21.75	21.59	14.55	20.04	7.55	11.71	3.23	8.2	-1.38266	1.93828e-260	4.57495e-262		100513826	SLC19A3	0.57	0.19	0.47	0.15	0.1	0.1	0.05	0.1	-1.98816	6.86284e-07	2.51801e-07		100525250	CACNG5	0.09	0.02	0.22	0.04	0.01	0.01	0.04	0.01	-2.17552	0.000109963	0.000107157		100312975	MOGAT2	0.04	0.07	0.5	0.14	0.34	0.76
100512264	NTNG2	0.31	0.27	0.26	0.22	0.1	0.09	0.05	0.02	-1.89534	1.08184e-08	9.33275e-09		100513961	CPA5	0.06	0.14	0.16	0.12	0.08	0.54	0.2	0.27	1.18176	1.5994e-05	7.23634e-06		100525378	PHF24	0.02	0.04	0.02	0.04	0	0	0	0	-4.48747	0.000531947	0.000574682		100316850	TMOD1	2	1.65	1.69	1.87	0.77	0.65
100512314	CNTN6	1.28	1.03	0.93	1.67	0.61	0.4	0.25	0.7	-1.3339	2.61853e-23	9.98584e-24		100513980	TMEM265	2.55	0.41	0	1.53	6.49	0	0	4.24	1.26488	6.21343e-23	6.86592e-24		100525417	LOC100525417	1.65	0.29	0.27	0.21	2.33	0.19	0.39	1.99	1.02964	1.84514e-27	3.65521e-28		100379630	GDF15	1.11	0.97	1.14	1.06	4.2	0.6
100512321	SOGA3	1.05	0.69	0.91	1.03	1.16	2	2.99	0.73	1.17577	5.9931e-70	7.77546e-71		100514098	SRL	0.41	0.1	0.47	0.41	0.12	0.11	0.16	0.2	-1.22082	6.58159e-06	2.79193e-06		100525512	ANKS4B	0.17	0.02	0.02	0.03	0.37	0.05	0.03	0.16	1.2571	8.67995e-05	8.32934e-05		100379631	PHLDA2	15.25	6.16	7.37	5.18	5.36	1.43
100512348	FAR2	1.45	1.57	1.61	2.16	5.84	2.23	4.11	3.25	1.08276	7.35863e-45	1.46669e-45		100514181	CCDC40	0.58	0.92	0.17	0.53	0.24	0.09	0.17	0.19	-1.96169	9.32989e-23	1.03765e-23		100525597	LOC100525597	0	0.13	0.03	0.16	0.19	0.16	0.08	0.6	1.59999	0.000398499	0.00042272		100415810	SPATA6	0.92	0.18	0.14	0.25	0.17	0.12
100512353	SHANK1	0.11	0.21	0.14	0.11	0.27	0.15	0.76	0.26	1.41924	2.91726e-12	1.95093e-12		100514229	KPRP	0.07	0.14	0.21	0.08	0	0	0	0.08	-2.72513	0.000351831	0.000201301		100525765	IL18BP	14.32	11.56	13.95	4.4	24.66	14.64	8.72	38.57	1.07731	9.8941e-223	1.90674e-224		100462745	ATG12	0.61	0	0	1.36	2.62	2.84
100512480	TLL1	0.21	0.16	0.12	0.14	0.5	0.23	0.35	0.26	1.01605	5.07913e-09	4.27192e-09		100514279	CTXN3	0.86	0.39	0.96	1.3	0.55	0.41	0	0.26	-1.60382	2.30665e-08	7.00468e-09		100525821	LOC100525821	1.47	0.98	1.24	0.68	3.74	1.72	2.16	1.38	1.03321	3.71954e-07	2.68014e-07		100510917	LOC100510917	0.34	0.13	0.96	0.79	0.06	0.06
100512496	RASD1	3.14	2.8	1.28	2.79	5.4	10.57	3.45	8.39	1.45838	1.02233e-49	1.8279e-50		100514315	KRT36	0.35	0.03	0.14	0.22	0.13	0.03	0.01	0.07	-1.54455	8.5192e-05	4.35825e-05		100525894	DUSP26	0.13	0.07	0	0	2.96	0	0.04	0.5	3.8293	9.16134e-21	2.46914e-21		100510925	LNX2	2.18	9.68	11.02	8.12	23.55	13.29
100512515	AFF2	0.16	0.16	0.05	0.1	0.28	0.16	0.33	0.22	1.15964	2.04692e-08	1.81161e-08		100514433	LOC100514433	0	0.03	0.27	0.33	0	0.09	0.02	0.05	-1.9057	0.000173873	9.36108e-05		100526118	LOC100526118	0.22	0	0	0	2.57	0	0	0	3.63735	1.03037e-07	6.99808e-08		100510939	MATN4	0.79	0.01	0	0	0.07	0.02
100512517	MSMP	2.05	0.18	0.17	1.26	0.35	0	0	0.34	-2.38147	0.000328341	0.000447466		100514758	SAP25	24.11	7.39	4.88	10.82	50.41	16.74	4.07	26.16	1.05003	3.80887e-160	5.37797e-162		100620265	LOC100620265	0	0.03	0.01	0.01	0.07	0.05	0.16	0.01	2.27509	0.000266424	0.000275331		100510974	COL28A1	0	0.08	0.1	0.08	0.4	0.04
100512604	C1QL4	0.18	0.28	0.04	0.09	0.14	0.14	1.14	0.26	1.59405	0.000146428	0.000190744		100514770	ATP2C2	0.09	0.23	0.27	0.11	0.02	0.03	0.11	0.14	-1.23609	4.32569e-05	2.09477e-05		100620287	BORCS6	0	0.25	0	0.01	0	0	0	0	-6.10492	1.02296e-09	5.65328e-10		100511114	LOC100511114	0	0.08	0.07	0	0.3	0.05
100512672	BRINP3	2.34	2.07	0.95	1.82	1.2	0.75	0.27	0.89	-1.15297	1.79714e-19	8.10658e-20		100514811	PLA2G4E	0.13	0.18	0.23	0.27	0.1	0.09	0.07	0.15	-1.07158	7.89023e-05	4.01308e-05		100620627	LOC100620627	8.11	11.28	7.05	13.43	4.45	4.35	5.44	4.28	-1.13831	2.88345e-118	1.1032e-119		100511224	INCA1	0.45	0.4	0.32	0.32	0.15	0.06
100512774	BARX1	0.13	0.23	0.13	0.05	1.01	1.19	0.72	0.48	2.673	6.66126e-13	4.27184e-13		100515319	GPR153	2.1	2.36	2.07	2.9	1.18	0.94	0.68	1.64	-1.08292	1.1061e-27	1.01515e-28		100620702	TRHDE	0.07	0.27	0.21	0.19	0.04	0.12	0.14	0.06	-1.04001	3.71954e-10	1.9765e-10		100511241	POLR2L	89.84	25.34	25.5	33.09	20.75	18.36
100512797	GVIN1	0.03	0.05	0.32	0.07	0.12	0.74	0.03	0.23	1.20475	3.24901e-09	2.69055e-09		100515381	DMKN	5.63	7.03	12.54	8.52	5.05	4.47	1.71	5.13	-1.06099	3.70546e-27	3.46143e-28		100620825	LOC100620825	0.04	0.25	0.47	0.85	0	0.37	0.06	0	-1.83186	1.35783e-16	4.62356e-17		100511300	FAAH2	0.34	0.28	0.26	0.67	0.98	0.68
100512800	SCN4B	0.75	1.28	0.94	0.63	2.59	0.67	3.53	1.33	1.19788	1.66219e-33	4.47203e-34		100515566	KIRREL3	0.23	0.18	0.41	0.42	0.25	0.03	0.17	0.1	-1.13359	0.000183486	9.92181e-05		100620954	CDC20B	2.03	0.52	0.62	0.44	3.36	0.53	0.78	2.75	1.02905	1.74613e-20	4.78282e-21		100511413	ASB5	0.28	0.44	0.38	0.51	0.44	1.29
100512849	P2RY6	2.29	2.43	7.05	1.84	0.97	2.19	1.44	1.78	-1.10131	1.00202e-26	3.36831e-27		100515579	LOC100515579	2.38	3.43	2.86	2.17	0.11	1.64	1.39	1.86	-1.10665	6.41934e-53	2.92933e-54		100621260	LOC100621260	0.8	1.51	1.15	1.32	0.57	2.08	6.73	0.91	1.15754	1.85574e-41	2.35088e-42		100511431	CRB2	0.07	0.06	0.01	0.05	0.05	0.17
100512873	LOC100512873	1.36	2.25	2.01	2.5	3.47	4.96	4.25	7.24	1.28426	5.07307e-13	3.22829e-13		100515669	DSC1	0.31	0.5	0.91	0.63	0.21	0.35	0.51	0.12	-1.02265	5.58243e-06	2.34009e-06		100621861	MNS1	0.61	0.16	0.26	0.27	0.7	0.67	0.21	1.07	1.03779	0.000261518	0.000269928		100511542	KEL	0.07	0.04	0.07	0.15	0.37	0.07
100512888	LOC100512888	0.17	0.35	0.32	0.23	0.78	0.6	0.34	0.58	1.08108	0.000211557	0.000280936		100515755	MYL3	2.3	0.19	0.93	0.61	0.19	0.29	0.2	0.4	-1.88628	4.22045e-05	2.03949e-05		100622253	LOC100622253	4.9	0.68	5.71	5.74	0	2.48	0.79	0.18	-2.18301	1.85958e-57	1.62584e-58		100511543	SYTL5	0.08	0.41	0.21	0.52	0.12	0.04
100512917	SYT14	0.01	0.03	0.02	0.01	0.05	0.05	0.08	0.04	1.58727	3.20512e-05	3.84336e-05		100515875	BATF2	0.49	0.61	0.97	0.88	1.08	6.86	0.7	0.8	1.67286	3.49598e-31	2.83652e-32		100622460	LOC100622460	13.96	1.93	9.96	6.82	0.19	3.59	1.01	0.3	-2.33729	8.15656e-92	4.20712e-93		100511571	TSPAN1	0.11	0.05	0.22	0.59	1.28	0
100512986	ARPP21	0.03	0.02	0.01	0	0.2	0.05	0.07	0.06	2.35107	7.91299e-05	9.97945e-05		100515919	CTSL	1.68	0.92	2.96	1.65	2.68	10.98	2.4	1.82	1.33377	1.83205e-23	1.96445e-24		100622487	TTC36	0.99	0.62	0.5	0.69	0.18	0.38	0.48	0.13	-1.20096	1.88374e-09	1.07199e-09		100511618	LCN12	2.75	3.19	1.26	1.83	1.41	0.45
100512997	INMT	2.52	7.16	8.45	7.86	2.8	1.43	0.97	5.7	-1.26727	1.33067e-25	4.6722e-26		100516091	ZFYVE28	1.11	1.2	1.45	1.79	0.33	0.32	1.11	0.63	-1.2793	2.21331e-22	2.49782e-23		100622591	TMEM25	0	1.4	0.8	0.36	0	0.36	0.9	0	-1.07151	2.55279e-05	2.29087e-05		100511642	LAMA3	2.01	1.97	4.61	1.9	3.46	7.41
100513005	THBS4	8.27	6.62	4.27	3.4	40.86	8.63	64.54	16.28	2.57747	0	0		100516235	ITPKA	0.35	0.49	0.47	0.26	0.49	1.93	0.56	0.73	1.11982	1.89696e-19	2.48822e-20		100622670	LOC100622670	3.47	6.85	4.93	13.05	3.87	3.1	5.09	1.9	-1.01323	4.26551e-19	1.26508e-19		100511662	BARD1	1.09	0.47	0.59	0.55	0.32	0.3
100513023	SAXO2	4.12	4.14	3.94	4.68	7.22	11.56	10.61	7.75	1.17088	1.4133e-95	1.28419e-96		100516366	DPT	2.12	2.66	4.51	1.67	7.83	2.02	6.56	6.45	1.07679	1.96564e-27	1.81407e-28		100622673	C18H7orf31	0.03	0	0	0	0.03	0.07	0.15	0.15	4.00438	0.000114367	0.000111725		100511685	UPK3B	0.82	0	0	0.01	0	2.57
100513041	GSDMB	0.23	1.02	0.15	0.35	0.21	0.17	0.1	0.12	-1.81625	4.34877e-24	1.61749e-24		100516587	LOC100516587	2.05	1.75	1.71	2.76	0	0	0	0	-8.84241	1.38871e-44	7.50221e-46		100622915	KLRD1	1.29	0.57	5.11	17.54	3.18	2.52	2.81	0.48	-1.42003	8.44662e-153	2.45365e-154		100511753	CLCA2	0.32	0.12	0.2	0.32	1.17	0.21
100513121	TENM2	2.92	3.47	2.5	2.82	1.05	0.88	1.11	1.34	-1.38122	6.89658e-74	8.44759e-75		100516628	LOC100516628	0.14	0.13	0.11	0.25	0	0	0	0	-5.15809	2.5598e-05	1.19299e-05		100623255	LOC100623255	0.48	0.03	0.09	0	1.32	0	0	0.17	1.37212	3.72513e-06	2.99402e-06		100511756	TAT	118.81	282.98	224.68	135.88	725.35	229.83
100513208	HYDIN	3.93	4.1	2.7	4.61	6.09	10.09	10.77	8.84	1.25763	0	0		100516839	WNT2	0.46	0.53	0.99	0.98	0.36	0.41	0.21	0.31	-1.18554	1.00213e-15	1.63132e-16		100623615	LY6D	0.23	0.54	1.01	0.51	1.31	1.57	0.66	1.39	1.08399	0.000780102	0.000867093		100511817	MYBPC2	0.23	0.14	0.25	0.17	0.08	0.03
100513308	TM4SF5	1.23	1.79	0.8	1.36	0.53	0.39	0.43	0.56	-1.4327	5.51693e-08	5.05973e-08		100516853	ACTL6B	0.51	0.22	0.43	0.1	0.97	0.95	0.3	1.07	1.48828	1.39148e-05	6.23439e-06		100623700	GADL1	0.02	0.13	0.3	0.02	0.02	0.58	0.42	0.06	1.19703	0.000171739	0.000171811		100511846	LOC100511846	1.18	0.52	1.07	0.88	0.24	0.53
100513319	LOC100513319	0.08	0.04	0.04	0.06	0.13	0.1	0.17	0.11	1.24004	6.68746e-05	8.35754e-05		100516998	MYL4	2.96	1.78	1.66	1.94	0.98	0.98	0.56	1.5	-1.0306	1.8674e-06	7.29868e-07		100624035	LOC100624035	0.1	0	0	0	0	0.21	0.26	0.05	2.68426	0.000705583	0.000778665		100511925	OMD	0.59	0.14	0.07	0.06	0.45	0.5
100513452	SALL3	0.03	0.1	0.02	0.03	0.01	0.01	0.02	0.02	-1.7155	0.000517005	0.000725796		100517006	IGSF5	0.34	0.1	0	0.08	0.46	0.48	0.67	0.06	1.60997	7.56983e-06	3.24057e-06		100624109	LOC100624109	0.03	0.05	0.06	0.03	0.15	0.08	0.1	0.12	1.28512	0.000907954	0.00102374		100511956	CA4	0.68	0.12	0.15	1.22	2.42	0.11
100513469	LENEP	0.04	0.08	0.24	0.17	0	0	0	0.07	-2.88081	0.000478199	0.000667703		100517204	TFEC	0.44	0.28	0.85	0.67	0.48	3.26	0.57	0.53	1.18476	3.5549e-30	3.00072e-31		100624174	LOC100624174	0.4	0.06	0.16	0.02	0.52	0.13	0.18	0.48	1.07137	1.01909e-07	6.91442e-08		100511985	FAM151B	0.44	0.01	0.21	0.01	0	0.06
100513566	DNAH12	0.56	0.53	0.6	0.64	1.02	1.5	1.41	1.39	1.19615	9.86527e-60	1.48233e-60		100517221	NPAS1	1.88	0.92	0.46	0.71	0.3	0.1	0.52	0.78	-1.27906	2.2219e-07	7.64532e-08		100624255	ARL6	20.49	4.2	7.71	5.1	24.37	8.17	6.75	35.77	1.00297	0	0		100512174	LOC100512174	0	0	0.02	0	0.17	0.01
100513608	PLEKHB1	3.46	9.18	8.96	8.41	1.9	6.51	3.92	1.39	-1.15566	4.6943e-45	9.31302e-46		100517504	ANKEF1	0	0	0	0	0.1	0.03	0.02	0.15	5.18176	2.34568e-05	1.08768e-05		100624393	TOPAZ1	0.13	0.2	0.4	0.19	0.19	0.42	1.69	0.28	1.17096	2.37548e-08	1.51576e-08		100512231	MFAP5	14.51	0	0.32	0.13	1.07	0.15
100513750	C9H11orf88	3.07	3.78	2.94	3.79	8.32	10.59	8.14	8.28	1.32904	6.53465e-50	1.16435e-50		100518083	HERC5	3.33	2.59	18.4	4.67	3.47	162.33	4.57	5.37	2.65485	0	0		100624493	KIF3B	10.81	3.8	4.34	4.94	2.45	14.33	23.22	12.8	1.28174	0	0		100512264	NTNG2	0.07	0.03	0.08	0.13	0	0.02
100513765	ADAMTS6	13.35	8.83	10.06	14.34	33.96	16.45	36.2	27.01	1.3527	0	0		100518264	PIGY	0	25.89	21.36	24.99	0	0	25.85	0	-1.49083	2.87705e-100	6.88821e-102		100625290	ZBTB16	4.58	1.79	3.45	1.27	2.99	8.99	5.38	6.97	1.18598	2.41257e-151	7.04244e-153		100512452	GALNT12	0.13	0.13	0.15	0.06	0.14	0.65
100513773	AKAP4	0.88	1.11	0.55	0.75	1.9	1.66	4.77	2.46	1.75507	1.1977e-48	2.19505e-49		100518305	LOC100518305	0.04	0.02	0.03	0.03	0.07	0.04	0.05	0.07	1.28466	0.000643128	0.000386391		100625566	SMIM5	7.33	8.04	5.47	8.95	3.29	3.65	2.92	4.57	-1.05673	1.84185e-72	1.22667e-73		100512496	RASD1	0.13	0.51	0.61	0.35	1.18	0.97
100513784	SRA1	0	4.73	0	0	0	0	0.86	0	-2.30689	7.84046e-22	3.1956e-22		100518544	IFITM3	62.54	69.06	259.57	71.14	64	1009.26	70.13	86.25	1.35385	0	0		100625589	LAMA1	0.24	0.2	0.21	0.13	0.07	0.13	0.09	0.07	-1.06962	1.62363e-06	1.25619e-06		100512594	STX1A	0.29	0.06	0.18	0.24	0.08	0
100514007	CCDC42	0.17	0.4	6.63	0.24	0.06	0.82	0.05	0.37	-2.68695	2.99559e-22	1.20014e-22		100518751	PPM1E	0.43	0.35	0.44	0.58	1.01	0.79	1.62	1.26	1.38866	3.19425e-33	2.41196e-34		100626506	LDLRAD2	10.14	0	0.03	0	21.71	0	0.03	22.35	2.16543	3.84703e-231	7.03221e-233		100512604	C1QL4	0.45	0.49	0.83	1.31	0.4	0.23
100514055	LRRC38	0.03	0.03	0.05	0.05	0.01	0.01	0	0.01	-2.61241	6.65353e-06	7.42624e-06		100518848	LOC100518848	86.87	76.56	16.68	17.16	17.43	15.03	19.99	18.88	-1.48735	5.37178e-57	2.19848e-58		100626562	RAX2	0	0	0.29	0.18	0	0	0	0	-4.85577	7.50451e-05	7.14396e-05		100512662	PLA2G2D	0.13	0.85	1.11	0.79	2.64	1.1
100514075	GRB14	3.82	2.82	2.4	3.69	10.31	3.18	11.13	4.95	1.20523	4.68327e-94	4.34934e-95		100519072	LOC100519072	0	0.03	0.02	0	0.05	0	0.14	0.23	2.6748	0.000533279	0.000315483		100627089	LOC100627089	0.51	0.36	0.52	0.72	0.39	4.05	0.92	0.48	1.39614	1.99899e-35	2.95158e-36		100512730	THRSP	100.03	84.74	150.72	95.28	36.57	73.12
100514238	ERICH3	2.54	1.34	1.33	1.84	2.98	4.81	3.77	3.33	1.10646	4.83381e-77	5.63754e-78		100519082	LOC100519082	6.16	3.86	25.81	13.24	8.62	75.26	7.07	8.1	1.07689	7.55811e-74	2.47461e-75		100627167	LOC100627167	0.05	0.15	0.25	0.11	0.04	0.04	0.09	0.05	-1.46867	2.96893e-06	2.35972e-06		100512737	SLC13A2	0.15	0.21	0.19	0.61	3.61	0.49
100514270	MORN5	7.27	8.25	5.13	7.34	11.78	17.6	11.32	15.76	1.12872	3.02985e-44	6.16983e-45		100519098	LOC100519098	15.59	9.23	35.41	11.57	17.74	270.24	13.63	25.21	2.21573	0	0		100627191	MSH4	1.47	0.42	0.4	0.45	2.82	0.53	0.34	2.11	1.11602	5.82885e-30	1.05888e-30		100512740	ZDHHC19	2.26	0.13	0.15	0.9	0.38	0.31
100514274	USH1C	0.52	0.75	0.36	0.12	0.11	0.19	0.11	0.26	-1.57493	0.00020635	0.000273417		100519280	SPTLC3	0.04	0.12	0.15	0.14	0.02	0.04	0.06	0.05	-1.38048	0.000919021	0.000571142		100627452	WDR5B	0	0	0	0.07	0	1.11	0	0	4.21511	8.00786e-16	2.85385e-16		100512799	C9H11orf65	0.33	0.23	0.08	0	0.36	0.12
100514308	BTG4	0.05	0.03	0.08	0.1	0.21	0.33	0.29	0.18	1.93603	2.09989e-05	2.47626e-05		100519300	TGFBI	36.4	13.98	10.15	23.85	9	5.3	19.92	8.11	-1.00188	1.08141e-136	1.83672e-138		100627778	ARSE	0.51	0.08	0.18	0.39	0.56	0.43	0.47	0.71	1.05927	1.85408e-05	1.63652e-05		100512849	P2RY6	0.85	0.49	1.39	0.22	0.18	0.38
100514445	C1H9orf135	6	8.14	2.35	4.77	7.8	12.1	12.68	10.23	1.02795	9.69347e-24	3.63831e-24		100519554	LOC100519554	0.33	0.2	0.57	0	0	0.07	0	0	-3.94329	0.000227208	0.000125301		100628053	FBXL2	1.07	0.64	1.26	0.33	4.24	0.67	1.5	3.56	1.50207	2.45086e-49	2.56996e-50		100512916	TEDDM1	0.16	0.07	0.07	0.1	0.02	0.03
100514582	TMEM86B	0	0	0.06	0	0	0	0	0.44	4.42186	1.67787e-06	1.76661e-06		100519760	C2H19orf71	0.22	0.32	0.48	0.4	0	0.11	0.16	0.11	-1.91054	0.000458569	0.000267954		100628141	MS4A7	0.52	0.22	0.32	0.22	0.54	1.77	0.24	1.02	1.50412	1.22383e-09	6.81365e-10		100512961	ESRP1	0.07	0.04	0.07	0.2	0.39	0.08
100514601	IQCG	1.15	0.98	1.16	1.53	2.32	3.92	4	2.88	1.45036	1.14594e-28	3.64349e-29		100519955	COL22A1	0.11	0.07	0.18	0.2	1.07	0.91	1.42	0	2.60094	6.76859e-51	3.24107e-52		100628182	ZC3HAV1L	0.47	0.76	0.77	1.81	0.17	0.5	0.72	0.32	-1.0711	1.7842e-19	5.16015e-20		100512974	BMP3	0.07	0.04	0.01	0.01	0.08	0.22
100514765	LOC100514765	0.18	0.12	0.39	0.03	0.35	0.76	0.64	0.73	1.77164	3.64107e-09	3.02759e-09		100520428	CHST10	34.42	5.53	6.26	35.21	66.08	68.03	5.81	62.23	1.326	0	0		100628208	C2CD2	0	0	0	0	0.04	0.25	0.04	0	5.66553	3.5389e-07	2.54159e-07		100513050	UBXN8	12.43	22.72	22.79	21.49	45.94	40.28
100514811	PLA2G4E	0.03	0.01	0	0.01	0.06	0.03	0.24	0.04	3.07689	8.9817e-09	7.70115e-09		100520459	DTX3L	4.39	3.82	8.09	5.38	4.67	39.82	4.68	5.55	1.35712	3.11808e-283	2.90317e-285		100736720	LOC100736720	0.05	0	0	0.08	0.36	0.19	0.24	0.32	3.09749	0.000292595	0.000303994		100513051	CHN1	0.27	0.97	0.42	0.72	1.67	1.46
100514850	KIF6	0.49	0.43	0.28	0.59	0.69	1.04	1.23	0.61	1.01358	1.59683e-09	1.29551e-09		100520502	LOC100520502	0.47	0.33	0.2	0.45	0.06	0.1	0.06	0.13	-2.04632	4.85164e-06	2.01439e-06		100736962	LOC100736962	2.32	0.09	0.26	0.05	0.87	0.1	0	0.05	-1.34149	2.84426e-05	2.56775e-05		100513071	C2H19orf57	0.13	0.26	0.27	0.34	0.57	0.41
100514949	F2RL3	0.14	0.16	0.11	0.19	0.11	0.51	0.39	0.26	1.08218	5.96216e-05	7.40259e-05		100520574	CRMP1	0.1	0.06	0.04	0.06	0	0	0.02	0	-3.6886	0.000956676	0.000597186		100736982	LOC100736982	0.29	0.01	0	0	0.14	0.01	0	0.6	1.3414	6.69521e-06	5.56143e-06		100513200	ANKRD34B	0.41	0.31	0.21	0.37	0.11	0.19
100515074	ELAVL3	0.09	0.08	0.13	0.15	0.04	0.05	0.05	0.04	-1.39001	0.000859341	0.00124615		100520667	ACTG2	0.35	0.08	0.55	0.4	2.77	0.18	0.18	0.4	1.39749	3.07756e-06	1.24285e-06		100737088	B3GNT7	1.19	1.08	2.75	1.51	1.55	6.14	2.24	5.57	1.25166	1.45375e-33	2.30514e-34		100513263	CLCF1	6.17	3.34	3.78	5.32	2.3	2.34
100515125	C2H19orf35	0.04	0.17	0.27	0.08	0.02	0.11	0.02	0.02	-1.8348	0.000366756	0.000503044		100520753	LOC100520753	1.87	0.82	0.88	1.19	2.47	4.49	1.99	3.08	1.37668	9.42082e-18	1.36103e-18		100737110	LOC100737110	16.76	1457.98	831.74	1360.73	16.68	844.91	787.95	28.15	-1.07493	0	0		100513275	GAREM2	0.27	0.27	0.67	0.56	0.21	0.11
100515166	LOC100515166	0.08	0.31	0.14	0.19	0.46	0.83	0.38	0.29	1.42507	7.17311e-05	9.00209e-05		100520899	ZKSCAN2	0.15	0	0.04	0.01	0.27	0.26	0.03	0.14	1.78945	1.35454e-07	4.52222e-08		100737181	NLRP2	0.16	1.23	0.59	1.49	0.34	0.02	0.4	0.39	-1.40241	6.26158e-13	2.69644e-13		100513300	MPZL3	0	1.04	0.92	0.45	1.75	1.08
100515185	LOC100515185	5.57	3.46	4.41	4.88	4.12	10.04	16.11	12.1	1.72892	2.32993e-193	8.62646e-195		100521058	CHRDL1	0.25	0.29	0.54	0.37	2.68	0.56	0.54	1.26	1.83099	2.09168e-29	1.81054e-30		100737193	IGDCC3	4.21	1.15	0.88	1.19	0.98	0.32	0.86	1.02	-1.23019	3.33617e-26	6.8973e-27		100513568	CHAF1B	0.97	0.62	0.87	0.53	0.35	0.33
100515187	INSC	0.24	0.24	0.12	0.31	0.11	0.03	0.02	0.15	-1.57176	0.000356005	0.000487475		100521173	DNAAF2	0.5	0.45	0.58	1.48	0	0	0.3	0.21	-2.56548	1.46898e-22	1.64428e-23		100737689	HBZ	0.28	0.27	0.36	0.08	0.47	0.33	0.8	1.02	1.37051	4.40035e-05	4.05736e-05		100513630	TM4SF20	0.48	4.01	1.39	2.48	7.09	1.25
100515209	LOC100515209	3.75	1.53	1.69	1.53	1.08	0.79	0.8	1.19	-1.07196	7.27544e-65	1.01575e-65		100521229	LOC100521229	0.25	0.35	0.33	0.51	0.21	0.17	0.11	0.03	-1.47137	7.45722e-05	3.77148e-05		100737699	HES3	0.38	0.35	0.07	0	0.8	0.1	0	0.82	1.04803	1.49848e-05	1.30694e-05		100513655	WNT8B	0.1	0	0	0.05	0.02	0.29
100515222	LOC100515222	0.21	0.2	0.06	0	0.48	0.17	0.5	0.67	1.52416	0.000315572	0.000428702		100521438	LOC100521438	0.21	0.13	0.21	0.11	0	0.04	0.16	0.04	-1.4188	4.01135e-05	1.92612e-05		100737727	HBM	62.51	72.24	60.25	41.08	43.03	61.07	283.22	117.63	1.12986	1.3889e-166	3.54258e-168		100513689	NCKAP5	0.11	0.13	0.07	0.07	0.03	0.08
100515296	SLC22A18	1.04	1.44	0.84	0.48	0.27	0.6	0.41	0.4	-1.0485	0.000259276	0.000348064		100521495	GTSF1	1.12	0.28	0.73	1.19	0.36	0.18	0.4	0.04	-1.74862	1.44526e-20	1.77004e-21		100737768	LOC100737768	2376.5	2165.73	1522.47	1740.13	2235.02	1650.89	9091.53	4829.33	1.22052	0	0		100513746	NOCT	0.95	1.26	1.34	3.08	28.55	0.92
100515322	CDH2	1.97	2.13	1.36	1.97	5.66	1.34	5.72	2.63	1.06613	1.17519e-51	2.0142e-52		100521657	LVRN	0.1	0.06	0.03	0.1	0.35	0.28	0.12	0.16	1.64927	1.18688e-05	5.24362e-06		100737900	LOC100737900	0	0	0	0	0.01	0	0	0.14	5.18496	1.62296e-05	1.42194e-05		100513784	SRA1	9.42	1.96	2.79	0	1.24	1.7
100515381	DMKN	0.26	3.2	0.61	0.25	0.6	0.07	0.41	0.37	-1.13054	8.03973e-07	8.2367e-07		100521889	ADGRE1	1.79	3.76	5.38	2.61	1.24	1.15	2.76	1.15	-1.08986	4.15215e-33	3.15225e-34		100737998	C5H12orf56	0.24	0.08	0.14	0.12	0.18	0.4	0.19	0.47	1.14189	0.000148616	0.000147541		100513899	ZDHHC15	1.39	0.16	0.23	0.32	0.3	0.17
100515383	LOC100515383	5.62	1.21	2.6	1.46	0.68	1.33	0.56	1.13	-1.64971	1.54039e-42	3.27935e-43		100521969	KCTD19	0.09	0.06	0.23	0.19	0	0.02	0.04	0	-3.10364	1.37683e-05	6.16313e-06		100738302	CEACAM19	6.22	2.35	3.67	2.46	11.78	9.04	8.03	6.96	1.34193	5.1046e-64	3.89153e-65		100513962	AASS	4.05	7.48	5.24	7.49	18.64	7.08
100515428	PLPPR2	0	0	0	0	0	0	0.27	0.22	7.01323	3.3943e-16	1.81754e-16		100522221	CHRNG	0.55	0.12	0.43	0.38	0.11	0.18	0.08	0.02	-1.86263	2.32691e-08	7.07338e-09		100738640	LOC100738640	0.15	0.02	0.01	0.05	0.28	0	0.03	0.33	1.43606	2.57642e-06	2.03571e-06		100513980	TMEM265	0.49	0.99	0	0.14	0	0
100515463	MEGF11	0.2	0.09	0.17	0.04	0.69	0.11	0.67	0.34	1.96278	2.70237e-16	1.43578e-16		100522225	LOC100522225	0.18	0.27	0.34	0.19	0.63	0.63	0.52	0.24	1.18079	3.49269e-09	9.65939e-10		100738720	LOC100738720	1.23	2.74	1.8	1.39	1.32	2.26	12.37	1.81	1.32792	2.08258e-26	4.26133e-27		100513981	SYT17	0.2	0.05	2.05	1.15	0.11	0.05
100515511	DAW1	5.21	3.39	3.86	4.21	6.27	9.9	9.2	10.12	1.08862	1.22668e-69	1.59717e-70		100522426	HS3ST2	1.09	0.15	0.2	0.11	0.19	0.03	0.05	0.16	-1.84614	1.52772e-06	5.90853e-07		100738794	FAM26E	0	0.24	0.43	0	0	0	0	0	-7.07183	6.09762e-17	2.03569e-17		100514093	PBX4	0.62	0.24	0.43	0.57	0.23	0.24
100515512	IQCA1	1.77	2.47	1.25	1.86	3	5.34	4.44	3.67	1.16786	3.19288e-63	4.51679e-64		100522431	LONRF2	0.75	0.13	0.23	1.26	2.95	3.54	0.17	3.22	1.97472	1.049e-75	3.34867e-77		100739080	LOC100739080	1.12	1.83	0.58	0.24	0.2	0.53	0.66	0.35	-1.09515	0.00044608	0.000476987		100514142	GCK	78.93	49.72	8.64	20.92	2.86	1.69
100515544	SOAT2	0.23	0.37	0.17	0.32	0.21	0.16	0.11	0.16	-1.04791	0.000216329	0.000287407		100522495	SLC25A34	0	0.18	0	0	1.48	0.01	0.27	0.63	3.66331	3.11145e-20	3.8998e-21		100739087	LOC100739087	185.13	38.19	53.66	59.11	3.88	0.95	0.84	118.27	-1.48006	7.26039e-223	1.3889e-224		100514231	GSTM3	1.57	4.25	7.33	5.71	0.73	0.69
100515606	CAPN13	0.18	0.18	0.11	0.17	0.35	0.24	0.33	0.35	1.01563	0.000440452	0.000612143		100523091	CDRT1	0.11	0.16	0.14	0.16	0.05	0.05	0.06	0.06	-1.75467	2.36326e-09	6.43185e-10		100739142	SCN11A	0.18	0.29	0.12	0.13	0.05	0.14	0	0.02	-1.76049	8.8674e-09	5.39679e-09		100514482	AGR2	0.74	0.52	2.69	3.44	12.43	0.2
100515680	APOBEC4	1.3	1.75	0.85	1.57	2.35	4.43	4.56	3.3	1.43389	1.30272e-62	1.86299e-63		100523338	ZNF133	4.76	11.71	5.07	15.18	4.49	3.03	3.55	3.75	-1.29157	4.69402e-82	1.35917e-83		100739541	VAX2	0.12	0.41	0.27	0.34	1.38	0.33	0.5	1.03	1.4331	5.30288e-05	4.94516e-05		100514699	ZNHIT2	5.98	1.9	4.34	3.28	2.01	1.65
100515684	GRIN2C	0.17	0.29	0.91	0.23	3.61	0.26	2.67	1.16	2.27938	4.26383e-59	6.45279e-60		100523609	LOC100523609	5.16	3.57	4.43	4.32	8.78	9.57	6.97	6.72	1.00999	1.57306e-100	3.71793e-102		100739578	ANKRD53	0.21	0.12	0.22	0.07	0.48	0.24	0.18	0.55	1.17841	0.000361731	0.000381206		100514758	SAP25	4.25	0.3	0	4.81	0	0
100515741	LOC100515741	0.54	0.15	0.03	0.08	0	0	0.02	0	-4.95299	6.13892e-09	5.19738e-09		100523827	TIMD4	1.53	1.42	3.56	2.34	3.32	9.94	2.3	3.47	1.11618	3.38816e-16	5.31782e-17		100739720	STMN4	0.16	0.05	0.03	0	0.31	0.27	0.17	0.37	2.34542	2.01478e-06	1.57509e-06		100515185	LOC100515185	6.15	29.39	56.14	18.02	39.61	45.04
100515882	TMEM232	0.92	1.01	0.78	1.25	1.55	3.11	2.78	2.02	1.25972	3.86289e-23	1.48266e-23		100523909	LOC100523909	0.02	0.02	0.05	0	0.53	0.02	0.12	0.31	2.96604	3.04285e-06	1.22752e-06		100739741	LOC100739741	0.71	0	0	0.03	0	0.15	0	0	-2.25752	0.000195632	0.000197599		100515280	GLRA3	0.27	0.03	0.08	0.03	0.06	0.04
100515895	GPIHBP1	3.11	11.98	4.63	3.91	1.31	2.41	2.08	3.8	-1.27332	1.03351e-20	4.41964e-21		100523937	CFAP53	0	0.18	1.39	0	0	0.04	0	0.45	-1.65073	3.17494e-09	8.75139e-10		101154685	PYURF	9.01	0	0	0	8.26	15.08	0	8.35	1.97822	1.08143e-67	7.79997e-69		100515579	LOC100515579	2.32	0.66	0	0.33	0.1	0.11
100516091	ZFYVE28	17.41	5.09	8.3	5.76	1.2	1.6	2.87	1.05	-2.48817	0	0		100523996	HRH1	0.29	0.29	0.73	0.49	0.21	0.33	0.08	0.18	-1.15417	2.02067e-05	9.28086e-06		102157603	LOC102157603	1.67	0.37	0.59	0.3	4.12	0.26	0.4	3.92	1.54354	1.73567e-54	1.60112e-55		100515931	PPP1R3B	52.33	30.12	17.08	21.99	11.6	17.14
100516251	SLC6A7	0.35	0.72	0.49	0.31	0.22	0.08	0.2	0.45	-1.01557	3.64406e-06	3.9537e-06		100524022	LOC100524022	1.62	0.96	1.54	1.83	0.61	0.49	0.71	0.52	-1.3418	1.74041e-14	3.05928e-15		102157770	LOC102157770	3.21	2.37	0.25	0	0	0	0.26	0	-4.4047	2.49864e-11	1.21089e-11		100515955	PTPRU	2.5	2.89	2.51	1.72	5.9	2.9
100516272	SIGLEC14	2.93	2.89	4.55	2.91	0.89	2.4	1.36	1.67	-1.05989	5.17671e-27	1.72179e-27		100524108	LMOD3	0.88	0.44	0.54	0.33	0.24	0.11	0.19	0.3	-1.37381	4.53584e-06	1.87426e-06		102159001	LOC102159001	0.4	0.27	0.25	0.23	0.49	0.63	0.53	1.27	1.32027	2.42728e-07	1.71356e-07		100515967	COL6A5	1.46	2.7	1.41	0.6	0.67	0.64
100516287	TEX50	0.07	0.43	0.16	0.1	0.05	0.05	0.05	0.19	-1.13054	0.00035825	0.000490659		100524147	LOC100524147	0	0	0	0	0	0.15	0.18	0.21	5.09675	4.1703e-05	2.01226e-05		102159545	PHF13	2.61	2.22	2.59	2.35	0.79	1.9	1.2	0.81	-1.00989	5.81547e-10	3.1471e-10		100516027	SFRP2	4.13	0.03	0	0	0.24	0
100516296	EGR3	1.8	0.96	1.16	2.46	0.79	0.37	0.92	0.79	-1.15177	7.33328e-22	2.98549e-22		100524239	LOC100524239	4.52	8.34	7.11	0.76	2.18	2.31	0	4.6	-1.18373	3.88886e-06	1.58958e-06		102159591	LOC102159591	0.02	0	0.23	0	0.5	0.29	0.23	0	2.02407	6.35099e-14	2.56665e-14		100516287	TEX50	0.44	0.01	0.07	0.01	0.03	0
100516335	DLX3	0.86	2.08	2.05	2.3	0.42	0.53	0.33	0.35	-2.18395	3.87109e-39	8.95782e-40		100524309	LRRTM2	0.09	0.03	0.11	0.06	0.11	0.45	0.11	0.07	1.39431	9.8906e-06	4.32616e-06		102160691	RXFP2	0.19	0.06	0.46	0.72	2	0.55	0.02	1.42	1.16092	2.06688e-10	1.07516e-10		100516289	PFKFB3	4.04	1.01	1.1	1.54	0.73	0.82
100516337	CFAP52	5.58	6.98	3.58	6.21	8.88	18.21	13.7	10.22	1.1746	1.18793e-84	1.23701e-85		100524434	EFCAB6	0.98	0.56	1.34	0.39	0.59	0.28	0.45	0.23	-1.05493	4.7617e-09	1.33687e-09		102161487	TMEM225B	0.76	0.31	0.67	0.57	1.45	0.3	1.36	2.27	1.19031	5.07765e-10	2.73056e-10		100516302	LOC100516302	0.96	0.22	0	0	0	3.82
100516366	DPT	3.57	1.75	4.97	3.03	27.77	4.08	17.88	9.47	2.14617	2.06923e-200	7.31008e-202		100524520	DHX58	6.01	3.45	34.75	6.91	6.8	98.19	8.12	9.14	1.3031	2.91134e-290	2.6511e-292		102161751	GRM5	0	0	0	0	0.04	0.02	0	0.04	4.79793	0.000172483	0.000172702		100516309	GDPD2	1.02	1.11	1.37	1.43	4.88	0.43
100516468	RAB17	6.12	3.55	4.12	4.07	0.91	2.12	1.11	2.04	-1.62585	5.35096e-44	1.09542e-44		100524557	VIT	0.15	0.13	0.46	0.08	0.5	0.49	0.49	0.53	1.41394	6.88509e-06	2.93053e-06		102162226	LOC102162226	0.86	0.54	1.39	0.8	0.37	0	0.64	0	-1.90251	4.03567e-44	4.7579e-45		100516587	LOC100516587	1.23	1.55	2.2	2.23	0	0
100516496	NKAIN1	0.71	1.31	1.13	0.59	1.66	0.94	3.35	1.37	1.00309	1.65049e-15	9.1459e-16		100524667	PLIN4	0.02	0.03	0.01	0.04	1.95	0.01	0.07	0.3	4.5354	6.66003e-42	3.91139e-43		102163011	LOC102163011	0.08	0	0.02	0	0.02	0.22	0.04	0.22	2.41942	7.66365e-05	7.30305e-05		100516628	LOC100516628	16.89	87.06	68.9	45.83	39.77	1.17
100516587	LOC100516587	1.19	3.07	2.01	3.06	0	0	0	0.05	-7.46515	2.60117e-61	3.81617e-62		100524951	ACOD1	0.27	0.67	0.46	0.21	0.43	2.38	0.76	0.46	1.24214	1.1844e-10	2.84174e-11		102163231	LOC102163231	0.15	0.96	0.02	0.73	0.02	0.12	0.1	0.09	-2.57711	1.01458e-12	4.441e-13		100516953	MPEG1	0.46	2.6	1.59	0.85	2.36	3.43
100516651	FGL1	0.05	0.1	0.09	0.17	0.03	0	0.01	0.05	-2.14292	0.000157279	0.000205631		100525138	STRA8	0.88	0.26	1.6	1.11	1.19	3.39	1.36	1.33	1.07135	5.31422e-09	1.49961e-09		102163598	LOC102163598	0.02	0.01	0.01	0.03	0.1	0.03	0.2	0.05	2.36053	0.000130136	0.000127959		100517006	IGSF5	23.52	2.53	1.48	0	30.78	29.21
100516791	RAB26	22.19	3.92	3.78	2.92	2.09	0.45	0.83	2.91	-2.36784	2.21314e-215	6.69181e-217		100525178	LRRN2	0.25	0.08	0.37	0.47	0.1	0.13	0.14	0.14	-1.14736	0.000294633	0.000166283		102164422	LOC102164422	0.53	0.96	1.09	0.77	0.47	0.38	0.6	0.3	-1.03681	7.79771e-05	7.43965e-05		100517188	LOC100517188	0.02	0.15	0.16	0.05	0.61	0
100516827	SLC16A11	21.53	15.15	11.79	15.67	22.56	39.8	33	36.04	1.0383	0	0		100525275	MS4A4A	1.02	0.33	1.1	1.82	1.81	3.88	2.04	1.58	1.04579	5.97753e-08	1.91369e-08		102164809	ABCG5	0.93	0.09	0.23	0.13	1.16	0.3	0.23	1.41	1.20272	1.01003e-23	2.3601e-24		100517271	SLC27A6	0.19	0.37	0.51	0.6	2.29	0.9
100516831	SERPINI2	0	0	0	0.11	0.36	1.18	0.18	0.84	4.46389	9.57651e-71	1.22325e-71		100525523	IFI44	9.43	7.88	46.35	12.03	9.43	143.13	18.21	19.66	1.04915	0	0		102166244	TMEFF1	0.38	1.11	0.55	0.6	0.19	0.31	0.4	0.2	-1.14648	5.68656e-06	4.67443e-06		100517503	ADCY2	0.01	0.01	0	0.02	0.08	0.07
100516946	PIH1D3	2.08	1.47	0.99	2.37	4.29	4.9	5.81	5.24	1.55752	1.53722e-40	3.43387e-41		100525532	ITGBL1	0.14	0.07	0.51	0.02	0.76	0.26	0.26	0.21	1.05764	0.000874957	0.000540803		106504370	LOC106504370	2.81	0.67	0.68	0.27	4.34	0.4	0.88	6.87	1.47528	2.32827e-87	1.2537e-88		100517558	WDR49	1.05	0.08	0.11	0.13	0.15	0.08
100517006	IGSF5	20.66	2.54	1.55	0	14.44	19.43	21.08	3.44	1.30708	2.40578e-125	1.55506e-126		100526221	SLC17A8	0.45	0.14	0.29	0.06	0.46	0.71	0.29	0.49	1.07516	6.80068e-08	2.1967e-08		106504395	PXT1	0.88	0.73	0.64	0.33	2.39	1.68	1.18	1.12	1.29304	1.18534e-17	3.81166e-18		100517627	DMRTA1	0.18	0.15	0.06	0.05	0.02	0
100517025	LOC100517025	0.79	0.8	1.02	0.83	1.04	2.52	2.87	1.14	1.16208	2.70541e-35	6.96157e-36		100620587	IRX2	0.04	0	0.19	0.06	0.59	0.04	0.04	0.16	1.72233	0.000294255	0.00016604		106504547	LOC106504547	6.42	10.39	9.09	6.64	4.88	3.6	3.2	2.74	-1.18909	8.03066e-37	1.13227e-37		100517716	SLC6A2	0.02	0.02	0	0.01	0.02	0.23
100517188	LOC100517188	0.4	0.22	0.53	0.3	0.78	1.84	0.91	1.73	1.88141	8.56383e-89	8.50809e-90		100620825	LOC100620825	0.44	0.66	0.8	1.05	0	1.01	0.25	0.08	-1.13743	3.2559e-14	5.83978e-15		106505070	RGS13	0.24	1.54	0.23	0.31	0.08	0.23	0.31	0.27	-1.39283	1.60395e-08	1.00732e-08		100517738	KCP	0.58	0.35	0.16	0.21	0.14	0.13
100517233	VSTM2A	0.76	0.26	0.08	0.13	0	0	0.08	0	-3.78233	4.99548e-07	5.02153e-07		100621442	SLC2A9	0.72	0.03	1.12	0.77	1.5	1.02	2.11	1.61	1.31912	4.19976e-15	7.11158e-16		106505107	LOC106505107	3.11	0.11	0.11	0.2	3.71	0.14	0.15	4.9	1.43866	4.84406e-87	2.6221e-88		100517745	HMGB3	2.64	1.87	2.16	2.93	1.06	0.97
100517246	KIF1A	5.62	6.73	8.79	5.3	2.2	4.56	2.13	2.62	-1.22215	5.75454e-202	1.97968e-203		100621633	SFXN5	0.9	0.33	0.78	1.06	0.37	0.17	0.35	0.47	-1.16873	1.08394e-10	2.59294e-11		106505265	LOC106505265	3.32	0.37	0.76	0.55	3.56	0.96	0.85	4.44	1.01224	2.34858e-35	3.48107e-36		100517803	LOC100517803	10.85	76.09	22.14	24.24	111.31	55.69
100517344	RHPN1	0.51	0.77	0.29	0.68	0.94	1.2	1.47	1.19	1.11743	3.0825e-15	1.7376e-15		100622056	ESRRG	0.13	0.12	0.21	0.11	0.05	0.04	0.03	0.02	-1.79964	1.43773e-05	6.45339e-06		106505804	LOC106505804	3	1.69	2.3	1.93	2.53	15.55	1.47	1.69	1.40246	3.55949e-288	4.99344e-290		100517850	LOC100517850	0	0	0	0	0.02	0.16
100517439	GRPR	4.38	1.18	4.72	3.64	0.97	1.94	1.5	1.89	-1.14643	5.69709e-94	5.29967e-95		100622268	THEM5	0.5	0.37	0.6	0.27	0.06	0	0	0.19	-2.74305	3.10185e-05	1.46339e-05		106506214	LOC106506214	0.89	0.15	0.18	0.09	1.24	0.2	0.15	1.42	1.20157	2.48112e-15	9.09539e-16		100517916	FAM3B	0.06	0.02	0.05	0.36	0.61	0.04
100517454	ZNF554	0.09	0	0	0.01	0	0.66	0	0	2.63313	1.29965e-09	1.04759e-09		100622411	TKTL1	0.02	0.02	0.08	0.07	0.14	0.2	0.32	0.2	2.14112	3.69762e-05	1.76413e-05		106506226	LOC106506226	0.06	10.61	9.6	0.09	0.62	0.23	0.11	0.08	-5.31646	0	0		100518180	GCNT4	1.17	1.27	0.55	1.16	0.72	0.26
100517544	LOC100517544	1.99	1.6	1.49	1.72	0.06	0.3	1	0.17	-2.10273	9.56098e-15	5.54733e-15		100622492	KIAA1257	0.06	0.14	0.11	0.14	2.57	1.41	0.18	0.19	2.9324	1.62139e-52	7.43204e-54		106506504	GAPT	0.61	0.66	0.39	0.68	0.39	0.22	0.22	0.25	-1.11401	1.42649e-12	6.30665e-13		100518270	C9H1orf186	8.49	2.08	1.78	3.81	1.48	1.91
100517668	KCNJ1	0.12	0.22	0.1	0.35	0.18	0.62	0.61	0.4	1.20083	1.42545e-05	1.64773e-05		100622710	LOC100622710	0.8	0.22	0.84	0.4	0.08	0.49	0.29	0.11	-1.13525	9.37424e-06	4.08016e-06		106507363	LOC106507363	0.64	0.08	0	0	1.85	0.16	0.08	1.9	2.52376	1.43476e-07	9.89141e-08		100518275	MECOM	0.72	1.22	0.67	0.5	0.28	0.43
100517686	RBM44	0.21	0.22	0.29	0.2	1.32	0.4	0.99	0.44	1.71382	6.11422e-27	2.03833e-27		100622753	KIAA1024	0.12	0.16	0.31	0.21	0.06	0.02	0.05	0.03	-2.39755	4.53313e-12	9.59677e-13		106508372	LOC106508372	0.48	0.63	0.51	0.86	0.75	1.87	1.98	1.29	1.1833	1.41497e-22	3.4607e-23		100518302	LITAF	3.18	18.65	10.25	8.53	32.83	7.79
100517707	VSNL1	1.87	0.75	1.69	0.89	0.27	0.57	0.16	0.59	-1.50675	8.88884e-13	5.75523e-13		100623071	FOXJ1	0.81	0.62	1.79	1.29	0.83	0.51	0.49	0.32	-1.04381	2.25066e-08	6.82087e-09		106510200	LOC106510200	4.87	1.04	1.38	1.25	1.32	6.55	5.05	3.95	1.07962	2.0627e-20	5.67333e-21		100518432	MYCL	1.76	5.01	6.25	6.94	15.68	8.93
100517759	LOC100517759	1.42	0.71	0.85	0	0.07	0.04	0.24	0.66	-1.5499	6.16506e-13	3.94031e-13		100623130	RXFP1	0.03	0	0	0.03	0	0.63	0	0	4.05623	4.61324e-08	1.45674e-08		110255240	BDKRB2	0.6	0.97	0.03	0.03	0.71	2.19	0.68	1.06	1.5634	1.25226e-22	3.05564e-23		100518548	RTKN	18.62	6.02	14.04	12.68	6	6.92
100517790	CCNO	0.13	0.63	0.13	0.66	1.1	0.95	3.68	2.02	2.33111	3.28973e-46	6.35901e-47		100623646	WNT10A	0.32	0.23	0.28	0.54	0.13	0.11	0.03	0.08	-1.96015	2.72189e-06	1.08779e-06		110255287	LOC110255287	10.5	8.66	10.91	7.73	10.44	25.45	28.68	15.02	1.03643	4.17517e-220	8.22366e-222		100518586	UBE2QL1	0.47	0.71	0.42	0.08	0.08	0.03
100517839	HSPA4L	1.94	1.92	2.17	2.69	3.61	5.33	5.27	3.48	1.01802	2.39917e-99	2.06525e-100		100623647	GRIA1	0.21	0.28	0.28	0.14	0.03	0.07	0.01	0.1	-2.08008	6.61818e-10	1.70708e-10		110255322	LOC110255322	0.35	0.07	0.23	0.46	0	2.1	0.11	0.3	1.22395	1.49301e-09	8.40753e-10		100518612	MFSD2A	0.57	6.11	3.7	3.11	64.59	0.94
100517850	LOC100517850	0.04	0.05	0.14	0.32	0.12	0.28	0.64	0.02	1.55913	1.77912e-05	2.07851e-05		100623670	LOC100623670	0.83	1.27	0	1.22	1.24	6	0	0.5	1.20824	1.1759e-06	4.46363e-07		110255368	LOC110255368	1570.03	1948.39	1909.36	1796.1	8234.5	937.51	2157.44	3867.85	1.09193	0	0		100518772	AKAP8	4.91	0.55	0	1.63	0	0.34
100517861	CCDC110	1.37	1.35	1.35	1.78	3.61	3.05	3.97	2.77	1.15469	2.64455e-38	6.28276e-39		100623872	CMPK2	3.37	2.01	12.46	3.14	2.81	57.52	3.33	3.67	1.7378	0	0		110255603	LOC110255603	0.19	0.02	0.04	0.02	0.14	0.1	0.02	0.49	1.51253	0.000911781	0.00102844		100518817	ALAS2	1.84	4.91	13.01	4.23	1.33	3.53
100517871	DOK6	0.42	0.49	0.39	0.86	1.81	0.8	1.66	1.14	1.31083	2.60501e-46	5.01938e-47		100624035	LOC100624035	0	0	0	0	0	0.22	0.41	0.19	5.5968	8.84865e-07	3.29731e-07		110255736	LOC110255736	0.03	0.06	0	0.38	0	0	0.02	0	-4.1945	5.69387e-06	4.68205e-06		100518832	RMI2	8.25	2	4.76	3.64	2.33	2.25
100517905	LOC100517905	0	0	0.13	0	0.21	0.15	0.68	0	2.93325	0.000488837	0.000683161		100624243	ZNFX1	10.77	11.23	22.55	12.26	11.05	80.21	12.85	12.45	1.03647	0	0		110255899	LOC110255899	0.15	1.14	0	0	0	0.15	0	0.06	-2.42607	0.000225371	0.000229872		100518848	LOC100518848	96.48	66.13	27.2	27.42	18.95	22.33
100517972	ZBED2	1.09	2.63	0.63	1.45	0.67	0.34	0.33	1.21	-1.16946	9.68879e-11	7.19837e-11		100624393	TOPAZ1	0.21	0.35	0.4	0.67	0.44	0.29	2.05	0.75	1.10001	5.75191e-12	1.22999e-12		110255949	LOC110255949	0.81	0.18	0.72	0.69	0.48	0.15	0.38	0.13	-1.03767	4.41153e-06	3.57571e-06		100518854	CBL	0.11	0.16	0.15	0.11	0.29	0.32
100518061	CILP2	0.06	0.14	0.07	0.1	0.55	0.05	0.77	0.12	2.08359	2.89453e-13	1.81696e-13		100624493	KIF3B	20.74	6.58	6.77	6.42	5.45	20.76	33.23	22.21	1.08039	0	0		110256156	RBFOX3	0.18	0.03	0.13	0.19	0.68	0.13	0.25	0.25	1.32576	2.48619e-06	1.96089e-06		100518866	CISH	29.1	44.32	33.06	46.22	15.55	2.2
100518154	ABCB11	0.06	0.06	0.03	0.02	0.08	0.19	0.23	0.04	1.40046	8.35031e-06	9.39479e-06		100624513	GRIK1	0.09	0.13	0.13	0.13	0	0.04	0.04	0.01	-2.2252	4.37218e-05	2.11952e-05		110256161	LOC110256161	0.29	0.16	0.15	0.16	0.43	0.18	0.21	0.82	1.06424	6.34977e-07	4.69503e-07		100519006	DUSP9	4.39	1.42	4.87	1.86	1.8	0.31
100518181	ADAMTS19	1.84	1.05	1.04	1.75	5.49	2.78	5.38	3.12	1.77732	3.60649e-295	7.34407e-297		100624603	ARTN	0.24	0.15	0.9	0.16	0.14	3.16	0.21	0.22	1.93144	1.28883e-87	3.49451e-89		110256583	LOC110256583	0.02	0	0	0	0.02	0.01	0.01	0.17	3.18496	0.000163196	0.000162871		100519111	MCM2	4.94	2.1	4.19	2.75	1.33	1.98
100518264	PIGY	0.18	30.98	27.88	26.35	0	11.86	26.6	0	-1.11746	1.68699e-81	1.83476e-82		100624785	LOC100624785	12.76	3.57	5.75	4.49	2.86	2.7	3.43	3.74	-1.05924	4.97513e-28	4.47952e-29		110256621	TBX1	0.42	0.03	0.33	0.03	0.15	0.11	0.1	0.02	-1.48747	0.000125908	0.000123517		100519331	GAS6	1.11	0.74	0.33	0.76	1.83	1.36
100518423	ALK	0.08	0.09	0.11	0.13	0.01	0.07	0.01	0.07	-1.33778	3.23705e-05	3.88465e-05		100625180	LOC100625180	1.09	0	4.72	0.31	0.49	0.58	1.18	0	-1.38571	3.82818e-06	1.5636e-06		110256815	LOC110256815	0.5	0.52	0.26	0.18	0.98	1.02	0.37	1.79	1.48795	2.6536e-05	2.38585e-05		100519339	TFCP2L1	0.05	0.02	0.02	0.06	0.29	0.01
100518506	FAM177B	3.55	3.39	3.76	3.24	1.07	1.21	2.02	1.63	-1.2286	7.20595e-33	1.97652e-33		100625290	ZBTB16	0.9	1.09	0.86	0.68	1.45	3.6	3.18	2.66	1.62588	3.8818e-107	8.22142e-109		110256911	HELT	0	0	0.16	0.05	0.42	0.05	0.22	0.68	2.62106	7.26157e-05	6.89828e-05		100519468	TNFSF14	2.27	4.55	1.28	2.54	1.54	0.81
100518574	SDK2	0.81	1.5	1.66	1.33	2.51	2.03	4.29	1.61	1.0689	1.38677e-48	2.54584e-49		100625431	HIPK4	0.9	0	0.99	0.56	0.72	0	0.11	0.29	-1.0902	2.819e-05	1.32158e-05		110256914	LOC110256914	0.02	3.88	0.06	3.04	0.3	0.46	1.96	0	-1.32122	2.17927e-40	2.84117e-41		100519491	CPT2	7.53	10.6	11.19	9.39	21.77	21.88
100518594	CUNH9orf116	7.2	7.48	3.49	6.18	10.31	15.59	12.12	13.83	1.0923	5.41576e-68	7.252e-69		100625616	GBX1	0.3	0.24	0.4	0.15	0.11	0.08	0.17	0.08	-1.29749	0.000234951	0.000129908		110257311	LOC110257311	1.45	0.08	0.15	0.09	1.95	0.08	0.06	2.18	1.27713	1.42963e-25	3.0448e-26		100519523	CCDC136	0.14	0.03	0.03	0.21	0.04	0.02
100518607	CLIP4	1.87	0.36	2.38	4.22	0.92	1.18	1.05	1.07	-1.0829	1.66073e-29	5.11629e-30		100625638	AMTN	1.38	0.68	1.17	1.33	0.69	0.41	0.1	0	-1.8733	3.61273e-18	5.09364e-19		110257339	ANXA2R	13.34	3.43	8.25	2.52	20.11	13.45	9.8	10	1.07618	3.96156e-131	1.38656e-132		100519534	ANO3	0.04	0.15	0.51	0.16	0.17	0.06
100518683	PRG4	0.61	0.35	0.43	0.18	0.08	0.1	0.18	0.04	-2.07998	2.47382e-13	1.54676e-13		100625890	SLFN11	3.32	5.29	9.56	6.22	5.67	33.23	5.56	5.72	1.04804	1.00445e-203	1.18187e-205		110257381	LOC110257381	0	0	0	0	0	0	0	0.54	4.81119	0.000160441	0.000160031		100519638	RECK	0.54	1.77	1.45	0.9	2.21	2.54
100518755	GALNTL6	0.03	0.03	0.07	0.01	0.21	0.1	0.26	0.23	2.42186	8.15824e-11	6.03355e-11		100626147	LOC100626147	0.21	0.22	0.43	0.18	0.57	0.39	0.67	0.43	1.00386	3.46337e-10	8.71722e-11		110257385	SAMD10	0.14	0.03	0.87	0.06	0	0	0.15	0.04	-2.52142	3.6378e-07	2.61917e-07		100519672	DKK2	0.09	0.05	0.1	0	0	0
100518772	AKAP8	0	0	0	1.26	4.4	0	4.32	1.11	2.97908	3.51822e-108	2.69748e-109		100626247	LOC100626247	7.29	6.61	36.22	7.52	10.73	87.26	7.37	12.15	1.07463	1.03455e-50	4.97498e-52		110257408	LOC110257408	0.68	0.24	0.42	0.49	1.58	0.63	1.04	1.03	1.24407	5.61007e-05	5.24752e-05		100519689	LRP2	0.02	0	0	0.02	0.02	0.09
100518848	LOC100518848	139.78	152.27	25.79	23.59	23.31	26.79	27.86	31.44	-1.65629	1.96625e-120	1.33162e-121		100626562	RAX2	0.38	0.22	0.13	0	0.06	0	0	0.06	-2.57127	0.000185904	0.000100678		110257475	TP53TG5	5.39	0.78	0.81	0.46	7.6	0.45	0.84	6.65	1.06459	2.79497e-34	4.30905e-35		100519994	CKMT1A	0.05	0	0.08	0.26	0.99	0
100518860	LOC100518860	0.06	0.07	0.03	0.11	0.05	0.2	1.02	0.1	2.42554	1.46731e-16	7.69626e-17		100626657	HERC6	6.28	4.73	37.34	8.25	8.09	133	8.58	10.96	1.49248	0	0		110257743	L1TD1	105.29	23.97	35.35	18.94	139.95	28.75	35.67	198.27	1.12204	0	0		100520160	CNR1	0.75	0.14	0.08	0.08	0.08	0
100519024	SYN3	0.02	0.17	0.13	0.04	0.55	0.06	0.08	0.14	1.37855	9.10597e-05	0.000115542		100626890	TMEM196	0.04	0.45	0.03	0.03	0.01	1.14	0.71	0.85	2.28601	1.26314e-26	1.20193e-27		110257900	LOC110257900	0.14	0.17	0.85	0.51	0.51	0.61	1.63	0.55	1.0202	7.48101e-20	2.12545e-20		100520273	LOC100520273	0.09	0.08	0.01	0.03	0.01	0
100519034	UBE2U	1.79	1.77	1.35	1.83	2.62	4.9	4.28	3.76	1.11454	3.08089e-44	6.27852e-45		100627286	STK33	0.47	0.97	0.42	1.05	0.27	0.12	0.34	0.24	-1.35345	4.26915e-10	1.0789e-10		110257983	LOC110257983	0.07	0.47	0.57	2.36	1.86	4.9	0.5	4.43	1.69615	2.42853e-19	7.08904e-20		100520312	NDUFA3	153.1	56.23	45.35	80.1	37.63	40.12
100519048	CA10	0.08	3.04	0	0	0.05	0	0.05	0	-5.28483	2.28527e-37	5.56316e-38		100627452	WDR5B	0	0.1	0.66	0.37	1.22	1.28	1.54	0.58	2.07834	9.2544e-29	8.15258e-30		110258054	LOC110258054	0.19	0.05	0.04	0.03	0.2	0.29	0.23	0.08	1.48586	0.000298219	0.000310176		100520490	GLI1	7.93	1.44	1.43	1.42	1.96	0.56
100519061	HSPB3	0.07	0	0	0.07	0.56	0	0.39	0.07	2.87945	0.000670244	0.000956534		100628047	ADAMTSL2	0.38	0.42	0.42	0.59	0.33	0.12	0.19	0.21	-1.08577	1.20493e-05	5.33047e-06		110258114	LOC110258114	0.23	0.15	0.02	0	0.36	0.35	0.69	0.14	2.00421	3.7201e-08	2.41485e-08		100520720	LOC100520720	0.11	0.1	0.18	0.24	0.58	0.44
100519115	ADAMTS16	0.02	0.02	0	0	0.12	0.01	0.08	0.01	2.22048	0.00090163	0.00131151		100628124	HAPLN2	0.45	0.25	0.24	0.7	0.27	0.06	0.13	0.14	-1.49912	4.07332e-05	1.95922e-05		110258115	LOC110258115	0.62	0.07	0.07	0.38	1.66	0.56	0.27	0.62	1.48528	0.000126527	0.000124195		100520739	GTSE1	0.49	0.94	0.43	1.68	0.09	0.45
100519258	CPT1C	8.26	11.53	8.75	11.49	24.47	16.11	24.75	20.84	1.12338	5.01616e-217	1.48577e-218		100628141	MS4A7	0.62	0.09	0.76	0.47	0.59	2.51	0.53	0.66	1.39431	3.237e-10	8.11763e-11		110258116	LOC110258116	0.16	0	0	0	0.22	0.29	0.74	0.11	3.32533	6.33756e-06	5.24638e-06		100520753	LOC100520753	0.21	0.07	0	0	1.32	0.46
100519324	ETNPPL	1.02	1.03	0.61	0.84	0.37	1.9	4.08	1.05	1.04784	1.89889e-15	1.054e-15		100628182	ZC3HAV1L	0.74	0.8	0.86	3.73	0.38	0.24	1.06	1.07	-1.10049	3.45405e-31	2.79896e-32		110258194	LOC110258194	0.44	0.17	0.12	0.06	0.06	0.12	0.07	0	-1.96577	3.56626e-05	3.25898e-05		100520768	CCDC173	0.53	0.22	0.08	0.2	0.04	0
100519366	LOC100519366	16.81	18.23	13.67	16.52	21.29	52.39	28.84	33.63	1.05139	8.2438e-193	3.07766e-194		100628208	C2CD2	0	0	0	0.01	0	0	0.34	0.09	6.36743	5.55724e-08	1.77174e-08		110258368	LOC110258368	0.13	0.04	0.11	0.15	0.43	0.19	0.21	0.18	1.23643	9.33013e-06	7.91633e-06		100520786	TOMM22	2	0.68	0.73	0.93	0.28	0.25
100519511	LOC100519511	5.43	5.92	4.58	6.49	10.16	14.82	14.04	13.68	1.24459	1.67904e-146	8.75498e-148		100736850	LOC100736850	0	0	0	0.07	0.67	0.34	0	0	3.91873	0.000279714	0.000156891		110258455	HIGD1C	0.96	0.17	0.28	0.15	1.32	0.17	0.23	1.48	1.09848	1.89488e-10	9.82205e-11		100520788	CENPT	4.92	1.93	2.72	5.08	1.71	1.5
100519556	NTM	2.18	2.47	1.02	1.98	1.42	0.71	0.77	0.93	-1.02296	6.64298e-14	4.03671e-14		100736966	PPP1R1B	0.11	0.11	0.12	0.15	4.02	0.26	0.11	1.02	3.5498	6.04874e-30	5.14292e-31		110258643	LOC110258643	3.46	0.26	0.07	0	0.46	0.24	0.09	0.43	-1.54122	5.10674e-05	4.75501e-05		100520948	CTXN1	0.87	0.08	0.3	0.56	0.22	0.04
100519605	CACNG7	2.91	4.57	2.95	3.31	1.02	1.54	0.97	2.03	-1.30452	1.80696e-28	5.7926e-29		100737498	ASIC4	0.05	0.04	0.14	0.05	0.23	0.13	0.09	0.21	1.25977	0.00030577	0.000173257		110258648	LOC110258648	0	0	0	0	0	0.1	0.42	0	4.70512	0.000279537	0.000289517		100520971	WDR64	1.2	1.64	0.52	0.18	1.93	2.99
100519624	TMEM212	6.68	5.65	5.48	5.73	9.65	17.65	15.42	12.12	1.21268	4.1783e-38	9.9459e-39		100737730	LOC100737730	0.85	1.06	0.57	0.14	0.38	0.27	0.07	0.13	-1.61613	0.000133636	7.05393e-05		110258709	LOC110258709	4.57	0.3	0.33	0.13	5.16	0.24	0.25	5.82	1.11312	4.23731e-38	5.80622e-39		100521138	CELF4	1.16	0.04	0.03	1.6	0.03	0.02
100519721	C6H1orf141	0.24	0.22	0	0.08	1.04	0.68	0.81	0.78	2.70591	3.94204e-21	1.65413e-21		100737773	OVCH2	0.18	0.24	0	0.18	0	0	0	0	-5.07562	4.44906e-05	2.15952e-05		110258711	LOC110258711	0.36	0.53	0	0	0	0	0	0	-4.70883	0.000173416	0.000173734		100521142	CROT	8.59	39.28	27.5	46.96	104.19	30.14
100519888	S100Z	0.07	0.07	0.03	0.04	0.22	0.11	0.15	0.14	1.51688	0.000541838	0.000763332		100738284	SPPL2C	0.21	0.07	0.08	0.11	0.03	0.02	0.02	0.06	-1.88125	4.07602e-06	1.67192e-06		110258920	LOC110258920	0.03	0.11	0.08	0	0.14	0.19	0.14	0.29	1.78339	0.000141194	0.000139592		100521318	GPT2	4.24	4.72	4.24	7.23	17.99	15.52
100519922	EFHB	0.28	0.54	0.95	0.41	1.13	1.28	0.93	1.24	1.1217	2.19132e-11	1.5537e-11		100738306	LOC100738306	0.15	0.25	0.26	0.1	0.4	0.37	0.46	0.47	1.16359	4.20241e-05	2.02948e-05		110259078	LOC110259078	0	0.28	0.04	0.04	0	0.04	0	0.03	-2.48747	0.000845471	0.000946699		100521543	ZFR2	1.4	0.27	0.26	0.54	0.29	0.24
100519931	ADRA1B	1.66	0.91	0.46	0.55	0.34	0.61	0.18	0.42	-1.20222	5.24111e-09	4.41221e-09		100738337	OPCML	0.37	0.15	0.03	0.13	0.14	0.02	0.08	0.07	-1.19761	8.28188e-05	4.22668e-05		110259104	LOC110259104	0.03	0	0.33	0.14	0	0	0.01	0.03	-3.48747	5.3772e-08	3.54998e-08		100521633	THEGL	0.24	0.18	0.22	0.52	1.19	0.17
100519955	COL22A1	2.29	1.34	2.21	1.75	0.61	1	0.54	1.22	-1.1816	2.75845e-41	6.04271e-42		100738793	PARD3B	0.71	1.38	1.87	0.62	1.62	6.77	1.32	1.65	1.32726	1.65225e-71	5.64633e-73		110259145	LOC110259145	1.88	0	0	0.05	2.39	0.05	0	2.15	1.29819	2.68648e-10	1.41156e-10		100521659	LOC100521659	0.14	0.14	0.36	0.15	0.24	0.6
100520063	LTC4S	0.98	2.08	1.74	0.76	0.22	1.25	0.1	1.04	-1.14292	0.000612484	0.000869755		100738855	ALX4	0.29	0.18	0.17	0.47	0.09	0.05	0.24	0.06	-1.3333	1.35782e-06	5.20838e-07		110259181	LOC110259181	0	0.08	0.24	0.55	0.1	2.66	0.14	0.19	1.91458	1.30783e-10	6.69938e-11		100521665	TPPP3	2.21	0.44	0.39	0.05	0	0.29
100520174	NPAS4	0.16	0.05	0.02	0.13	0.89	0.02	0.16	0.17	1.77991	1.72193e-06	1.81459e-06		100739087	LOC100739087	39.91	25.12	36.14	50.73	0.88	0.92	0.31	16.94	-2.98789	3.23382e-245	3.27563e-247		110259440	LOC110259440	0.02	0	0	0	0.05	0.01	0	0.1	2.9314	0.000804108	0.000896282		100521789	LOC100521789	1.79	0	0	0	2.02	0.15
100520176	LUZP2	5.57	4.49	3.74	6.87	2.09	2.45	0.95	3.9	-1.15186	2.5615e-78	2.92418e-79		100739611	LOC100739611	3.67	0.77	16.42	1.42	2.19	2.56	2.39	2.2	-1.19987	4.5765e-16	7.26723e-17		110259844	GRID2IP	0.33	0.03	0.07	0.05	0.76	0.01	0.11	0.67	1.66926	6.71253e-12	3.11416e-12		100521795	SYNE4	0.6	0.27	0.45	0.59	0.15	0.22
100520203	JAKMIP1	0.28	0.28	0.13	0.12	0.84	0.95	2.44	0.16	3.20935	9.08106e-270	2.05936e-271		101154685	PYURF	16.64	0	0	0	17.12	11.52	0	16.1	1.41627	1.58747e-58	6.41572e-60		110259943	LOC110259943	0	1.01	0	0.15	0	0	0	0	-4.98997	3.24836e-05	2.95098e-05		100521870	OGDHL	0.25	0.39	2.33	0.22	0.14	6.32
100520241	LOC100520241	0.55	0.13	0.65	0.42	0.09	0.16	0.39	0.25	-1.10665	3.09963e-05	3.71399e-05		102157770	LOC102157770	2.26	1.78	0.14	0	0	0	0	0	-6.04691	7.36618e-09	2.1216e-09		110259958	LOC110259958	9507.58	8664.45	6094.96	6962.37	8941.94	6608.19	36377	19322.2	1.22048	0	0		100521942	FKTN	0.13	0.66	0.56	0.2	0.89	1.72
100520424	LOC100520424	1	1.08	1.06	0.8	0.25	0.13	0.06	0.65	-1.85774	1.18887e-07	1.12666e-07		102159373	LOC102159373	1.19	0	2.38	0.44	0	0.26	0.59	0	-2.20991	2.527e-07	8.74944e-08		110259990	LOC110259990	0.29	0.11	0.05	0.03	0.54	0.18	0.03	0.5	1.36411	0.00052656	0.000568266		100522131	FKBP1B	5.9	8.03	13.52	11.34	39.25	5.05
100520574	CRMP1	0.28	0.29	0.15	0.27	0.32	0.35	0.91	0.4	1.04295	1.18291e-05	1.35313e-05		102159591	LOC102159591	0.07	0.07	0.24	0.1	0.86	0.48	0.72	0.07	2.11403	2.54116e-28	2.26721e-29		110260194	LOC110260194	0.43	0.68	0.68	0.67	1.07	1.28	1.26	1.49	1.01275	2.70452e-12	1.22521e-12		100522225	LOC100522225	0.14	0.25	0.43	0.46	0.85	0.67
100520582	LOC100520582	1.5	1.34	1.58	1.49	2.83	3.97	3.72	2.77	1.16585	2.85248e-31	8.20252e-32		102159947	XAF1	4.35	4.08	20.9	6.25	4.43	66.9	5.57	7.07	1.27749	9.50821e-79	2.88934e-80		110260350	LOC110260350	7.05	0.42	0.95	0.29	0.37	5.25	4.53	8.85	1.11127	2.05175e-21	5.33794e-22		100522495	SLC25A34	0.87	0.45	0.59	1.07	11.45	5.94
100520601	TGFBR3L	0	0	0	0	1.53	0	2.38	0	7.4145	2.40615e-20	1.04417e-20		102161907	CROCC2	0.05	0.02	0.03	0.03	0.28	0.04	0.02	0.18	1.62327	1.77706e-05	8.08741e-06		110260487	LOC110260487	0.48	0.19	0.26	0.29	0.96	0.42	0.39	0.72	1.01858	1.82251e-19	5.2787e-20		100522599	EBI3	0.11	1.37	0.83	0.82	2.03	1.16
100520642	CHODL	5.5	13.53	20.15	14.66	4.86	4.06	5.01	7.46	-1.32322	1.40288e-168	6.25458e-170		102162226	LOC102162226	0.47	0.21	0.47	0.57	0.18	0	0.26	0	-2.06908	9.60539e-25	9.79837e-26		110260589	LOC110260589	0.23	0.42	0.38	0.49	0.3	2.05	0.29	0.54	1.22475	4.71914e-05	4.37672e-05		100522709	UPP2	20.75	118.6	92.84	70.66	139.25	201.42
100520683	PRSS23	47.9	46.26	37.99	49.5	83.03	80.44	98.3	101.11	1.00274	0	0		102162336	LOC102162336	0.09	19.86	5.36	6.43	1.68	1.81	7.12	0.42	-1.62167	1.51227e-58	6.09633e-60		110260741	LOC110260741	0.02	0	0.09	0.09	0.04	0.03	0	0.01	-1.4313	0.000104239	0.000101181		100522743	JAG2	0.76	0.6	0.4	0.49	0.31	0.19
100520686	TNR	0.06	0.05	0.03	0.06	0.03	0	0.01	0.01	-1.93433	4.44336e-06	4.86891e-06		102163011	LOC102163011	0.04	0.02	0.02	0	0.04	0.17	0	0.31	2.76673	2.64025e-05	1.23373e-05		110261009	FOSB	2.11	0.45	0.88	0.69	0.31	0.61	0.47	0.18	-1.32492	1.49498e-19	4.30462e-20		100522820	KIF24	0.73	0.3	0.42	0.61	0.14	0.28
100520753	LOC100520753	1.28	0.88	0.67	0.63	1.81	6.14	0.35	2.51	1.70562	6.68757e-22	2.71849e-22		102163231	LOC102163231	0.97	1.26	0.03	0.86	0.12	0.15	0.11	0.08	-2.8277	4.38625e-22	5.01292e-23		110261030	KLK11	0.23	0.15	0.59	0.53	0.06	0.23	0.11	0.27	-1.13034	0.000884308	0.000994315		100523095	TMEM177	0.12	0.18	0.21	0.11	0.45	0.35
100520832	LOC100520832	37.24	17.05	15.64	11.15	2.87	0.35	2.53	5.62	-3.00553	0	0		102165484	LOC102165484	1.23	0	1.74	1.1	0.41	0.17	0.62	0.53	-1.2011	3.34138e-08	1.03315e-08		110261046	LOC110261046	6.25	1.8	15.92	11.84	0.06	4.06	0.23	0.03	-2.50053	8.19697e-77	5.13396e-78		100523213	LOC100523213	1.17	0.55	0.63	0.19	0.11	0.18
100520842	IL17REL	0.74	0.63	0.6	0.81	1.09	1.69	1.22	1.56	1.06303	3.14023e-35	8.10467e-36		102166005	LOC102166005	0.05	0.06	0.02	0.09	0.02	0.02	0	0.02	-1.86263	0.00026987	0.000150706		110261078	LOC110261078	0.19	0.2	0.16	0.1	0.1	0.01	0.04	0.15	-1.18081	5.38573e-12	2.47801e-12		100523255	KANK4	0.1	0.05	0.06	0.07	0.16	0.2
100520934	NOS1	2.15	0.52	1.34	1.05	1.85	3.72	1.6	3.23	1.02679	9.45942e-79	1.07404e-79		102167710	FOXS1	4.95	5.33	14.05	11.24	8.65	64.44	6.66	9.21	1.29375	0	0		110261085	AJAP1	0	0.03	0.02	0.02	0.07	0.17	0.09	0.07	2.52376	1.43476e-07	9.89141e-08		100523279	CDRT4	0	0	0	0.18	0	0
100521017	PLAUR	4.04	5.23	5.41	3.28	7.36	7.36	17.75	5.45	1.08234	6.50999e-40	1.47932e-40		104564308	TMIGD3	0.44	0.51	0.03	1.05	1.77	2.41	0.09	1.47	1.4052	4.13307e-09	1.15192e-09		110261249	LOC110261249	42.7	9.46	10.24	10.5	69.83	16.47	11.85	86.61	1.34323	3.57135e-155	9.96953e-157		100523338	ZNF133	2.37	6.29	2.24	10.21	1.84	1.59
100521153	GMNC	0.81	1.38	1.29	1.69	3.15	3.28	7.56	4.77	1.73058	2.95494e-177	1.22169e-178		106504173	HOXA6	0	0	0.02	0.04	0.22	0.05	0	0	2.1786	0.000125495	6.60114e-05		110261289	LOC110261289	3.22	0	0	0	0	0	0	0	-7.9469	6.08419e-28	1.18631e-28		100523745	LOC100523745	10.64	10.21	2.53	27.06	5.62	2.97
100521173	DNAAF2	0.12	0	1.26	1.44	1.34	2.56	2.71	2.36	1.63744	5.82675e-40	1.32226e-40		106504372	LOC106504372	8.45	1.18	4.34	48.23	10.9	9.08	3.84	4.73	-1.07823	2.54629e-29	2.21448e-30		110261401	LOC110261401	1.17	1.09	1.74	1.4	0.84	0.84	0.47	0.36	-1.09705	4.53642e-19	1.348e-19		100523833	FGF13	0.55	0.79	0.54	2.04	4.86	0.56
100521555	CNTN1	1.7	1.61	0.67	1.72	3.62	0.99	5.78	2.43	1.22393	7.207e-65	1.00508e-65		106504460	LOC106504460	0.33	0.16	0.61	0.43	3.44	1.34	0.39	0.59	1.96127	3.48759e-08	1.08193e-08		110261483	LOC110261483	232.4	9.36	3.32	0.87	369.11	3.67	1.14	266.36	1.43323	2.86993e-273	4.31076e-275		100523909	LOC100523909	0	0	0	0.32	0.8	0
100521569	C9H11orf63	1.82	1.83	1.42	1.4	2.66	4.88	4.37	3.56	1.254	5.72313e-42	1.23429e-42		106504545	LOC106504545	0.08	0.09	0.3	0.04	1.16	0.13	0.05	0.16	1.57973	0.000749207	0.000456946		110262080	LOC110262080	0.24	0	0.07	0.05	0.73	0	0.11	0.54	1.92328	0.000269553	0.000278756		100523949	LYL1	11.75	2.56	3.5	6.18	2.25	1.99
100521600	LOC100521600	0.29	1.67	0.8	4.87	0.6	0.35	0.74	0.46	-2.40755	3.9184e-45	7.76161e-46		106504574	LOC106504574	0.32	0.26	0.21	0.26	0.1	0.09	0.1	0.2	-1.07876	6.3415e-06	2.68359e-06		110262100	LOC110262100	0.14	0.06	0.04	0.04	0.22	0.04	0.04	0.29	1.05603	0.000209327	0.00021244		100523966	FA2H	0.32	0.26	0.32	0.22	1.45	0.17
100521662	PDE1B	9.94	8.95	6.92	6.63	3.19	4.81	2.41	5.33	-1.00318	7.61499e-75	9.18659e-76		106505387	GPRC5C	0.85	0.56	1.18	0.78	0.46	0.67	0.4	0.2	-1.02858	4.69126e-08	1.48269e-08		BGI_novel_G000002	BGI_novel_G000002	3060.56	110.45	82.52	120.77	3696.98	80.26	124.96	4491.46	1.34538	0	0		100524016	LOC100524016	0.9	0.4	0	0.12	0.08	3.28
100521735	NAAA	63.21	75.83	63.3	53.86	28.69	15.67	8.27	24.77	-1.7157	0	0		106506226	LOC106506226	0.14	18.97	16.98	0.24	0.26	0.49	0.14	0.12	-6.11743	0	0		BGI_novel_G000008	BGI_novel_G000008	0.06	0.13	0	0.4	0.01	0	0.12	0	-2.07347	2.41249e-12	1.08778e-12		100524091	PUSL1	6.63	4.41	5.06	7.92	2.22	3.16
100521743	CUBN	0.05	0.01	0.16	0.11	0.14	0.16	0.25	0.28	1.29448	6.47074e-11	4.73762e-11		106506310	C15H2orf88	0.15	0.14	0.16	0.18	0.14	0.19	2.13	0.2	2.04971	9.2792e-22	1.07853e-22		BGI_novel_G000021	BGI_novel_G000021	96.78	2.23	1.16	1.6	116.72	2.23	2.69	149.03	1.45008	0	0		100524316	LRRC36	0.08	0.07	0.09	0.15	0.01	0.02
100521759	BFSP1	0.96	1.8	1.07	0.94	4.27	2.99	3.69	4.28	1.62426	3.20143e-44	6.53404e-45		106506844	LOC106506844	0.05	0.02	0.02	0.02	0.19	0.04	0.08	0.05	1.40276	0.00015691	8.37879e-05		BGI_novel_G000045	BGI_novel_G000045	0.99	0	0.05	0.03	0.76	0.03	0	1.65	1.21614	2.08785e-05	1.85292e-05		100524328	B3GNT6	0	0.04	0.01	0.09	0	0
100521775	COL23A1	8	7.28	5.75	9.16	3.34	5.44	2.34	4.09	-1.01156	1.23829e-117	8.67272e-119		106507398	LOC106507398	0.14	2.34	0	0.08	0.07	0	4.77	1.72	1.2873	1.62113e-06	6.29799e-07		BGI_novel_G000046	BGI_novel_G000046	0.82	0.11	0.06	0.06	1.1	0.03	0.09	2.19	1.71088	3.5047e-10	1.85588e-10		100524378	LOC100524378	0	0	0.57	0	0.65	0.68
100521908	DTHD1	1.5	1.5	1.67	2.4	3.05	6.87	5.54	5.17	1.31326	2.05256e-155	1.00693e-156		106510569	LOC106510569	0.3	0.33	0.18	0.17	0.08	0.09	0.16	0.16	-1.00197	4.95855e-05	2.42711e-05		BGI_novel_G000047	BGI_novel_G000047	0.61	0.08	0.08	0	1.02	0.03	0.06	1.24	1.60338	4.60441e-07	3.35427e-07		100524433	RECQL4	2.08	0.99	1.66	1.73	0.95	0.66
100521912	WNT11	9.23	4.35	4.09	6.6	1.08	3.1	1.48	2.1	-1.65435	6.26731e-58	9.6685e-59		110255185	LOC110255185	0.73	0.11	7.11	0.55	0.87	1	0.89	0.68	-1.24279	3.80334e-07	1.3511e-07		BGI_novel_G000057	BGI_novel_G000057	0.39	0.06	0.03	0.19	0.72	0.19	0.03	1.23	1.68678	1.44374e-06	1.11067e-06		100524496	TMEM52B	21.62	8.87	0.09	20.2	5.77	4.56
100521929	TMEM108	2.14	2.94	2.98	1.84	5.26	3.17	6.18	5.32	1.03127	2.49123e-52	4.23135e-53		110255245	LOC110255245	0.16	0.14	0.03	0.04	0.2	0.17	0.24	0.49	1.51083	0.000536829	0.000317913		BGI_novel_G000077	BGI_novel_G000077	0.33	0	0	0	0	0	0	0	-6.07923	1.41534e-09	7.93204e-10		100524702	PYCR2	3.02	3.26	2.12	3.93	1.28	1.14
100522001	TNFAIP8L3	3.13	3.51	3.09	3.22	15.92	5.06	14.53	5.72	1.71181	1.20664e-106	9.47485e-108		110255286	LOC110255286	0.05	1.23	0.04	0.03	0.05	0	2.48	1.25	1.22201	5.98099e-15	1.02196e-15		BGI_novel_G000078	BGI_novel_G000078	0	0.17	0.12	0	0	0.82	0.37	0	2.0451	8.42813e-18	2.67759e-18		100524723	CHAC1	4.2	7.51	1.19	1.01	2.57	0.31
100522079	TSKS	0.1	0.1	0.29	0.08	0.29	0.48	0.19	0.18	1.38759	6.19152e-08	5.71185e-08		110255360	LOC110255360	8.45	2.82	7.86	4.27	7.83	68.34	8.55	9.05	2.00453	0	0		BGI_novel_G000079	BGI_novel_G000079	0	0	0	0	0	0.25	0	0	6.05726	6.14713e-09	3.67675e-09		100524909	XKR5	0.09	0.09	0	0.03	0	0.45
100522112	GCNT3	0.75	0.86	1.03	0.73	1.63	1.97	1.88	3.39	1.41167	6.22379e-37	1.53142e-37		110255361	LOC110255361	5.67	1.93	4.78	2.37	5.4	34.27	4.37	5.82	1.79999	0	0		BGI_novel_G000080	BGI_novel_G000080	0	0.23	0	0	0.49	0	0.47	0	1.96712	1.53797e-12	6.81041e-13		100525112	LOC100525112	0.62	3.78	0.05	0.52	1.54	3.34
100522212	ATP1B2	12.35	24.35	8.73	13.83	7.26	8.51	5.06	7.61	-1.05851	9.12842e-126	5.87232e-127		110255787	GJB6	1.14	1.56	0.96	3.14	0.41	0.18	0.44	0.77	-1.90655	2.38912e-19	3.16068e-20		BGI_novel_G000081	BGI_novel_G000081	1.16	0.74	1.4	1.01	0.47	0.52	0	0.96	-1.1829	2.13944e-24	4.82637e-25		100525206	GLYATL2	0	0.07	0.04	0.02	0.27	0.04
100522225	LOC100522225	0.12	0.13	0.28	0.12	0.37	0.59	0.18	0.34	1.10564	2.71287e-07	2.65336e-07		110255930	NOTUM	1.77	1.49	1.93	1.89	0.99	0.3	0.96	0.4	-1.23374	8.52028e-24	9.06632e-25		BGI_novel_G000082	BGI_novel_G000082	0	0.11	0	0	0	0	0.34	0	1.67053	5.50391e-05	5.14199e-05		100525278	LOX	0.44	0.35	0.28	0.12	0.59	1.53
100522335	QRFPR	0.23	0.12	0.19	0.48	1.02	0.72	0.39	1.19	1.673	5.41852e-11	3.94883e-11		110256385	RTP4	2.16	1.33	8.55	1.94	1.97	48.01	2.32	2.9	2.0432	0	0		BGI_novel_G000091	BGI_novel_G000091	0.08	0.04	0.13	4.97	0.32	0.1	0.08	0.22	-2.91058	1.96665e-121	7.38499e-123		100525282	ROGDI	1.4	0	2.45	0.64	0	0
100522354	CRYGN	0.25	0.41	0.54	0.24	0.08	0	0.15	0	-2.61241	0.000377436	0.00051845		110256649	LOC110256649	1.69	5.14	1.49	2.7	1.18	1.46	1.39	1.49	-1.01803	3.49446e-40	2.12378e-41		BGI_novel_G000095	BGI_novel_G000095	1.61	0.01	0.01	0.04	1.58	0.02	0.01	1.84	1.08765	4.13444e-14	1.64978e-14		100525311	LOC100525311	1.84	2.19	3.63	1.65	4	6.01
100522361	FLRT1	0.37	0.73	0.54	0.48	0.18	0.34	0.15	0.28	-1.17404	1.95139e-21	8.09492e-22		110256914	LOC110256914	3.17	11.71	0.16	10.72	2.59	2.16	6.81	0.11	-1.10727	4.80914e-126	8.70931e-128		BGI_novel_G000114	BGI_novel_G000114	0.02	0.18	0	1.07	0	0.11	0.39	0.01	-1.24354	8.04204e-25	1.7766e-25		100525417	LOC100525417	1.6	0.34	0.27	0.54	0.27	0.25
100522414	CDH20	0.04	0.08	0.11	0.09	0.22	0.19	0.14	0.28	1.31167	9.35153e-05	0.000118788		110257264	IRX1	0.07	0.1	0.22	0.17	0.27	0.28	0.31	0.63	1.4381	0.000519143	0.00030627		BGI_novel_G000136	BGI_novel_G000136	0.09	0.08	0	0	0	0	0	0.04	-2.03686	3.06715e-06	2.44214e-06		100525452	LOC100525452	0.18	0.01	0.03	0.03	0.01	0.03
100522421	LOC100522421	3.19	2.78	1.65	2.8	1.12	0.51	0.73	1.65	-1.35878	2.0672e-21	8.59131e-22		110257385	SAMD10	0.06	0.12	2.55	0.06	0.06	0.06	0.06	0.13	-3.37282	3.44738e-18	4.85345e-19		BGI_novel_G000138	BGI_novel_G000138	0.09	0.14	0	0.11	0.04	0	0	0.07	-1.68354	3.325e-10	1.75884e-10		100525460	PKHD1L1	0.15	0.07	0.02	0.04	0.13	0.34
100522426	HS3ST2	0.71	0.3	0.5	0.33	6.43	1.2	1.25	0.85	2.3774	1.97412e-49	3.56319e-50		110257403	EEF1A2	0.51	0.12	0.71	0.72	0.13	0.1	0.26	0.23	-1.50601	1.48391e-05	6.67433e-06		BGI_novel_G000140	BGI_novel_G000140	0.16	0.21	0.12	0.24	0.02	0.11	0.07	0.04	-1.53909	3.48129e-06	2.78817e-06		100525532	ITGBL1	0.81	0.22	0.08	0.05	0.7	0.39
100522480	MCTP1	3.21	1.72	2.63	3.88	2.27	1.24	0.26	1.68	-1.10561	1.00682e-43	2.07354e-44		110257499	TNFRSF6B	0	0	0.87	0	0	0	0	0	-5.62971	5.90344e-07	2.14594e-07		BGI_novel_G000141	BGI_novel_G000141	0	0	0	0	0	0	0	0.04	4.64593	0.000375205	0.000396522		100525680	SAA2	259.16	1539.72	820.61	683.98	6117.16	196.36
100522493	SHCBP1	3.46	2.62	3.87	4.81	7.1	3.12	10.96	8.02	1.00271	3.01033e-56	4.80189e-57		110258195	LOC110258195	1.67	0.63	0.19	0.7	0.33	0.43	0.22	0.25	-1.3932	8.72263e-11	2.05892e-11		BGI_novel_G000147	BGI_novel_G000147	0	0	0.08	0	0	0	0	0	-4.48747	0.000531947	0.000574682		100525685	CDHR2	0.09	0.03	0.33	0.14	0.21	0.54
100522495	SLC25A34	0.34	0.53	0	0.39	0	0	0.14	0	-3.06059	1.8101e-10	1.36968e-10		110258822	LOC110258822	1	2.08	4.43	2.83	2.25	21.73	1.27	1.32	1.43512	1.40263e-11	3.08836e-12		BGI_novel_G000178	BGI_novel_G000178	0.99	0.08	0.21	0.15	2.19	0.08	0.14	1.58	1.49189	1.42306e-10	7.31386e-11		100525749	CDT1	7.25	1.62	3.26	2.91	0.97	0.99
100522551	LOC100522551	0.31	0.31	0.28	0.43	0.85	0.64	1.72	0.78	1.57295	2.05076e-15	1.14019e-15		110258920	LOC110258920	0	0	0.03	0	0.08	0.11	0.12	0.04	3.80469	0.000540915	0.000320554		BGI_novel_G000179	BGI_novel_G000179	0.69	0.29	0.41	0.29	1.04	1.03	0.38	0.92	1.01852	1.04977e-18	3.1789e-19		100525762	DDIT4L	1.78	2.55	0.92	1.38	2.04	4.73
100522616	SLCO1C1	0.03	0.02	0.04	0	1.2	0.03	0.67	0.1	4.55752	1.18533e-22	4.66841e-23		110259088	LOC110259088	0	2.79	1.1	1.44	0.12	0.31	0.61	0	-2.3851	6.29385e-23	6.96123e-24		BGI_novel_G000184	BGI_novel_G000184	0.71	0.03	0.08	0.01	0.82	0.07	0.12	0.73	1.11686	2.96019e-08	1.90563e-08		100525926	SPIB	0.83	0.78	0.98	0.69	0.32	0.32
100522704	FAM19A1	0.1	0.01	0.05	0.04	0.43	0.03	0.24	0.17	2.14248	1.1801e-09	9.48312e-10		110259104	LOC110259104	0.04	0.04	0.72	0.83	0.06	0.02	0.11	0.03	-2.92227	3.59982e-18	5.07176e-19		BGI_novel_G000196	BGI_novel_G000196	1.53	0.16	0.67	0.33	1.37	0.94	0.26	5.14	1.50487	6.44388e-24	1.48563e-24		100526148	LOC100526148	0.34	0.11	0.06	0.02	0.05	0
100522722	LOC100522722	0.11	0.07	0.31	0	0	0	0.03	0	-3.8348	0.000208912	0.000277166		110259135	LOC110259135	0.59	0.23	0.39	0.29	1.78	0.2	0.17	1.45	1.27608	1.33081e-05	5.93128e-06		BGI_novel_G000212	BGI_novel_G000212	0.15	0.18	0.24	0.11	0	0.11	0.06	0.04	-1.613	0.000395263	0.000419176		100620265	LOC100620265	0.44	0.07	0.03	0.49	0.06	0
100522753	DNAH14	0.18	0.07	0.35	0.28	0.71	1.01	0.23	1.34	1.83238	1.57196e-10	1.18342e-10		110259225	CDKN1C	0.9	0.71	0.99	0.82	0.63	0.41	0.31	0.31	-1.03166	4.57023e-05	2.22417e-05		BGI_novel_G000221	BGI_novel_G000221	2.08	0.33	0.8	0.32	3.31	1.24	0.51	3	1.20364	1.08996e-15	3.90759e-16		100620287	BORCS6	0.03	0	0.12	0	0	0
100522863	RBFOX1	5.46	3.81	5.11	4.63	2.18	2.55	1.09	2.88	-1.13863	3.39152e-68	4.5205e-69		110259262	LOC110259262	0.97	0.52	12.75	0.76	0.89	2.16	0.87	0.83	-1.59772	1.22597e-16	1.88029e-17		BGI_novel_G000231	BGI_novel_G000231	0.01	0.02	0.01	0	0.1	0	0.01	0.26	3.02831	1.35804e-09	7.5974e-10		100620289	MLF1	2.48	0.49	0.8	0.47	0.37	0.51
100522876	TTLL7	0.9	0.46	0.73	1.33	3.2	0.97	1.89	1.47	1.15065	5.49008e-44	1.12475e-44		110259407	LOC110259407	0.29	0.19	0.37	0.43	0.76	0.98	0.46	0.78	1.38381	0.000647944	0.000389616		BGI_novel_G000233	BGI_novel_G000233	0.54	0.17	0.28	0.11	2.85	0.41	0.77	1.86	2.40991	1.12485e-54	1.03447e-55		100620493	WDR78	1.13	0.16	0.11	0.19	0.09	0.06
100522878	RIMKLA	0.07	0.09	0.09	0.14	0.25	0.04	0.51	0.16	1.37466	4.96748e-06	5.47235e-06		110259942	ZG16B	0.36	0.79	0.39	0.95	0.09	0.19	0.09	0.09	-2.42112	0.00010113	5.23364e-05		BGI_novel_G000239	BGI_novel_G000239	0	0.19	0.22	0.01	0.52	0.3	0.14	0.18	1.35182	3.56841e-09	2.08177e-09		100620627	LOC100620627	1.56	0.8	0.99	1.08	0.33	0.31
100523082	CLEC20A	0.51	0.41	1.07	0.79	3.08	0.72	0.68	1.85	1.03289	9.32428e-31	2.73161e-31		110260086	NUPR1	2.76	1.76	11.3	4.85	5.66	60.35	2.29	4.47	1.86047	1.4242e-86	3.90527e-88		BGI_novel_G000240	BGI_novel_G000240	0	0.12	0	0.15	0.39	0.08	0.15	0	1.10089	0.000116811	0.000114228		100620754	CAVIN4	0.04	0	0.26	0.04	0.52	0.14
100523138	TMEM88	0.31	0.75	0.3	0	0	0	0	0.13	-3.35458	1.18647e-05	1.35776e-05		110260205	TSNARE1	22.17	7.1	8.89	10.21	6.37	4.1	7.36	7.39	-1.2323	6.07548e-216	6.89997e-218		BGI_novel_G000247	BGI_novel_G000247	0	0.74	0.41	0.12	0	0.33	0	0	-1.90433	1.35059e-09	7.55382e-10		100620986	GDPD3	2.19	1.13	1.01	1.81	0.88	0.58
100523157	CFAP47	0.26	0.25	0.15	0.38	0.47	0.94	1.08	0.6	1.57173	1.40124e-46	2.68481e-47		110260312	LOC110260312	0.21	0.01	0	0	0.5	0.03	0.18	0.04	1.76756	1.81664e-07	6.17279e-08		BGI_novel_G000252	BGI_novel_G000252	0	0	0	0.88	0	0	0	0	-6.86065	5.30204e-15	1.98722e-15		100621265	SIK1	1.43	2.56	4.35	4.73	19.44	2.95
100523208	SPNS3	0.48	0.71	0.65	1.27	2.98	0.82	3.18	1.63	1.42693	8.96781e-14	5.4937e-14		110260350	LOC110260350	5.5	1	0.97	0.67	1.05	5.15	5.84	7.01	1.0295	1.8169e-19	2.37764e-20		BGI_novel_G000261	BGI_novel_G000261	0	0	0.07	0.22	0	0.02	0	0	-3.43954	3.4201e-06	2.73722e-06		100621378	TREX2	3.08	0.83	1.87	1.51	1.27	0.47
100523243	SULT4A1	1.34	0.26	0.26	0.19	0.25	0.12	0.2	0.42	-1.02744	0.000203622	0.000269676		110260925	MT4	1.79	1.92	0.58	1.92	0.71	0.18	0.56	0.56	-1.61619	0.00080666	0.000494793		BGI_novel_G000262	BGI_novel_G000262	0	0	0	0.23	0	0.25	0.49	0.56	2.53346	3.61259e-31	6.22996e-32		100621441	NME5	0.11	0.36	0.54	0.28	1	0.53
100523263	NMU	163.48	47.73	115.05	81.34	50.87	11.41	21.48	80.04	-1.31671	0	0		110261028	KLK9	0.51	0.31	0.69	0.58	0.19	0.24	0.05	0.24	-1.5407	0.000234153	0.000129443		BGI_novel_G000281	BGI_novel_G000281	0	0	0	0.7	0	3.93	0	0.01	2.61624	2.28357e-59	1.90916e-60		100621494	LOC100621494	3.22	1.68	2.26	2.92	1.43	1.03
100523325	ASB4	0.26	0.04	0.03	0.09	0.12	0.58	0.25	0.05	1.28188	0.000121096	0.0001564		110261046	LOC110261046	0.6	0.06	0.51	0.41	0	0.08	0	0	-3.89099	6.87025e-12	1.47898e-12		BGI_novel_G000285	BGI_novel_G000285	0.74	0.02	0.06	0	1.85	0.21	0.15	3.15	2.7515	8.31981e-35	1.25203e-35		100621609	CTRL	1.99	0.47	0.82	0.94	0.43	0.34
100523338	ZNF133	5.31	15.26	6.24	15.7	5.74	4.68	4.35	4.98	-1.09718	2.08561e-77	2.4163e-78		110261124	IFI6	38.45	26.69	329.66	48.59	56.58	988.27	47.94	77.92	1.46017	0	0		BGI_novel_G000290	BGI_novel_G000290	0.31	0	0	0.09	1.15	0	0	0.86	2.34542	0.000628071	0.000685915		100621654	FAM3D	0	0	0	0.28	0.95	0
100523453	PDCL2	1.48	1.4	1.1	1.38	2.22	1.8	2.98	2.79	1.12494	2.00477e-38	4.74736e-39		110261289	LOC110261289	2.54	0	0	0	0	0	0	0.05	-5.78258	7.83834e-27	7.41037e-28		BGI_novel_G000312	BGI_novel_G000312	0.14	0.29	0.34	0.45	0	0	0	0.04	-5.18395	3.28254e-15	1.21263e-15		100621727	KLHL32	0.3	0.33	0.17	0.25	0.12	0.15
100523475	GNRH2	0	0	0	0	0.07	0	0.12	0.1	4.92303	4.6789e-05	5.73549e-05		110261477	LOC110261477	6.98	8.57	0.76	1.85	0.8	0	0.81	1.92	-2.39942	2.90523e-12	6.03718e-13		BGI_novel_G000314	BGI_novel_G000314	0.29	0.25	0.39	0.56	0.12	0.19	0.1	0.03	-1.69795	8.55137e-10	4.70158e-10		100621764	DEPDC7	4.37	19.24	18.91	11.14	29.64	25.64
100523581	POF1B	1.88	1.46	2.96	1.94	0.4	1.17	1.41	1.11	-1.02744	2.28404e-21	9.51714e-22		110261483	LOC110261483	64.03	7.18	3.82	5.81	12.92	2.11	0.92	10.86	-1.5971	2.49647e-42	1.44828e-43		BGI_novel_G000320	BGI_novel_G000320	0.33	0.08	0.16	0.12	0.36	0.59	0.1	0.61	1.31964	2.53497e-31	4.33568e-32		100621834	LOC100621834	0	0.04	0	0.82	0.04	0
100523670	LOC100523670	0.07	0.17	0.19	0.22	0.65	0.44	1.4	0.7	2.34063	1.77618e-14	1.04535e-14		110261636	LOC110261636	0.67	0.58	0	0	0	0.15	0	0	-3.07334	5.51807e-07	1.99751e-07		BGI_novel_G000322	BGI_novel_G000322	1.43	0.07	0.04	0	1.77	0	0.04	1.81	1.26308	1.3767e-10	7.06391e-11		100621866	TCP11L1	3.31	5.6	4.23	7.37	14.41	8.26
100523695	KLHL40	1.87	1.22	1.02	1.3	2.31	3.83	2.84	2.73	1.12717	8.07215e-50	1.43954e-50		110261637	LOC110261637	1.68	1.35	2.95	4.08	1.49	1.51	1.19	0.66	-1.04322	1.10153e-11	2.40848e-12		BGI_novel_G000323	BGI_novel_G000323	1.97	0.15	0.29	0.16	2.99	0.18	0.28	2.89	1.31468	1.03732e-33	1.636e-34		100621918	SHISA3	0.1	0.4	0.08	0.15	0.37	0.44
100523696	AMOTL2	19.78	7.54	17.44	20.26	9.19	6.97	8.34	7.17	-1.03611	1.35991e-198	4.90913e-200		110261665	LOC110261665	0.57	0.52	2.28	0	0.33	0	0	0	-3.28561	6.0926e-05	3.02584e-05		BGI_novel_G000330	BGI_novel_G000330	68.31	138.29	14.91	313.16	5.61	3.28	84.22	89.64	-1.56413	0	0		100622056	ESRRG	0.17	0.04	0.02	0.47	0.33	0.9
100523703	RAB3C	0.85	0.09	0.14	0.29	0.13	0.05	0.18	0.19	-1.26596	6.27829e-13	4.01462e-13		110262048	TRMT44	8.08	7.65	3.61	3.37	2.79	2.9	2.56	3	-1.14347	8.80121e-114	1.75598e-115		BGI_novel_G000333	BGI_novel_G000333	62.19	34.55	0	52.27	4.49	12.17	43.97	2.2	-1.13036	5.60276e-93	2.81843e-94		100622103	CNTNAP5	0.22	0.04	0.04	0.02	0.02	0.01
100523715	TARSL2	5.06	3.76	5.72	5.59	2.52	2.33	2.09	3.58	-1.03043	6.90382e-40	1.56988e-40		BGI_novel_G000006	BGI_novel_G000006	0.18	0	0.15	0.03	0.04	0	0	0.04	-2.02006	3.1929e-07	1.12282e-07		BGI_novel_G000334	BGI_novel_G000334	62.19	34.55	0	52.27	4.49	12.17	43.97	2.2	-1.13036	5.60276e-93	2.81843e-94		100622113	RSPO1	0.17	0.03	0	0.03	0	0.65
100523719	PLK5	0.87	1.13	0.77	0.37	0.19	0.31	0.28	0.46	-1.29952	8.70271e-09	7.44169e-09		BGI_novel_G000008	BGI_novel_G000008	0	0.09	0	0.15	0.31	0.13	0.37	0.13	1.96612	4.56059e-17	6.79867e-18		BGI_novel_G000336	BGI_novel_G000336	595.81	656.09	950.9	1159.33	443.79	249.58	431.28	191.17	-1.34518	0	0		100622119	FAM19A2	0.56	0.89	0.91	0.45	0.4	0.16
100523793	DISP3	0.06	0.09	0.01	0.09	0.37	0.28	1.11	0.4	3.14248	1.17427e-27	3.83681e-28		BGI_novel_G000038	BGI_novel_G000038	3	0.96	0.53	0.29	0.24	0.17	0.46	1.28	-1.17348	6.95487e-29	6.1126e-30		BGI_novel_G000344	BGI_novel_G000344	14.43	0.92	2.16	2.76	0	4.6	1.03	0	-1.63977	1.75738e-22	4.32058e-23		100622162	TRPV5	0.04	0.12	0.25	0.5	1.19	0.18
100523814	SLC39A12	0.02	0.04	0.33	0	0.06	0.02	0	0	-2.34937	0.000414618	0.000573489		BGI_novel_G000049	BGI_novel_G000049	0.07	0.5	0.5	0.43	1.17	0.86	0.59	1.9	1.59827	4.91621e-16	7.82678e-17		BGI_novel_G000346	BGI_novel_G000346	7.14	30.06	90.58	33.28	7.97	22.92	24.12	5.53	-1.38532	1.94528e-145	5.87135e-147		100622228	ARHGEF6	3.74	6.74	10.24	5.87	13.63	14.81
100523818	TTLL6	1.27	1.27	0.51	0.7	1.79	2.07	2.22	2.09	1.22809	8.50572e-27	2.85396e-27		BGI_novel_G000078	BGI_novel_G000078	0	0.18	0	0	0	0	0	0	-5.4845	2.12134e-06	8.35414e-07		BGI_novel_G000357	BGI_novel_G000357	0.87	0	0	0	1.23	0	0	0.94	1.36345	7.08781e-12	3.29429e-12		100622253	LOC100622253	0.25	0.25	0.49	0.29	0.08	0.03
100523844	PIK3C2G	0.39	0.1	0.12	0.52	0.13	0.26	0	0.05	-1.41447	4.04804e-08	3.6726e-08		BGI_novel_G000088	BGI_novel_G000088	0.07	0.04	0.16	0.25	0.08	1.89	0.07	0.08	2.07684	9.17335e-48	4.68352e-49		BGI_novel_G000368	BGI_novel_G000368	0.41	0	0	0	1.13	0	0.12	0.65	2.26742	3.16436e-08	2.03886e-08		100622281	KIF27	1.54	0.42	0.31	0.44	0.24	0.34
100523847	MAMSTR	0	0.18	0.16	0	1.28	0	0.11	0.79	2.71362	8.25731e-12	5.689e-12		BGI_novel_G000091	BGI_novel_G000091	0.12	0.15	0.17	15.6	0.17	0.12	0.18	0.14	-4.69157	0	0		BGI_novel_G000376	BGI_novel_G000376	0	0.28	0	0	0.98	0	0	1.06	2.66017	3.52872e-20	9.84054e-21		100622393	CCR8	0.17	0.02	0	0.13	0	0
100523865	HHATL	0.32	0.61	0.6	0.17	0.98	1.96	0.86	1.39	1.61014	2.5867e-14	1.53633e-14		BGI_novel_G000107	BGI_novel_G000107	0.21	0	0	0.11	0.32	1.62	0.77	0.44	3.28535	2.21199e-06	8.7315e-07		BGI_novel_G000385	BGI_novel_G000385	0.42	0.04	0	0.42	0	0.18	0	0.11	-1.49644	3.58682e-19	1.06074e-19		100622397	HES6	4.88	1.71	5.2	3.52	1.54	1.84
100523937	CFAP53	2.65	3.18	2.04	3.59	5.11	7.78	5.95	4.96	1.05054	5.73715e-68	7.6912e-69		BGI_novel_G000121	BGI_novel_G000121	0	0	0	0.12	0	0	0	0	-4.93583	0.000106588	5.53354e-05		BGI_novel_G000386	BGI_novel_G000386	0	0	0	0	0.04	0	0.11	0	6.60592	3.30579e-12	1.50603e-12		100622447	ETV2	1.66	0.92	0.79	0.94	0.29	0.57
100523966	FA2H	0.87	1.36	0.93	1.17	0.29	0.47	0.67	0.55	-1.10897	1.48641e-09	1.20386e-09		BGI_novel_G000136	BGI_novel_G000136	0.2	0	0	0	0	0	0	0	-6.73957	2.75503e-13	5.25994e-14		BGI_novel_G000388	BGI_novel_G000388	0	0.1	0.25	0	0.1	0	0	0	-1.90717	1.66266e-12	7.39083e-13		100622457	IL20RA	0.32	0.89	0	0.17	0.83	1.86
100524038	KIF14	1.2	0.93	1.16	1.36	2.07	0.79	4.11	2.25	1.02275	9.81038e-47	1.87515e-47		BGI_novel_G000150	BGI_novel_G000150	0	0.09	0.09	0.09	0.11	0	0	0.46	1.14905	2.4281e-05	1.12764e-05		BGI_novel_G000393	BGI_novel_G000393	0	0	0	0.43	0	0	0	0	-5.15952	1.01587e-05	8.6702e-06		100622572	CST6	1.92	1.39	0.51	0.98	0.19	5.99
100524097	LOC100524097	1.6	1.52	1.2	1.25	1.94	3.37	5.47	2.65	1.30857	6.31724e-39	1.47255e-39		BGI_novel_G000170	BGI_novel_G000170	0	0	0	0.13	0	0	0	0	-4.56226	0.000780027	0.000477419		BGI_novel_G000402	BGI_novel_G000402	0.15	0.29	0	0.44	1.32	0	0	4.24	2.55467	1.02766e-20	2.77846e-21		100622715	CFAP69	0.6	1.81	0.53	0.33	0.24	0.28
100524113	MOGAT1	0.21	0.4	0.31	0.32	0.68	0.48	0.96	0.42	1.04638	8.87006e-13	5.7417e-13		BGI_novel_G000175	BGI_novel_G000175	1.03	0.11	1.49	1.06	0.21	0.04	0.84	0.24	-1.44563	4.26486e-13	8.26036e-14		BGI_novel_G000405	BGI_novel_G000405	0.01	0	0.33	0.32	0	0	0.15	0	-2.0473	0.000376245	0.000397835		100622808	SLC26A1	116.95	23.21	50.99	54.96	30.63	20.75
100524137	SOWAHA	3.75	1.48	2.57	2.6	0.95	1.72	0.48	1.37	-1.23407	1.1858e-34	3.12081e-35		BGI_novel_G000225	BGI_novel_G000225	5.11	1.98	2.4	1.79	10.1	1.51	9.25	2.88	1.0881	1.72906e-06	6.73498e-07		BGI_novel_G000408	BGI_novel_G000408	0.31	0.29	0	0	0	0	0	0	-5.30236	3.48417e-06	2.79096e-06		100622905	PAGR1	14.6	6.95	8.76	18.12	5.32	6.46
100524163	TDRD5	0.19	0.2	0.25	0.49	0.49	0.58	1.1	0.53	1.26964	4.9245e-23	1.90456e-23		BGI_novel_G000240	BGI_novel_G000240	0	0.14	0.15	0.18	0	0	0	0	-6.81496	6.89801e-14	1.26264e-14		BGI_novel_G000417	BGI_novel_G000417	0.07	0	0	0	0.05	0.27	0	0.05	2.60484	4.51758e-10	2.41977e-10		100622915	KLRD1	0.07	0.09	0.38	3.02	0.19	0.36
100524288	MYLK2	0.22	1.31	0.34	0.12	0.26	0.17	0.16	0.37	-1.02744	2.33437e-05	2.76357e-05		BGI_novel_G000242	BGI_novel_G000242	0.04	0.02	0	0.1	0.67	0.37	1.31	1.06	4.43812	3.78595e-79	1.14272e-80		BGI_novel_G000420	BGI_novel_G000420	0.27	0.5	0	0.14	0.54	0.99	0.14	0.8	1.43123	4.09108e-22	1.02436e-22		100622923	PPM1L	1.6	3.79	1.65	2.13	6.92	5.88
100524318	LOC100524318	0.25	0.12	0.28	0.16	0.11	1.37	0.24	0.13	1.22131	2.63495e-05	3.13527e-05		BGI_novel_G000247	BGI_novel_G000247	0.53	0.25	0	0.37	0.79	0.93	0.26	0.61	1.16465	1.08366e-08	3.17881e-09		BGI_novel_G000424	BGI_novel_G000424	0	0	0.44	0.55	0	1.31	0.6	0.97	1.55182	2.54828e-61	2.04742e-62		100622946	NPHS1	0.56	0.06	0.07	0.12	0.03	0.06
100524328	B3GNT6	0	0	0	0	0.02	0.09	0	0.14	5.91037	1.15097e-08	9.94153e-09		BGI_novel_G000248	BGI_novel_G000248	0	0	0	0.31	0	0	0	0	-5.06112	4.88541e-05	2.38981e-05		BGI_novel_G000425	BGI_novel_G000425	1.06	0.63	1.03	1.02	1.22	3.93	0.8	1.75	1.08505	4.528e-94	2.23286e-95		100622968	DUSP6	26.66	16.78	21.42	15.39	9.3	9.02
100524346	ZNF804A	0.12	0.16	0.11	0.15	0.49	0.12	0.89	0.18	1.67536	6.54884e-14	3.97546e-14		BGI_novel_G000250	BGI_novel_G000250	1.55	1.26	1.62	1.86	0.94	0.44	0.8	0.87	-1.03454	1.80141e-12	3.66782e-13		BGI_novel_G000427	BGI_novel_G000427	0.11	0.08	0	0.12	0	0.05	0.09	0	-1.02715	0.000188919	0.000190497		100623016	CCT8L2	0.12	0.03	0.05	0.22	0	0
100524363	PRR16	13.69	17.36	7.89	22.07	6.56	7.26	2.77	8.24	-1.2805	7.44307e-132	4.38625e-133		BGI_novel_G000251	BGI_novel_G000251	0.42	0.26	0	0	0.86	0.05	0.75	0	1.24243	2.47937e-14	4.41909e-15		BGI_novel_G000429	BGI_novel_G000429	0.02	0.03	0.09	0	0.18	0.04	0.05	0.13	1.51947	1.48743e-09	8.36997e-10		100623121	MYADML2	0.19	0.04	0.03	0.03	0	0.01
100524378	LOC100524378	0	0.05	0.25	0.4	0	0.05	0	0	-4.08894	6.91729e-15	3.9761e-15		BGI_novel_G000252	BGI_novel_G000252	0	0	0	1.25	0	0	0	0	-7.37169	3.1308e-19	4.1547e-20		BGI_novel_G000433	BGI_novel_G000433	0.02	0.16	0.23	0.58	0.37	0.7	0.89	0.75	1.43866	2.26843e-30	4.05016e-31		100623171	C13H3orf62	0	0.22	0.27	0	0	0.67
100524395	C12H17orf97	10.05	17.29	11.14	14.91	18.78	33.97	27.51	30	1.05958	8.77328e-68	1.17885e-68		BGI_novel_G000258	BGI_novel_G000258	0.55	0	0.3	0.12	1.8	0.85	0.54	0.93	2.10186	3.8959e-25	3.92633e-26		BGI_novel_G000435	BGI_novel_G000435	8.21	0.5	1.05	0.62	9.91	1.01	0.54	9.71	1.04876	3.47544e-50	3.56553e-51		100623207	LGI2	0.51	0.41	0.08	0.46	0.37	1.05
100524418	PTGDR	0.41	0.52	0.54	0.62	1.16	0.74	1.8	0.78	1.10752	7.134e-26	2.47074e-26		BGI_novel_G000261	BGI_novel_G000261	0.27	0.12	0.08	0.65	0.02	0	0	0.09	-3.30482	1.09188e-18	1.48695e-19		BGI_novel_G000439	BGI_novel_G000439	0.91	0.32	0.29	1.08	0	0.66	0.15	0	-1.52416	3.55107e-19	1.04866e-19		100623310	RRAD	0.45	0.4	0.32	0.86	0.13	0.23
100524434	EFCAB6	4.3	3.41	4.27	5.2	5.58	8.78	7.24	7.69	1.00298	1.36929e-85	1.4153e-86		BGI_novel_G000262	BGI_novel_G000262	0.09	0	0	0.36	0.54	0	0	0.63	1.37381	8.29972e-13	1.64064e-13		BGI_novel_G000440	BGI_novel_G000440	0	0.49	0.97	0	0.75	0.53	1.15	0.62	1.00374	5.39697e-13	2.31111e-13		100623531	FAM169B	14.94	7.43	16.14	20.91	4.19	8.77
100524471	TBX20	0	0	0.12	0.01	0.33	0	0.02	0.48	2.58923	1.75784e-14	1.03401e-14		BGI_novel_G000263	BGI_novel_G000263	0	0	0	0	0	0	0.16	0	4.99734	7.81726e-05	3.97436e-05		BGI_novel_G000452	BGI_novel_G000452	0.04	0.02	0	0.01	0.07	0.11	0.04	0.05	2.1407	0.000963089	0.00109082		100623627	ZNF583	0.28	0.45	0.29	0.56	1.08	0.72
100524586	MED12L	1	0.91	1.65	1.07	2.19	2.42	2.53	2.05	1.01979	7.92e-36	2.00132e-36		BGI_novel_G000267	BGI_novel_G000267	0	0	0	0	0.19	0.24	0	0	5.89301	4.8152e-08	1.52285e-08		BGI_novel_G000454	BGI_novel_G000454	0	0	0	0	0.03	0	0.01	0.02	4.79682	0.00017346	0.000173803		100623809	TMC5	0	0	0	0.02	0.23	0
100524621	SCUBE1	2.35	3.22	2.82	2.08	4	3.44	9.46	2.98	1.26436	3.6977e-144	1.97372e-145		BGI_novel_G000276	BGI_novel_G000276	0.13	0.18	0.3	0.21	0.37	0.59	0.3	0.4	1.0347	1.49063e-08	4.42906e-09		BGI_novel_G000463	BGI_novel_G000463	0	2.27	1.87	1.47	0.07	0	0.21	0.08	-4.02333	7.42225e-20	2.10665e-20		100623863	MFHAS1	3.46	3.3	0.18	2.29	5.4	5.81
100524634	NPFFR2	0.09	0.06	0.14	0.15	0.7	0.03	0.64	0.23	1.89856	4.83705e-07	4.85545e-07		BGI_novel_G000280	BGI_novel_G000280	0	0	0.26	0	0	0	0	0	-5.62392	6.22327e-07	2.27061e-07		BGI_novel_G000464	BGI_novel_G000464	1.4	0.01	0.03	0	2.46	0.01	0.01	2.79	1.91566	2.87304e-35	4.27472e-36		100624179	COCH	0.06	0.14	0.06	0.11	0.11	0.32
100524637	ROBO3	0.14	0.09	0.1	0.21	0.23	0.14	0.66	0.27	1.30646	2.54455e-08	2.26891e-08		BGI_novel_G000281	BGI_novel_G000281	0	0	0	0	0	0.22	0	0	5.382	5.37504e-06	2.24216e-06		BGI_novel_G000465	BGI_novel_G000465	3.67	0.64	2.31	0.44	9.47	0.6	2.14	6.9	1.40812	7.19232e-163	1.89565e-164		100624432	SEBOX	7.61	2.66	2.81	5.38	2.53	1.9
100524640	PCLO	0.16	0.2	0.17	0.19	0.08	0.05	0.11	0.1	-1.06825	6.32205e-12	4.31959e-12		BGI_novel_G000283	BGI_novel_G000283	0	0	0	0	0	0	0	0.48	6.49436	1.99974e-11	4.47267e-12		BGI_novel_G000474	BGI_novel_G000474	3.47	1.35	1.24	0.75	0.55	0.83	0.93	0.57	-1.16244	9.57167e-46	1.08099e-46		100624435	LOC100624435	11.42	24.89	6.6	6.92	1.68	84.02
100524658	DPY19L2	0.03	0.04	0.09	0.09	0.23	0.06	0.31	0.18	1.65537	2.06968e-06	2.20053e-06		BGI_novel_G000307	BGI_novel_G000307	0	0	0	0	0	0.05	0	0	5.00007	7.6906e-05	3.90288e-05		BGI_novel_G000475	BGI_novel_G000475	0.08	0	0	0	0.27	0	0	0.23	2.68219	8.22164e-10	4.50631e-10		100624460	LOC100624460	0.36	0.35	0.02	0.14	0.23	1.3
100524769	TBATA	1.98	2.38	0.95	0.89	2.97	3.59	4.21	3.01	1.22163	2.76417e-25	9.81773e-26		BGI_novel_G000310	BGI_novel_G000310	0.15	0.47	0.46	0	0.09	0	0.12	0.09	-1.82896	6.32052e-05	3.15326e-05		BGI_novel_G000476	BGI_novel_G000476	0	0.38	0.54	0.22	0	0.38	0.14	0.01	-1.02566	3.43049e-07	2.45825e-07		100624493	KIF3B	8.2	2.08	2.32	2.42	8.56	10.65
100524773	LOC100524773	1.2	0.26	0.93	1.15	0.3	0.39	0.3	0.56	-1.20635	9.26712e-22	3.78994e-22		BGI_novel_G000313	BGI_novel_G000313	0	0.18	0	0.25	0	0	0	0	-4.70844	0.000378288	0.000217715		BGI_novel_G000477	BGI_novel_G000477	0.85	0.25	0.26	0.2	0.53	0.53	0.44	1.64	1.02474	4.98314e-06	4.06938e-06		100624541	LOC100624541	0.22	0.43	0.16	0.24	0.91	0.78
100524830	FRMPD2	0.83	0.61	0.57	0.98	1.2	2.16	2.05	1.9	1.35297	4.41335e-52	7.53012e-53		BGI_novel_G000314	BGI_novel_G000314	0.37	0.52	0.61	0.54	0.08	0.12	0.12	0.15	-2.11488	3.03435e-16	4.74698e-17		BGI_novel_G000481	BGI_novel_G000481	0.41	0	0.11	0	0.55	0.04	0	1.04	1.64498	0.000144915	0.000143456		100624643	ANKAR	1.45	0.21	0.13	0.3	0.19	0.25
100524884	LOC100524884	0	0.39	0.54	0.78	0	0.2	0.14	0.18	-1.74365	1.44181e-05	1.66776e-05		BGI_novel_G000320	BGI_novel_G000320	1.59	0.18	0.16	2.12	5.55	7.04	0.14	5.55	2.18392	0	0		BGI_novel_G000483	BGI_novel_G000483	0	0	0.08	0.04	0	0.15	0.43	0.07	2.44836	8.27731e-14	3.3733e-14		100625149	LOC100625149	1.55	0.23	0.44	0.38	0.23	0.19
100525008	CCDC39	1.99	1.24	1.65	2.29	3.18	4.03	4.74	3.49	1.12683	8.4399e-45	1.6835e-45		BGI_novel_G000330	BGI_novel_G000330	38.63	4.46	0.12	32.37	11.53	0.78	5.13	12.61	-1.32351	4.45623e-62	1.69155e-63		BGI_novel_G000491	BGI_novel_G000491	0	0	0	0	0.02	0.01	0	0.11	4.68246	0.000313422	0.000327009		100625267	SYT12	1.1	0.64	1.87	0.42	0.26	0.76
100525077	RILP	0	1.06	0.27	0	0	0	0.13	0	-3.25503	2.36632e-23	9.01671e-24		BGI_novel_G000333	BGI_novel_G000333	11.08	6.2	0	2.83	2	3.9	3.49	0.15	-1.10201	2.81983e-13	5.39522e-14		BGI_novel_G000492	BGI_novel_G000492	0	0	0	0	0	0	0	0.12	4.68246	0.000313422	0.000327009		100625290	ZBTB16	2.59	5.87	2.96	1.19	17.96	12.04
100525130	DYDC2	2.42	2.35	1.7	2.15	2.51	5.16	5.38	4.07	1.07916	5.23154e-16	2.82714e-16		BGI_novel_G000334	BGI_novel_G000334	11.08	6.2	0	2.83	2	3.9	3.49	0.15	-1.10201	2.81983e-13	5.39522e-14		BGI_novel_G000494	BGI_novel_G000494	0	0	0	0	0.07	0.01	0.02	0.14	4.90588	9.44729e-05	9.11789e-05		100625563	CAPN8	0.97	0.14	0.95	0.05	0.07	0.27
100525181	ANKFN1	0.77	0.63	0.57	0.98	1.14	1.98	1.95	1.65	1.22104	4.79775e-50	8.50425e-51		BGI_novel_G000339	BGI_novel_G000339	10.75	2.45	0	2.87	0	5.19	1.95	0.23	-1.14654	2.88468e-08	8.85446e-09		BGI_novel_G000503	BGI_novel_G000503	0.13	0.16	0.18	0.02	0	0.55	0.35	0.17	1.18235	6.30357e-15	2.37242e-15		100625564	LOC100625564	2.77	1.99	4.29	5.4	17.39	5.05
100525228	TEKT2	4.96	3.63	2.74	4.03	7.25	7.74	9.16	7.86	1.04531	2.75309e-37	6.72325e-38		BGI_novel_G000377	BGI_novel_G000377	1.37	1.1	0	0	0	0	0.94	0	-1.44399	1.63771e-13	3.07982e-14		BGI_novel_G000508	BGI_novel_G000508	0.6	0.56	0.84	0.71	0.1	0.21	0.27	0.19	-1.80234	9.78293e-15	3.72211e-15		100625739	SGK1	15.56	15.84	13.93	10.32	58.84	10.75
100525337	CTNNA2	2.1	2.06	1.9	2.47	0.91	0.81	0.82	1.76	-1.00431	1.0604e-17	5.24133e-18		BGI_novel_G000378	BGI_novel_G000378	2.54	0.57	0.9	2.3	5.1	3.53	1.59	5.93	1.36452	2.36614e-68	8.44909e-70		BGI_novel_G000513	BGI_novel_G000513	0.74	0	0	0	1.16	0	0.03	1.82	2.08101	3.06197e-11	1.49604e-11		100625807	LCT	0.24	0.38	0.06	0.1	0.49	0.33
100525519	ANO4	1.86	1.12	0.74	1.79	2.93	6.03	3.98	1.91	1.40368	3.56959e-65	4.95609e-66		BGI_novel_G000380	BGI_novel_G000380	1.34	0.81	1.05	0.34	6.76	5.55	0	5.32	2.32123	2.29408e-170	3.16873e-172		BGI_novel_G000514	BGI_novel_G000514	0.12	0.02	0.02	0.03	0.16	0.03	0.03	0.22	1.22469	1.26797e-07	8.69621e-08		100626294	CADM2	0.05	0.04	0.4	0.06	0.47	0.34
100525540	AIFM3	0.75	1.23	0.8	0.57	1.31	1.43	2.84	1.51	1.11108	8.03167e-14	4.91031e-14		BGI_novel_G000385	BGI_novel_G000385	0.31	0	0.26	0.65	0	0	0	0	-9.52546	3.81824e-65	1.42594e-66		BGI_novel_G000521	BGI_novel_G000521	0.65	0	0.01	0.01	1.08	0	0.01	0.74	1.49891	1.97629e-21	5.13043e-22		100626506	LDLRAD2	4.34	0	0	0	0	0
100525565	FSTL4	4.27	3.02	3.18	4.52	1.07	2.06	0.96	2.47	-1.21555	6.26285e-96	5.68104e-97		BGI_novel_G000387	BGI_novel_G000387	0.07	0.09	0	0.34	0	0	0	0.15	-1.70853	1.40741e-13	2.62656e-14		BGI_novel_G000529	BGI_novel_G000529	0	0	0.17	0.05	0.35	0.14	0.15	0.36	2.08439	2.10289e-15	7.67307e-16		100626669	IST1	17.83	34.6	27.01	44.32	98.42	28.93
100525573	LOC100525573	0	0	0	0.03	0.22	0.1	0.63	0.09	5.10184	1.46407e-09	1.18509e-09		BGI_novel_G000391	BGI_novel_G000391	0	0.98	0	0.64	0	0	0.5	0	-1.74774	4.3794e-08	1.3783e-08		BGI_novel_G000530	BGI_novel_G000530	0.02	0.05	0.07	0.12	0.23	0	0.22	0.3	1.41245	2.10351e-07	1.47426e-07		100626975	BHLHA15	3.17	1.66	3.65	2.43	1.09	1.42
100525601	VASH2	2.04	1.74	1.4	2.33	4.66	2.55	9.75	2.75	1.43088	3.41683e-100	2.90438e-101		BGI_novel_G000393	BGI_novel_G000393	0	0	0	0.27	0	1.17	0	0.23	2.40686	8.26125e-09	2.39969e-09		BGI_novel_G000533	BGI_novel_G000533	0.17	0	0.12	0.01	0.02	0.17	0.35	0.01	1.02349	0.0001928	0.000194575		100626997	ATP10B	0.02	0.02	0.02	0.01	0.05	0.11
100525607	NGFR	6.03	6.92	10.44	4.99	19.95	4.4	21.17	10.97	1.00735	1.01184e-126	6.44672e-128		BGI_novel_G000402	BGI_novel_G000402	0.43	0.67	2.68	0	0.91	0	0.41	0	-1.46274	1.02322e-07	3.3763e-08		BGI_novel_G000535	BGI_novel_G000535	0.08	0.11	0.37	0.11	0.04	0.03	0.04	0.04	-2.32888	4.9241e-17	1.63624e-17		100627191	MSH4	1.43	0.31	0.15	0.36	0.22	0.23
100525792	GABRP	0.86	0.9	1.29	0.64	0.09	0.68	0.2	0.41	-1.44968	6.03405e-15	3.45445e-15		BGI_novel_G000403	BGI_novel_G000403	0.59	0	0	0	0.65	0	0.24	0.92	1.61432	1.72137e-06	6.70152e-07		BGI_novel_G000541	BGI_novel_G000541	0.21	0.15	0.13	0.19	0	0.19	0.01	0.1	-1.10774	0.000533502	0.000576438		100627212	LOC100627212	0.08	0.12	0	0.07	0	0.01
100525833	SCEL	0.33	0.11	0.28	0.3	0.12	0.2	0.02	0.15	-1.12177	4.33056e-05	5.28177e-05		BGI_novel_G000408	BGI_novel_G000408	0.24	0.15	0	0.11	0	0	0	0	-5.13547	2.9929e-05	1.40801e-05		BGI_novel_G000544	BGI_novel_G000544	0.39	0	0.02	0	0.77	0.04	0.07	0.49	1.79139	1.547e-06	1.19449e-06		100627336	EPS8L1	17.18	1.45	6.27	8.6	1.15	2.86
100525987	TMEM74	1.2	1.12	1.7	2.13	3.43	2.4	3.77	2.66	1.03625	1.56524e-59	2.35914e-60		BGI_novel_G000410	BGI_novel_G000410	2.76	1.64	2.79	2.23	2.3	0	2.25	0	-1.03416	1.24239e-14	2.16606e-15		BGI_novel_G000551	BGI_novel_G000551	1.94	2.28	0.73	4.77	0	0.95	0.7	0	-2.44126	1.50722e-60	1.23233e-61		100627489	LOC100627489	5.83	0	0	0	0.09	0.1
100526029	GPHB5	0	0	1.26	0.09	0	0.19	0	0.04	-2.74991	1.30446e-06	1.36057e-06		BGI_novel_G000413	BGI_novel_G000413	1.72	3.18	2.19	2.07	2.1	0.15	1.96	0.01	-1.11693	8.97272e-12	1.94995e-12		BGI_novel_G000552	BGI_novel_G000552	2.36	0.32	1.24	0.55	0.34	0.19	0	0.71	-1.86674	1.08826e-23	2.54906e-24		100627974	MSI1	2.73	0.37	2.56	1.3	0.8	0.46
100533558	TRPM5	3.27	2.66	1.24	1.87	0.5	0.81	0.26	0.82	-1.94353	4.09695e-57	6.38985e-58		BGI_novel_G000420	BGI_novel_G000420	0.06	0.07	0.01	0.03	0.17	0.12	0.06	0.17	1.63531	1.47846e-06	5.69834e-07		BGI_novel_G000556	BGI_novel_G000556	0.55	0	0.07	0	0	0	0	0	-6.18495	3.59152e-10	1.90542e-10		100628004	SLC10A6	0.44	0.05	0.09	0.17	0	0
100620123	PCDH10	0.18	0.16	0.09	0.36	0.22	0.17	1.34	0.25	1.43573	5.43005e-14	3.27955e-14		BGI_novel_G000423	BGI_novel_G000423	0.02	0.06	0.01	0	0	0	0	0	-5.34642	6.46685e-06	2.74127e-06		BGI_novel_G000558	BGI_novel_G000558	1.93	1.14	1.17	0.35	0.73	0.51	0	0.39	-1.49185	4.62742e-06	3.76577e-06		100628094	NCCRP1	0.54	0.33	0.75	0.27	0.07	0.34
100620211	CHST8	0.03	0	0	0	0.03	0	0.24	0.03	3.55752	0.00081228	0.00117302		BGI_novel_G000427	BGI_novel_G000427	0	0	0	0	0.04	0.09	0	0.05	6.52659	1.21424e-11	2.65865e-12		BGI_novel_G000566	BGI_novel_G000566	0	0	0	0	0.55	0.46	0.43	0.56	7.89645	1.81833e-25	3.89068e-26		100628128	PRSS16	4.41	0.6	0.77	1.13	0.97	0.37
100620243	PLXNA4	0.56	0.52	0.72	1.17	5.38	0.88	6.84	2.01	2.40442	0	0		BGI_novel_G000428	BGI_novel_G000428	0.01	0.1	0.07	0.01	0	0	0.03	0	-2.48427	2.57665e-07	8.92395e-08		BGI_novel_G000578	BGI_novel_G000578	0.85	0	0	0	1.72	0	0	0.97	1.72976	0.000354464	0.000373045		100653516	DUOXA1	0.25	0.11	0.07	0.11	0.02	0.05
100620286	MKX	0.11	0.1	0.15	0.17	0.29	0.2	1.57	0.19	2.10426	6.69779e-18	3.27957e-18		BGI_novel_G000439	BGI_novel_G000439	1.26	0.5	0.31	0.89	0.12	0.6	0.27	0.33	-1.18381	3.28591e-15	5.52379e-16		BGI_novel_G000579	BGI_novel_G000579	1.02	0.04	0.04	0	1.56	0.02	0.09	1.12	1.38129	1.53409e-08	9.61608e-09		100736627	FAM19A4	0.02	0.59	0.02	0.01	0.02	0
100620543	DNAH11	1.75	2.4	1.54	2.36	2.88	6.13	6.54	5.21	1.4032	1.22441e-170	5.32665e-172		BGI_novel_G000444	BGI_novel_G000444	1.47	0	0	0	0.12	0	0	0	-3.66552	3.33812e-59	1.32519e-60		BGI_novel_G000581	BGI_novel_G000581	1.02	0	0.01	0	1.16	0	0	1.09	1.16477	5.8439e-08	3.87465e-08		100736710	LOC100736710	0.84	0.68	0	0	0	0
100620623	SPOCK1	0.5	0.55	1.18	0.72	0.19	0.33	0.25	0.31	-1.45675	1.88502e-17	9.44227e-18		BGI_novel_G000459	BGI_novel_G000459	0.28	0.02	0.25	0.16	0.67	0.03	0.47	0.32	1.11336	6.3239e-05	3.1556e-05		BGI_novel_G000598	BGI_novel_G000598	7.74	1.08	2.12	1.62	12.89	2.63	2.21	14.28	1.34979	6.5553e-276	9.56767e-278		100736823	DOK7	1.14	1.41	1.35	0.98	0.68	0.47
100620702	TRHDE	0.09	0.08	0.2	0.2	1	0.16	0.73	0.26	1.90544	2.4379e-66	3.34722e-67		BGI_novel_G000463	BGI_novel_G000463	0.21	0.73	1.49	0.99	0.07	0.02	0	0.22	-3.44645	1.80692e-10	4.413e-11		BGI_novel_G000606	BGI_novel_G000606	0.37	0.78	0.81	0.82	0.87	0	0.01	0.27	-1.4126	2.06492e-101	9.42185e-103		100736874	ADGRD1	0.77	0.18	0.27	0.25	0.62	0.91
100620744	HS6ST3	0.31	0.08	0.18	0.18	0.04	0.05	0.08	0.09	-1.50744	4.71267e-09	3.9528e-09		BGI_novel_G000471	BGI_novel_G000471	0	0	0	0	0.06	0.03	0.02	0	4.74411	0.0003317	0.000189002		BGI_novel_G000607	BGI_novel_G000607	0.67	0	0.05	0	0.1	1.05	0.96	0.83	2.23073	3.06022e-202	6.67805e-204		100737053	PPP2R2C	0.04	0.08	0.02	0.04	0.39	0.17
100620752	ZNF385B	0.5	0.52	0.23	0.46	2.31	0.44	1.57	0.99	1.70788	7.91643e-26	2.74783e-26		BGI_novel_G000490	BGI_novel_G000490	0.63	0.1	0.28	0	0.1	0.13	0.16	0.08	-1.08473	0.000633383	0.000380018		BGI_novel_G000608	BGI_novel_G000608	0.89	0.15	0.18	0.43	1.39	0.51	0.44	1.29	1.15644	7.00529e-05	6.64291e-05		100737110	LOC100737110	25.49	22.42	27.83	29.19	29.77	111.11
100620808	STXBP5L	0.15	0.16	0.11	0.23	0.52	0.18	0.43	0.24	1.0905	7.82238e-14	4.77873e-14		BGI_novel_G000502	BGI_novel_G000502	0.09	0.08	0.05	0.15	0.3	0.42	0	0.52	1.71174	6.5048e-22	7.51401e-23		BGI_novel_G000610	BGI_novel_G000610	0.4	1.95	2.42	0.24	0	0.59	1.03	0.37	-1.32238	6.47262e-69	4.59509e-70		100737180	LOC100737180	0.07	0.01	0.16	0.63	1.62	0
100620825	LOC100620825	1.11	0.66	0.85	0.66	0.34	0.56	0.39	0.24	-1.10802	2.09082e-16	1.1044e-16		BGI_novel_G000508	BGI_novel_G000508	0.36	0.49	0.66	0.34	0.07	0.13	0.13	0.21	-1.77404	6.82208e-10	1.76177e-10		BGI_novel_G000612	BGI_novel_G000612	0.51	1.34	0	0.64	0	0	0	0	-7.48506	1.80668e-21	4.67475e-22		100737209	CNMD	0.54	0.39	0.26	0.35	0.23	0.09
100620954	CDC20B	0.8	2.13	0.81	1.98	1.91	1.22	5.1	3.87	1.1083	3.13716e-44	6.39804e-45		BGI_novel_G000535	BGI_novel_G000535	0.67	0.72	1.73	0.75	0.22	0.29	0.62	0.54	-1.19207	7.17203e-35	5.13669e-36		BGI_novel_G000615	BGI_novel_G000615	0	1.2	1.61	0	0	3.49	1.92	0.42	1.07671	8.25989e-60	6.77687e-61		100737320	OLFM4	0	0	0	0.02	0.89	0
100621043	GDA	10.53	5.16	12.11	6.76	2.92	2.93	3.82	5.8	-1.15703	4.97134e-157	2.40814e-158		BGI_novel_G000556	BGI_novel_G000556	0	0	0	0	0.57	0	0.1	0.34	7.07362	4.88305e-16	7.76901e-17		BGI_novel_G000617	BGI_novel_G000617	1.21	1.88	1.05	1.01	0.43	0.74	0.47	0.64	-1.17499	7.94775e-23	1.92132e-23		100737508	LOC100737508	0.98	0.3	0.37	0.24	0.35	2.17
100621082	MDGA2	6.21	5.13	4.02	5.64	2.05	2.58	1.86	3.05	-1.04494	2.58116e-107	2.00689e-108		BGI_novel_G000565	BGI_novel_G000565	0.53	0.48	0.72	0.65	0.37	0.04	0.66	0.09	-1.02718	2.90274e-08	8.91883e-09		BGI_novel_G000626	BGI_novel_G000626	8.94	1.44	2.23	1.52	11.03	2.26	2.29	14.43	1.0872	7.76842e-293	1.07879e-294		100737608	PIF1	0.77	0.54	0.73	1.28	0.33	0.39
100621407	LOC100621407	7.58	3.84	8.06	5.13	1.11	2.33	2.25	5.39	-1.151	5.27855e-38	1.25975e-38		BGI_novel_G000566	BGI_novel_G000566	0	0	0.52	1	0	0	0	0	-7.39976	1.51116e-19	1.97136e-20		BGI_novel_G000629	BGI_novel_G000629	0.73	0.2	0.3	0.19	1.44	0.16	0.3	1.59	1.25535	2.17927e-40	2.84411e-41		100737727	HBM	6.43	3.35	32.75	3.2	1.37	3.43
100621555	MYO3B	0.06	0.05	0.09	0.05	0.12	0.17	0.17	0.07	1.08359	0.000884031	0.00128482		BGI_novel_G000584	BGI_novel_G000584	2.24	0.95	0.33	1.14	0.49	0.29	0.5	0.72	-1.22901	2.12651e-42	1.22713e-43		BGI_novel_G000631	BGI_novel_G000631	0	0.29	0.34	0	0	0	0	0	-7.18735	4.19671e-18	1.3089e-18		100737751	TIGD3	0.34	0.1	0.13	0.22	0.03	0.03
100621622	SFRP1	11.03	10.69	14.43	10.88	66.27	18.73	60.97	21.82	1.84325	0	0		BGI_novel_G000594	BGI_novel_G000594	0.79	0	0.17	0.82	0	0	0.49	0.14	-1.50545	5.98194e-43	3.38463e-44		BGI_novel_G000640	BGI_novel_G000640	0.06	0.05	0.01	0.07	0.18	0.14	0.16	0.12	1.7164	3.37048e-05	3.06956e-05		100737768	LOC100737768	183.63	119.5	269.9	142.52	44.79	107.32
100621677	LOC100621677	0.69	0.75	0.83	0.49	0.31	2.66	2.17	1.23	1.28479	3.87989e-36	9.75032e-37		BGI_novel_G000609	BGI_novel_G000609	0	0	1.83	0	0	0	0	0	-6.87861	2.03722e-14	3.60811e-15		BGI_novel_G000642	BGI_novel_G000642	0.13	0	0.22	0.15	0.19	0.44	0.27	0.11	1.07025	4.06136e-06	3.27979e-06		100737915	TEX14	6.99	1.31	1.88	1.44	1.03	1.12
100621741	CSMD3	0.14	0.12	0.11	0.22	0.2	0.36	0.39	0.35	1.14824	7.58272e-16	4.13166e-16		BGI_novel_G000610	BGI_novel_G000610	0	0	1.26	0	1.17	1.67	1.63	0.78	2.12026	5.15368e-133	8.96416e-135		BGI_novel_G000650	BGI_novel_G000650	0	0.57	2.01	1.6	0	0	0	1.35	-1.79618	6.67374e-21	1.78356e-21		100737957	NWD1	0.01	0	0.43	0.01	0	0
100621803	LOC100621803	0.04	0.1	0.12	0.14	0.05	0.05	0	0.05	-1.41203	0.000335997	0.000458989		BGI_novel_G000612	BGI_novel_G000612	0.66	0.51	0	0.88	0	0	0	0.8	-1.38763	8.10888e-06	3.49291e-06		BGI_novel_G000651	BGI_novel_G000651	0.72	0	3.85	1.45	0.68	0.44	0.21	0.26	-1.94326	1.02977e-37	1.41834e-38		100738142	DNASE1L2	7.16	2.88	2.05	4.79	1.87	1.41
100621831	MDH1B	1.55	1.14	1.2	0.93	1.95	3.2	2.74	2.56	1.12843	3.00893e-16	1.60376e-16		BGI_novel_G000620	BGI_novel_G000620	0.02	0	0	0.02	0.05	0.09	0.04	0	2.06117	0.000274934	0.000153647		BGI_novel_G000654	BGI_novel_G000654	0.62	0.03	0.09	0	1.47	0.03	0.06	1.07	1.86688	8.9211e-09	5.43074e-09		100738439	NKX6-3	0.35	0.17	0.27	0.16	0.57	0.9
100621918	SHISA3	0.11	0.27	0.04	0.21	1.85	0.13	0.72	0.41	2.32403	6.70623e-20	2.97333e-20		BGI_novel_G000623	BGI_novel_G000623	0.05	0.06	0.08	0.07	0.18	0.23	0.03	0.11	1.06283	0.000174506	9.40053e-05		BGI_novel_G000655	BGI_novel_G000655	0.49	0.09	0.15	0.11	0.68	0.17	0.13	1.16	1.33453	2.12339e-07	1.4888e-07		100738444	TMEM178A	0.57	1.18	0.81	1.59	1.54	1.47
100622025	TNFRSF18	1.02	0.91	1.66	1.47	2.39	4.84	3	3.6	1.5482	5.86982e-46	1.13916e-46		BGI_novel_G000625	BGI_novel_G000625	2.37	2.05	1.53	1.16	0.86	0.81	0.65	0.85	-1.1689	9.02731e-28	8.23885e-29		BGI_novel_G000658	BGI_novel_G000658	0	0.94	0	0.6	2.35	0	1.52	2.37	1.89193	1.92153e-42	2.36343e-43		100738445	SAMD12	0.02	0.01	0.02	0.03	0.15	0.03
100622103	CNTNAP5	0.09	0.03	0.01	0.06	0.2	0.05	0.39	0.4	2.45637	3.18639e-25	1.13649e-25		BGI_novel_G000635	BGI_novel_G000635	1.5	0.45	0	0.79	0.56	0.14	0.04	0.62	-1.01975	2.60535e-29	2.2685e-30		BGI_novel_G000664	BGI_novel_G000664	0.05	0.01	0	0.02	0.1	0.01	0.04	0.04	1.28855	0.000597919	0.00065019		100738589	CCND1	63.99	8.5	15.32	13.9	6.03	8.86
100622158	CCDC175	0.55	0.24	0.37	0.49	1.03	1.15	0.71	1.27	1.30884	1.71135e-18	8.10505e-19		BGI_novel_G000648	BGI_novel_G000648	0	0.05	0	0.05	0	0	0	0	-5.44759	2.88617e-06	1.15876e-06		BGI_novel_G000666	BGI_novel_G000666	0.93	0.39	0.14	0.68	0.08	0.16	0	0.28	-2.03021	2.91213e-07	2.07106e-07		100738686	GPM6A	0.64	0.34	0.08	0.18	0.76	2.39
100622268	THEM5	0.75	0.5	0.22	0.59	2.03	3.36	2.77	4.01	2.53734	1.61437e-40	3.61368e-41		BGI_novel_G000657	BGI_novel_G000657	0.28	0.51	0	0.58	2.32	0.33	0.46	1.57	1.76472	1.8321e-29	1.58023e-30		BGI_novel_G000671	BGI_novel_G000671	0.06	0.03	0	0	0.1	0	0	0.09	1.0593	0.000228229	0.000233078		100739087	LOC100739087	81.78	11.83	29.75	36.34	0.48	0.8
100622306	LOC100622306	0.88	1.07	0.34	0.65	1	1.64	1.72	1.57	1.05187	2.76335e-13	1.73291e-13		BGI_novel_G000660	BGI_novel_G000660	9.53	3.71	9.44	12.29	3.16	5.11	4.42	3.14	-1.1307	4.14986e-92	1.08697e-93		BGI_novel_G000673	BGI_novel_G000673	0.18	0	0.01	0	0.42	0.05	0	0.43	2.24683	6.30255e-23	1.51914e-23		100739088	DNAJB3	5.53	0.36	0.06	0.13	0.13	0
100622310	ZNF215	0.35	0.45	0.49	0.54	1.24	0.55	1.64	0.51	1.12362	4.35903e-09	3.64676e-09		BGI_novel_G000671	BGI_novel_G000671	0	0.04	0	0	0.07	0.06	0	0	1.68169	2.53311e-05	1.17963e-05		BGI_novel_G000674	BGI_novel_G000674	0.5	0.07	0.04	0	1.01	0.01	0.04	0.97	1.74279	6.19507e-34	9.64762e-35		100739295	WDR86	22.06	11.5	13.78	16.14	3.66	10.3
100622449	CCDC96	0.56	0.74	0.37	0.83	1.14	1.69	1.75	1.18	1.21174	7.77824e-16	4.24059e-16		BGI_novel_G000674	BGI_novel_G000674	0.03	0.06	0	0.02	0	0	0	0	-5.42112	3.58259e-06	1.4589e-06		BGI_novel_G000679	BGI_novel_G000679	0.26	0.18	0.05	0.03	0.11	0	0.04	0	-1.81465	0.000968188	0.00109673		100739366	IQCA1L	0.25	0.03	0.01	0.02	0.04	0.01
100622457	IL20RA	1.51	1.89	2.27	1.24	0.41	0.9	0.44	0.36	-1.73526	1.03215e-22	4.06192e-23		BGI_novel_G000705	BGI_novel_G000705	1.07	0.37	0	1.06	4.86	0	0.76	3.78	1.91115	8.11839e-109	1.6779e-110		BGI_novel_G000699	BGI_novel_G000699	0.5	0.02	0.05	0.05	0.92	0.06	0.02	0.56	1.38313	2.72279e-11	1.32492e-11		100739587	KNTC1	0.9	0.48	0.65	0.87	0.28	0.44
100622460	LOC100622460	0.15	0.26	0.05	0.06	0	1.1	0.1	0.06	1.37753	0.000808548	0.00116713		BGI_novel_G000708	BGI_novel_G000708	0	0	0	0	0.61	0	0	0	7.05558	7.17636e-16	1.15645e-16		BGI_novel_G000700	BGI_novel_G000700	2.23	0.76	1.03	0.31	5.6	0.32	0.59	4.11	1.25511	2.49054e-28	4.78553e-29		100739663	LOC100739663	366.06	0.44	1.19	0.4	0	549.1
100622483	LDLRAD1	0.53	1.3	0.4	1.79	2.53	3.19	2.33	2.66	1.41007	2.63857e-35	6.78551e-36		BGI_novel_G000714	BGI_novel_G000714	0	0.01	0	0	0	0.02	0.06	0.02	3.21347	0.000403088	0.000233061		BGI_novel_G000709	BGI_novel_G000709	0	0	0	0.38	0	0.42	0	0.42	1.13398	0.000225538	0.000230075		100739741	LOC100739741	110.71	366.89	449.55	139.47	440.85	699.31
100622492	KIAA1257	1.14	1.51	0.84	1.22	2.09	2.67	3.91	2.26	1.24052	8.0812e-53	1.36636e-53		BGI_novel_G000717	BGI_novel_G000717	0	0	0.02	0.03	0	0	0	0	-4.94978	9.7915e-05	5.05522e-05		BGI_novel_G000710	BGI_novel_G000710	0	0.2	0.55	0.53	0	0.4	0	0	-1.60627	5.21415e-09	3.09433e-09		101154685	PYURF	6.73	0	0	0	15.45	0
100622627	NEK10	1.33	1.22	0.69	1.76	2.72	3.62	3.8	3.26	1.45974	7.20918e-120	4.90459e-121		BGI_novel_G000718	BGI_novel_G000718	0	0	0	0	0	0.04	0	0.01	4.77843	0.000277239	0.00015512		BGI_novel_G000713	BGI_novel_G000713	0.1	0	0.07	0	0.09	0.1	0.09	0.29	1.77537	1.06091e-09	5.86751e-10		102157770	LOC102157770	3.54	0.98	0.11	0	0	0.13
100622780	LOC100622780	16	7.86	11.06	1	22.4	18.89	13.11	25.78	1.14562	0	0		BGI_novel_G000726	BGI_novel_G000726	0.41	0.04	0.33	0.04	0.02	0.22	0	0.03	-1.5939	0.000682059	0.000411665		BGI_novel_G000715	BGI_novel_G000715	0.2	0	0	0.04	0.25	0.05	0	0.33	1.44399	2.16031e-12	9.70708e-13		102158193	LOC102158193	3.95	0.85	2.17	3.28	0.45	0.69
100622922	ERICH6	0.06	0.07	0.05	0.09	0.15	0.22	0.32	0.12	1.53387	3.61496e-10	2.79786e-10		BGI_novel_G000727	BGI_novel_G000727	0	0	0.09	0	0	0.42	0	0	2.33564	0.000397077	0.000229057		BGI_novel_G000716	BGI_novel_G000716	0.53	0.05	0.18	0.09	0.04	0.04	0.04	0.01	-2.60185	8.17727e-36	1.18655e-36		102159087	LOC102159087	0	7.18	6	5.6	10.23	9.79
100622950	GRIA2	0.31	0.62	0.32	0.57	0.14	0.07	0.16	0.28	-1.46698	5.55822e-15	3.17346e-15		BGI_novel_G000731	BGI_novel_G000731	0	0	0	0	0	0.47	0	0	6.45213	3.81077e-11	8.71824e-12		BGI_novel_G000717	BGI_novel_G000717	0	0	0	0	0.02	0	0	0.02	4.67402	0.000326802	0.000342034		102159510	LOC102159510	13.09	12	4.62	12.86	2.74	2.6
100623018	ZC3H12B	0.06	0.06	0.13	0.15	0.21	0.21	0.25	0.18	1.12603	2.23013e-06	2.37938e-06		BGI_novel_G000733	BGI_novel_G000733	0.2	0.42	0.27	1.08	0.64	0.2	0	0	-1.19833	5.9858e-12	1.28184e-12		BGI_novel_G000718	BGI_novel_G000718	0	0.1	0	0	0.44	0.15	0.07	0.26	3.07138	5.36322e-45	6.17863e-46		102159652	LOC102159652	0.74	0.55	0.09	0.79	1.94	0.43
100623148	SLC7A11	0.4	0.37	0.56	0.7	0.84	0.47	1.87	0.88	1.02604	1.42341e-27	4.66625e-28		BGI_novel_G000750	BGI_novel_G000750	0	0.19	0	0	0.36	0.83	0	0	2.59553	2.57572e-33	1.937e-34		BGI_novel_G000719	BGI_novel_G000719	0.29	0	0.43	0.26	0	0	0	0	-5.60295	2.58371e-07	1.82839e-07		102160080	PPP2R3A	2.48	4.92	5.68	5.88	17.31	2.85
100623248	DNALI1	5.89	5.11	4.57	5.21	8.18	12.21	11.77	9.77	1.00506	9.72785e-94	9.06425e-95		BGI_novel_G000751	BGI_novel_G000751	0.11	0	0	0	0	0	0	0	-5.44956	2.84043e-06	1.13895e-06		BGI_novel_G000720	BGI_novel_G000720	1.57	0.53	1.13	1.37	0	0.3	0.06	0.05	-3.36786	1.64282e-19	4.74195e-20		102160124	ADGRG7	0.08	0.54	0.51	0.14	0.75	0.99
100623263	PRR18	1.04	1.14	0.34	0.79	2.03	2.67	1.17	2.66	1.46398	4.25216e-43	8.91471e-44		BGI_novel_G000758	BGI_novel_G000758	1.15	0.55	0	0.55	1.61	0	0	3.06	1.03494	2.9054e-28	2.59515e-29		BGI_novel_G000721	BGI_novel_G000721	1.28	0.34	1.05	0.8	0	0.66	0.07	0	-2.09143	1.92539e-06	1.50139e-06		102160785	PRR36	1.01	0.15	0.21	0.2	0.26	0.05
100623291	SPTSSB	0.08	0.17	0.09	0.13	0.49	0.08	0.35	0.33	1.4365	9.93892e-07	1.02637e-06		BGI_novel_G000760	BGI_novel_G000760	0	0.26	0.03	0.44	0	0.09	0.24	0	-1.14944	2.73381e-06	1.09284e-06		BGI_novel_G000722	BGI_novel_G000722	5.13	1.84	2.97	2.58	0.15	3.83	0.42	0.2	-1.30283	1.28166e-29	2.35735e-30		102161013	LOC102161013	0.31	0.12	0.67	0.14	0.03	0.07
100623412	CDH16	0.83	1.46	0.32	1.24	0.45	0.35	0.21	0.25	-1.62835	6.23404e-16	3.38525e-16		BGI_novel_G000761	BGI_novel_G000761	0	0	0.68	0.26	0	0.02	0.29	0	-1.58917	2.49759e-07	8.63994e-08		BGI_novel_G000723	BGI_novel_G000723	2.74	0.39	3.24	3.72	0	0.64	0	0	-3.83217	9.30443e-69	6.61866e-70		102162044	LOC102162044	0.15	0.03	0.07	0.07	0	0
100623453	KIF19	1.05	1.8	1.52	1.07	2.82	2.61	3.28	2.81	1.09001	4.9927e-32	1.40642e-32		BGI_novel_G000762	BGI_novel_G000762	0	0	0.53	0	0.6	1.42	0.4	0	2.27001	5.40614e-46	2.83205e-47		BGI_novel_G000724	BGI_novel_G000724	0	0	0	0.76	0	0	0.15	0	-2.21058	2.75395e-06	2.183e-06		102162791	LOC102162791	0.37	0.1	0.21	0.38	0.07	0.05
100623494	MGAM2	2.75	3.06	4.19	3.6	31.64	5.47	20.57	8.02	2.23102	0	0		BGI_novel_G000783	BGI_novel_G000783	0.05	0	0.18	0	0	0	0	0	-7.21775	1.39496e-17	2.03243e-18		BGI_novel_G000725	BGI_novel_G000725	3.07	0.4	3.36	1.19	0	0.57	0	0	-3.66263	6.5882e-58	5.73207e-59		102163011	LOC102163011	0.17	0	0	0	0.52	0.02
100623668	SGCG	1.37	3.4	2.45	2.1	1.02	1.9	0.87	1.31	-1.13489	4.40527e-11	3.1907e-11		BGI_novel_G000788	BGI_novel_G000788	0.25	0.45	0.33	0	0	0.45	0	0	-1.22781	3.77769e-18	5.33008e-19		BGI_novel_G000726	BGI_novel_G000726	2.94	0.48	3.28	3.26	0	0	0	0.54	-4.30403	4.14773e-95	2.01595e-96		102163231	LOC102163231	3.15	0.92	0.05	1.61	0.13	0
100623921	DNAH5	1.42	1.04	1.07	1.9	3.1	3.65	5.86	3.71	1.5946	0	0		BGI_novel_G000792	BGI_novel_G000792	1.23	0.53	0.36	0.66	0	0.14	0.2	0.77	-1.33451	9.64897e-60	3.80089e-61		BGI_novel_G000728	BGI_novel_G000728	0.39	0.44	0.8	1.43	0	0.7	0	0	-2.0202	0.000433173	0.000462326		102163337	ZNF883	1.23	3.54	1.01	0.27	1.18	5.16
100623946	C10H10orf67	0.27	0.12	0.19	0.35	0.48	0.68	0.67	0.76	1.46288	2.18113e-09	1.78705e-09		BGI_novel_G000794	BGI_novel_G000794	0.65	0.08	0.26	0.14	0	0	0	0.11	-3.32417	3.16022e-76	9.92657e-78		BGI_novel_G000731	BGI_novel_G000731	0	0	0	0	0	0	0.54	0	6.79877	1.24673e-13	5.15861e-14		102163410	SHISA8	2.32	0.99	3.7	4.29	1.07	0.74
100623963	VWA3B	0.99	1.11	0.61	1.35	1.78	2.43	2.31	1.62	1.00856	2.95354e-34	7.85977e-35		BGI_novel_G000823	BGI_novel_G000823	0.22	0	0	0	0.33	0	0.2	0	1.23016	0.00027317	0.000152577		BGI_novel_G000745	BGI_novel_G000745	0.32	0.12	0	0.05	0.33	0.25	0.13	0.3	1.09267	1.74738e-11	8.34435e-12		102164135	SCGB1A1	248.08	28.31	0.44	0	0	0
100624044	PODXL2	0	1.01	0	0	0.33	0	0.02	0	-1.51714	0.000734468	0.00105385		BGI_novel_G000847	BGI_novel_G000847	0	0	0	0	0	0	0	0.18	4.72443	0.000367872	0.000211269		BGI_novel_G000748	BGI_novel_G000748	0.19	0	0.23	0.07	0	0	0.11	0.12	-1.06772	3.40926e-05	3.10875e-05		102164141	LOC102164141	0.37	0.2	0.46	0.17	0.08	0.05
100624095	DNAI2	4.51	3.97	2.69	4.94	7.04	10.51	10.72	10.07	1.45127	3.85301e-173	1.62271e-174		BGI_novel_G000873	BGI_novel_G000873	0	0	0	0	0	0	0.12	0	4.76779	0.000292486	0.000164988		BGI_novel_G000749	BGI_novel_G000749	0.23	0	0.07	0.47	0	0	0.13	0.04	-2.11547	1.49026e-17	4.82529e-18		102164234	BEGAIN	0.92	0.82	0.3	0.55	0.25	0.27
100624109	LOC100624109	0.31	0.09	0.19	0.26	0.11	0.09	0.03	0.04	-1.66303	1.18538e-08	1.02515e-08		BGI_novel_G000878	BGI_novel_G000878	0	0	0	0	0	0	1.55	1.56	9.13839	3.57122e-52	1.64792e-53		BGI_novel_G000750	BGI_novel_G000750	0	0	0	0.14	0	0	0	0	-5.71038	9.03569e-08	6.09843e-08		102164422	LOC102164422	0.6	0.57	0.47	0.35	0.17	0.31
100624134	FAT3	1.96	1.65	2.18	2.41	6.32	1.28	5.96	3.3	1.08535	1.8489e-94	1.69996e-95		BGI_novel_G000882	BGI_novel_G000882	0	1.08	0.29	0	0	0	0	0	-5.89889	3.96797e-08	1.24313e-08		BGI_novel_G000751	BGI_novel_G000751	0.07	0.17	0.05	0	0.06	0	0	0	-2.44323	8.21692e-09	4.98344e-09		102164536	AHSP	0.91	4.35	6.37	4.28	2.02	1.6
100624161	G0S2	3.04	1.3	2.94	1.55	4.27	8.74	8.3	5.78	1.62311	2.30596e-22	9.18869e-23		BGI_novel_G000891	BGI_novel_G000891	0.27	0.27	0.36	0	0.35	0	0	0	-1.33879	3.00719e-08	9.25756e-09		BGI_novel_G000758	BGI_novel_G000758	0.42	0.07	0.25	0	0.57	0.47	0.32	0.79	1.58437	2.85222e-25	6.1797e-26		102165015	LOC102165015	6.22	9.12	0.04	0.86	0.45	0.27
100624251	LOC100624251	2.86	1.13	1.78	1.92	0.47	0.62	1.45	0.66	-1.23516	2.11678e-14	1.25037e-14		BGI_novel_G000910	BGI_novel_G000910	0.33	2.44	0.3	0.67	0.16	0.36	0	0.41	-2.03573	1.47925e-54	6.44754e-56		BGI_novel_G000760	BGI_novel_G000760	0	0	0	0	0	0.34	0	0	6.89658	2.05707e-14	8.05682e-15		102165253	MEGF6	0.21	0.19	0.04	0.15	0.15	0.52
100624449	ADD2	0.06	0.04	0.01	0.01	8.96	4.84	15.43	2.5	8.18809	0	0		BGI_novel_G000921	BGI_novel_G000921	0.05	0.07	0.14	0.23	0.02	0.86	0.14	0.18	1.30316	3.3467e-08	1.03548e-08		BGI_novel_G000761	BGI_novel_G000761	0	0.1	0	0	0.19	0.47	0	0.14	2.98762	1.08335e-13	4.45955e-14		102165571	LOC102165571	0.04	0.08	0.13	0.05	0.5	0.11
100624493	KIF3B	18.97	5.28	6.26	6.73	5.06	20.88	24.38	20.78	1.02585	0	0		BGI_novel_G000926	BGI_novel_G000926	0	0	0	0	0	0	0	0.17	5.33881	7.48514e-06	3.20355e-06		BGI_novel_G000762	BGI_novel_G000762	0	0.28	0	0.34	0	0	0	0	-7.56983	1.55209e-22	3.80486e-23		102165847	LOC102165847	0.33	0.04	0.04	0.01	0	0.05
100624513	GRIK1	4.63	3.94	2.2	3.26	9.42	7.44	11.01	6.83	1.34449	1.25099e-144	6.61954e-146		BGI_novel_G000928	BGI_novel_G000928	0	0	0.17	0.05	0	0	0	0	-5.04821	5.32065e-05	2.61361e-05		BGI_novel_G000769	BGI_novel_G000769	2.7	0.01	0.02	0.02	2.6	0.04	0.06	2.75	1.03669	7.30088e-24	1.69149e-24		102165880	LOC102165880	0.4	3.07	1.32	2.8	8.5	1.52
100624541	LOC100624541	0.14	0.14	0.09	0.16	0.03	0.02	0	0.12	-1.69729	0.000173971	0.000228662		BGI_novel_G000933	BGI_novel_G000933	0	0	0	0	0.05	0.09	0	0	5.53728	1.49028e-06	5.74849e-07		BGI_novel_G000783	BGI_novel_G000783	0	0	0	0	0.69	0	0	0	8.84031	2.89377e-43	3.48136e-44		102166132	PTPRQ	0.2	0.06	0.06	0.01	0.06	0.27
100624656	ERN2	2.43	1.88	2.08	1.26	0.59	0.52	1.21	1.02	-1.16946	6.2265e-23	2.4206e-23		BGI_novel_G000943	BGI_novel_G000943	0	0	0	0	0	0	0.11	0	4.85079	0.000186249	0.000100884		BGI_novel_G000787	BGI_novel_G000787	0	0	0	0	0.11	0	0	0	6.29913	3.02265e-10	1.59334e-10		102166244	TMEFF1	0.19	0.51	1.69	0.38	2.34	1.6
100624679	NKAIN2	0.13	0.23	0.23	0.3	0.61	0.16	0.82	0.4	1.1652	8.61936e-07	8.8518e-07		BGI_novel_G000944	BGI_novel_G000944	0	0	0.14	0	0	0	0	0	-4.99176	7.56818e-05	3.83379e-05		BGI_novel_G000791	BGI_novel_G000791	0	0	0.57	0.3	0.35	0	0	0	-1.45702	1.40179e-20	3.82374e-21		102166950	GFRA2	0.2	0.27	0.05	0.16	0.06	0.02
100625172	ALS2CR12	1.82	1.42	1.39	1.58	2.29	4.26	3.55	2.35	1.06877	1.24599e-16	6.50848e-17		BGI_novel_G000951	BGI_novel_G000951	0.04	0	0	0	0	0	0.25	0	2.66009	1.63114e-05	7.39162e-06		BGI_novel_G000796	BGI_novel_G000796	0	0.45	0	0	0	0	0.22	0	-1.03825	5.41859e-08	3.57883e-08		102167454	LOC102167454	0.83	0.17	0.35	0.19	0.17	0.19
100625235	BRINP1	0.04	0	0.05	0.1	0.06	0.19	0.64	0.3	2.73809	1.04233e-11	7.21991e-12		BGI_novel_G000953	BGI_novel_G000953	0.18	0.64	0	0	0	3.1	1.4	0	2.38668	3.04977e-122	5.77275e-124		BGI_novel_G000798	BGI_novel_G000798	0	0	0	0	0	0.1	0	0	6.26582	4.69727e-10	2.52068e-10		102167908	LRRD1	0.45	0.17	0.18	0.36	0.15	0
100625290	ZBTB16	4.5	2.55	1.94	1.28	5.04	13.32	4.31	4.14	1.36737	1.32771e-209	4.23985e-211		BGI_novel_G000958	BGI_novel_G000958	0	0	0	0	0.05	0.17	0	0	5.9665	2.15345e-08	6.51525e-09		BGI_novel_G000806	BGI_novel_G000806	0	0	0	0	0.1	0	0	0	4.45645	0.000895625	0.00100844		102168176	ARHGAP20	0.39	0.12	0.09	0.17	0.05	0.09
100625324	ARHGEF16	23.51	20.36	35.84	20.32	8.83	14.8	13.03	15.86	-1.02857	1.22741e-251	3.02962e-253		BGI_novel_G000963	BGI_novel_G000963	0.3	0	0	0	0	0	0	0.07	-2.19441	5.68562e-05	2.80685e-05		BGI_novel_G000809	BGI_novel_G000809	1.2	0.22	0.31	0.09	2.29	1.01	0	2.14	1.59801	1.75516e-22	4.31263e-23		106504125	LOC106504125	2.75	0.2	0.91	1.59	0.47	0.69
100625408	TWNK	0	0	1.2	0.15	0.09	0	2.64	0.32	1.21988	3.07448e-18	1.47459e-18		BGI_novel_G000965	BGI_novel_G000965	0	0.03	0.08	0	0.16	0.08	0.05	0.14	1.95557	3.38285e-06	1.3741e-06		BGI_novel_G000811	BGI_novel_G000811	2.37	0.23	0.14	0.18	2.73	0.34	0.26	2.69	1.07742	7.06395e-19	2.12407e-19		106504172	INAFM1	34.46	6.3	12.48	13.44	5.22	5.65
100625720	HRH2	0.24	0.56	0.5	0.36	1.82	0.23	1.28	0.71	1.38409	3.04013e-18	1.45765e-18		BGI_novel_G000966	BGI_novel_G000966	0	0	0.09	0	0	0	0	0	-4.5839	0.000703837	0.000426898		BGI_novel_G000816	BGI_novel_G000816	0	0.07	0.44	0.34	0	0.08	0.08	0.06	-1.93719	7.67765e-10	4.19836e-10		106504370	LOC106504370	2.07	0.43	0.21	0.4	0.29	0.22
100625799	DGKB	0.34	0.12	0.04	0.04	0.01	0.03	0.12	0.08	-1.19094	0.000265051	0.000356144		BGI_novel_G000969	BGI_novel_G000969	0	0	0	0	0.2	0	0	0	6.23139	8.51631e-10	2.22021e-10		BGI_novel_G000826	BGI_novel_G000826	0	0	0	0	0	0	0.18	1.52	8.42122	3.09655e-34	4.78439e-35		106505107	LOC106505107	1.63	0.06	0.06	0.26	0.15	0.13
100625810	LOC100625810	0.36	5.48	0.07	0	0.33	0.37	0.13	0.41	-2.24267	1.85547e-11	1.30984e-11		BGI_novel_G000971	BGI_novel_G000971	0	0	0	0	0	0	0	0.16	4.70895	0.000399077	0.000230415		BGI_novel_G000833	BGI_novel_G000833	0.79	0.11	0.13	0.07	1.18	0.12	0.16	0.85	1.08908	6.84133e-09	4.1055e-09		106505981	DEFB115	0.51	0.52	0.28	1.58	3.27	0.82
100625955	RASSF10	1.99	2	1.99	2.39	1.09	0.66	1.19	1.19	-1.00745	7.97144e-42	1.7241e-42		BGI_novel_G000975	BGI_novel_G000975	0.15	0	0	0.06	0.06	0	0	0	-1.82891	6.64881e-08	2.14492e-08		BGI_novel_G000841	BGI_novel_G000841	0.57	0.06	0.13	0.1	1.42	0.13	0.24	1.22	1.81493	7.1339e-09	4.29021e-09		106505991	RTL10	0.14	0.05	0.02	0.01	0	0
100626178	FGA	0.03	0.32	0.91	0.28	0.02	0.01	0.02	0.01	-3.31	5.227e-14	3.15127e-14		BGI_novel_G000998	BGI_novel_G000998	0.46	0	0.17	0	0	0	0	0	-6.63835	1.60434e-12	3.25509e-13		BGI_novel_G000842	BGI_novel_G000842	0	0	0	0	2.18	0	0	2.16	10.2068	3.28594e-91	1.70419e-92		106506202	LOC106506202	0.06	0.04	0	0.09	0	0
100626194	NKD1	5.96	12.16	7.6	10.77	4.54	3.03	4.46	5.03	-1.09642	1.32322e-133	7.71615e-135		BGI_novel_G001010	BGI_novel_G001010	0.12	0.07	0.3	0.21	0.16	0.07	0.07	0.04	-1.03713	0.00057769	0.000344416		BGI_novel_G000851	BGI_novel_G000851	0.09	0	0.12	0.2	0.5	0.68	0	0	1.59251	9.64879e-09	5.90654e-09		106506226	LOC106506226	0.01	1.75	1.42	0.02	0.02	0
100626203	TTC34	0.79	0.91	0.75	0.99	1.14	3.03	2.49	1.78	1.27671	1.12262e-66	1.53442e-67		BGI_novel_G001012	BGI_novel_G001012	0	0	0.05	0.12	0	0	0.03	0	-2.41869	5.59758e-06	2.34873e-06		BGI_novel_G000866	BGI_novel_G000866	0.04	0.04	0.25	0.03	0	0	0	0.02	-4.15952	2.24969e-05	2.00517e-05		106506914	RS1	0.17	0	0	0.02	0	0
100626346	TRABD2B	0.18	0.25	0.17	0.23	0.72	0.45	0.62	0.19	1.26869	6.65424e-12	4.55374e-12		BGI_novel_G001021	BGI_novel_G001021	0.21	0.1	0.33	0.21	0.15	2.03	0.23	0.3	1.69778	1.47631e-18	2.03313e-19		BGI_novel_G000871	BGI_novel_G000871	0.78	0.16	0.16	0.08	1.16	0.13	0.16	1.23	1.16925	1.57097e-34	2.39973e-35		106508173	LOC106508173	0.16	0.05	0.11	0.14	0.32	0.46
100626442	DCHS2	0.23	0.22	0.14	0.24	0.12	0.14	0.06	0.04	-1.21679	4.4296e-11	3.20901e-11		BGI_novel_G001036	BGI_novel_G001036	0	0.18	0.19	0.17	0.57	0.56	0.2	0.69	1.91185	1.22078e-19	1.5788e-20		BGI_novel_G000873	BGI_novel_G000873	0	0	0	0	0	0	0.24	0.13	6.4874	2.09069e-11	1.0049e-11		106508513	PKD1L2	0.47	0.37	0.5	0.56	0.97	1.02
100626491	SPINK13	1	2.49	2.07	0.79	0.42	0.61	0.49	0.71	-1.31217	6.88802e-17	3.53423e-17		BGI_novel_G001051	BGI_novel_G001051	0.48	0.58	0.83	0.52	1.39	1.22	1.85	1.16	1.22727	2.04602e-26	1.98036e-27		BGI_novel_G000880	BGI_novel_G000880	0.05	1.14	0.89	0.83	0	0	0.57	0.43	-1.59362	7.01622e-11	3.51653e-11		106509466	MISP	0.02	0.27	0.06	0.09	1.54	0.02
100626512	GDPD1	0.33	0.71	0.57	0	0.95	0.66	1.22	1.07	1.29786	5.71745e-10	4.4851e-10		BGI_novel_G001064	BGI_novel_G001064	1.83	0.74	0.87	0.78	0.42	0.63	0.38	0.53	-1.10305	2.97039e-12	6.17563e-13		BGI_novel_G000881	BGI_novel_G000881	0.58	0.26	0.3	0	0	2.18	1.03	0	1.63733	3.06732e-12	1.39391e-12		106510465	LOC106510465	4.83	0.34	0.07	0.42	0.27	0.52
100626756	ACBD7	0.18	0.13	0.19	0.13	0.49	0.21	0.53	0.32	1.30598	4.5123e-05	5.51805e-05		BGI_novel_G001075	BGI_novel_G001075	0.81	0	0	0	0.36	0	0.27	1.29	1.23083	9.55538e-08	3.13441e-08		BGI_novel_G000888	BGI_novel_G000888	0	0	0	0.08	0	0.14	0.09	0	1.5854	0.000366319	0.000386353		110255237	LOC110255237	0.53	0.55	3.37	0.26	0.17	0.26
100626770	PAMR1	13.68	9.92	12.74	8.4	5.59	6.16	2.96	5.37	-1.07276	2.69005e-112	1.93386e-113		BGI_novel_G001106	BGI_novel_G001106	0.01	0	0.01	0.01	0.01	0.16	0.01	0.01	2.67411	0.000283042	0.00015896		BGI_novel_G000891	BGI_novel_G000891	0.08	0.18	0.1	0	0.07	0	0	0	-2.42474	5.37374e-08	3.54693e-08		110255273	LOC110255273	0.05	0.03	0.01	0	0.19	0.18
100626792	CENPE	1.88	1.68	1.62	2.52	3.77	1.64	5.82	4.11	1.00427	1.19538e-93	1.11568e-94		BGI_novel_G001113	BGI_novel_G001113	0	0.52	0	0.41	0.42	0.99	0.92	0.17	1.39407	1.99722e-19	2.62586e-20		BGI_novel_G000892	BGI_novel_G000892	0	0.01	0	0	0.25	0	0	0.19	5.13571	4.36335e-13	1.85922e-13		110255287	LOC110255287	1.46	1.35	0.86	1.43	3.11	5.69
100626866	CNTNAP4	1.6	1.29	0.74	1.05	0.16	0.4	0.14	0.44	-2.03365	2.09355e-51	3.60434e-52		BGI_novel_G001114	BGI_novel_G001114	1.55	0.58	1.17	0.98	0.77	0	0	0.57	-1.66308	9.6254e-42	5.67264e-43		BGI_novel_G000893	BGI_novel_G000893	0.06	0.06	0	0	0.04	0.06	0.1	0.13	1.55557	0.000461131	0.000494126		110255368	LOC110255368	342.16	2231.22	2032.74	3689.33	1056.88	1108.53
100626921	NFASC	0.32	0.23	0.4	0.37	0.08	0.17	0.06	0.13	-1.63817	1.51039e-19	6.79213e-20		BGI_novel_G001118	BGI_novel_G001118	0.35	0.08	0.79	0.24	0.51	10.34	6.33	5.25	3.96022	0	0		BGI_novel_G000915	BGI_novel_G000915	0	0	0.25	0	0	0	0	0	-6.13785	6.68008e-10	3.63582e-10		110255568	LOC110255568	12.5	3.11	1.93	1.62	0.72	0.98
100627173	CXHXorf57	0.43	0.25	0.36	0.38	0.62	0.79	1.19	0.59	1.17749	6.10817e-12	4.1678e-12		BGI_novel_G001119	BGI_novel_G001119	0.1	0.19	0	0.43	0	4.43	2.81	3.85	3.93654	0	0		BGI_novel_G000933	BGI_novel_G000933	0.03	0	0	0	0	0.13	0.06	0.02	3.23187	3.51142e-08	2.27293e-08		110255652	LOC110255652	0.43	0.08	0.14	0.13	0.09	0.15
100627204	MMP24	2.14	1.16	1.79	1.89	0.55	1	0.51	0.5	-1.47166	4.50194e-40	1.01746e-40		BGI_novel_G001120	BGI_novel_G001120	0.2	0.34	0.4	0.13	0.42	3.07	3.95	4.39	3.47044	0	0		BGI_novel_G000934	BGI_novel_G000934	0	0	0.08	0.11	0	0.02	0	0.01	-2.71932	1.97326e-05	1.74648e-05		110255918	LOC110255918	0.31	0.37	0.25	0.3	0.14	0.14
100627286	STK33	2.27	2.93	1.76	2.78	4.07	6.29	6.04	5.3	1.21424	5.774e-69	7.58917e-70		BGI_novel_G001133	BGI_novel_G001133	0.03	0.03	0.07	0	0	0	0.03	0	-1.88817	0.000473149	0.000276958		BGI_novel_G000939	BGI_novel_G000939	0	0.03	0.02	0	0.03	0.13	0	0	1.83539	0.000635185	0.000694134		110255922	CD7	0.29	0.16	0.11	2.12	0.24	0.38
100627489	LOC100627489	0	66.1	0.18	0	0.19	0.4	0.17	0.37	-5.86665	5.94328e-164	2.76893e-165		BGI_novel_G001134	BGI_novel_G001134	0	0	0	0	0.01	0.03	0	0.01	4.68426	0.000452594	0.000264126		BGI_novel_G000954	BGI_novel_G000954	0	0	0	0.35	0	0	0	0.09	-2.03971	2.29829e-09	1.31637e-09		110255955	AFMID	38.91	40.78	22.69	62.4	174.17	21.07
100627780	KCNJ10	0.04	0.07	0.09	0.04	0.02	0.59	0.02	0.03	1.30698	8.55674e-05	0.000108177		BGI_novel_G001140	BGI_novel_G001140	0.02	0.05	0	0.05	0	0	0	0	-5.09919	3.82349e-05	1.8281e-05		BGI_novel_G000969	BGI_novel_G000969	0	0	0	0	0	0.07	0	0	4.96341	6.73848e-05	6.37462e-05		110256005	KLHL10	0.13	0	0	0.11	0	0
100627869	FER1L5	2.55	1.46	2.88	1.6	0.52	1.16	0.08	1.23	-1.73987	2.30867e-72	2.88487e-73		BGI_novel_G001151	BGI_novel_G001151	0.08	0.53	0.58	0.32	1.49	1.12	0.04	1.13	1.33263	1.08717e-06	4.10791e-07		BGI_novel_G000988	BGI_novel_G000988	0.41	0.08	0.14	0.09	0.82	0.14	0.06	0.46	1.03073	9.06463e-06	7.68246e-06		110256025	LOC110256025	4.49	2.8	2.83	1.13	0.42	0.42
100627879	LOC100627879	0.4	0.24	0.19	0.5	0.08	0	0.07	0.26	-1.65547	0.000267255	0.000359312		BGI_novel_G001163	BGI_novel_G001163	1.26	1.47	0.76	1.25	0.62	0.5	1.19	0	-1.05347	7.2206e-19	9.74455e-20		BGI_novel_G001008	BGI_novel_G001008	0.46	0.15	0.28	0.34	1.16	0.15	0.19	1.08	1.008	6.79828e-13	2.9372e-13		110256043	LOC110256043	13	22.13	91.81	43.39	194.62	39.17
100627880	SLIT1	0.27	0.25	0.28	0.34	0.57	0.42	1.13	0.58	1.26165	3.42622e-22	1.3732e-22		BGI_novel_G001164	BGI_novel_G001164	0	0	0.05	0	0	0	0	0.62	3.7785	1.96052e-12	4.01185e-13		BGI_novel_G001016	BGI_novel_G001016	0.28	0.04	0.18	0.17	0.66	0.06	0.08	0.81	1.19373	4.37014e-07	3.17927e-07		110256218	LOC110256218	32.27	49.26	26.1	1.9	0.32	0.26
100628008	ASIC2	0.72	4.27	1.34	0.65	14.17	3.36	4.35	5.2	1.96271	8.55889e-119	5.91526e-120		BGI_novel_G001177	BGI_novel_G001177	2.35	1.23	0.76	1.63	0.42	0	0.91	0.07	-2.10614	1.19036e-36	8.07488e-38		BGI_novel_G001020	BGI_novel_G001020	1.1	0.1	0.15	0.22	1.24	0.22	0.19	1.47	1.00289	5.55887e-11	2.76563e-11		110256414	LOC110256414	1.61	0.7	0.03	2.29	0.06	0.02
100736599	UGT3A2	1.47	1.28	0.85	1.2	1.93	2.87	2.59	2.85	1.09052	5.99224e-79	6.78522e-80		BGI_novel_G001181	BGI_novel_G001181	1.12	0.54	1.11	0.72	0.17	0.1	0	0.11	-3.16758	9.40867e-41	5.6508e-42		BGI_novel_G001023	BGI_novel_G001023	0.55	0	0	0.13	0.97	0.13	0.11	0.66	1.48128	1.90439e-13	7.97155e-14		110256415	POLQ	0.81	0.41	0.19	1.07	0.17	0.14
100736710	LOC100736710	0.23	0.08	0	0	0	0	0	0	-4.76513	0.000134359	0.000174442		BGI_novel_G001183	BGI_novel_G001183	0	0.04	0	0.15	0.75	0.19	0.3	0.41	3.16175	7.66654e-09	2.21674e-09		BGI_novel_G001028	BGI_novel_G001028	0.41	0.05	0.13	0.06	0.74	0.1	0.09	0.55	1.18673	3.92397e-13	1.66644e-13		110256480	LOC110256480	0.07	2.53	0.73	2.91	0.64	0.36
100736722	NXPH3	6.23	5.21	3.73	3.43	1.96	3.15	1.34	2.21	-1.11517	1.59145e-31	4.53215e-32		BGI_novel_G001186	BGI_novel_G001186	0.04	0.01	0.05	0.02	0.1	0.08	0.11	0.11	1.81699	8.70965e-05	4.46014e-05		BGI_novel_G001036	BGI_novel_G001036	0	0	0	0	0.16	0	0.16	0.13	6.43663	4.41713e-11	2.18069e-11		110256481	LOC110256481	1.25	0.03	0	0.04	0	0.02
100736835	FAM227A	1.41	1.32	1.11	1.36	2.95	3.03	3.95	3.55	1.4666	2.07151e-198	7.5099e-200		BGI_novel_G001203	BGI_novel_G001203	0.64	0	0.75	1.12	0.46	0	0.18	0.5	-1.09709	8.33799e-18	1.19947e-18		BGI_novel_G001051	BGI_novel_G001051	0	0	0.2	0.07	0.03	0.45	0.21	0.04	1.51905	2.28021e-06	1.79456e-06		110256649	LOC110256649	0.35	1.03	0.19	2.11	0.14	0.22
100736858	RPH3A	0.37	0.26	0.15	0.06	0.22	0.23	0.27	1.13	1.10838	1.98106e-08	1.75026e-08		BGI_novel_G001205	BGI_novel_G001205	0	1.43	0	0.99	0	0.34	0.52	0.14	-1.31423	1.11643e-24	1.14457e-25		BGI_novel_G001060	BGI_novel_G001060	0	0.87	0	1.29	1.01	2.51	1.5	0.52	1.37267	1.16129e-15	4.17152e-16		110256996	ANO7	0.81	0.26	0.29	0.56	0.18	0.27
100736871	LOC100736871	1.04	1.13	1.25	1.03	0.11	0.04	0.23	0.46	-1.91419	4.44497e-23	1.71087e-23		BGI_novel_G001206	BGI_novel_G001206	1.27	0.36	0	1.31	0	0.35	0.72	0.4	-1.0229	1.03132e-18	1.40343e-19		BGI_novel_G001069	BGI_novel_G001069	1.39	1.79	1.3	3.81	0.47	0.83	1.52	0.29	-1.36194	3.45956e-07	2.48104e-07		110257255	LOC110257255	0.69	0	0.15	0.06	0.03	0.17
100736943	GPR45	0.49	0.41	0.36	0.35	0.12	0.29	0.23	0.11	-1.08833	1.01384e-06	1.04806e-06		BGI_novel_G001207	BGI_novel_G001207	0.5	1.01	0.3	0.03	0	0.73	0	0	-1.37397	5.38484e-20	6.80981e-21		BGI_novel_G001084	BGI_novel_G001084	1.01	0.11	0.22	0.13	1.54	0.18	0.13	1.15	1.03578	2.28777e-19	6.67168e-20		110257311	LOC110257311	0.8	0.01	0.03	0.04	0.03	0.04
100736962	LOC100736962	83.22	84.24	47.35	28.16	5.94	20.85	12.2	14.07	-2.36693	0	0		BGI_novel_G001223	BGI_novel_G001223	0.37	0.55	0.45	0.43	0.31	0.19	0.19	0.13	-1.13142	4.44492e-10	1.1256e-10		BGI_novel_G001095	BGI_novel_G001095	0.55	0.06	0.12	0.06	0.6	0.08	0.1	0.81	1.01313	4.41713e-06	3.58149e-06		110257385	SAMD10	1.56	0.28	1.42	1.42	0.7	0.43
100736966	PPP1R1B	11.48	19.28	11.3	10.95	4.21	6.57	4.25	8.22	-1.20159	2.52472e-78	2.8783e-79		BGI_novel_G001246	BGI_novel_G001246	0	0	26	0	63.05	0	3.5	8.7	1.63459	1.82634e-98	4.5221e-100		BGI_novel_G001118	BGI_novel_G001118	0	0.14	0	0	0	0.92	0.45	0.13	3.46659	3.21724e-55	2.92682e-56		110257397	PTK6	1.41	0.63	0.58	0.51	0.31	0.28
100737091	COL4A5	33.81	28.03	26.5	34.09	82.81	30.12	90.68	43.36	1.02613	0	0		BGI_novel_G001257	BGI_novel_G001257	0	0	4.46	0	43.2	0	35.43	0	4.22546	0	0		BGI_novel_G001120	BGI_novel_G001120	0	0	0	0	0	0.51	0	0.28	8.21602	1.63964e-30	2.91819e-31		110257410	LOC110257410	7.42	3.84	3.2	7.01	2.3	2.2
100737183	LOC100737183	0.31	0.47	0.14	0.26	0.38	0.79	0.73	0.55	1.08577	5.63889e-06	6.24679e-06		BGI_novel_G001281	BGI_novel_G001281	0	0.45	0.71	0.2	0.54	0.31	0.78	1.5	1.22655	3.07434e-05	1.44978e-05		BGI_novel_G001123	BGI_novel_G001123	0.73	0.08	0.24	0	0.53	0.8	0.05	1.03	1.25868	7.83816e-19	2.3602e-19		110257475	TP53TG5	2.94	0.17	0.37	0.51	0.29	0.29
100737191	MCIDAS	0.17	0.45	0.22	0.26	0.67	0.34	1.36	0.73	1.55032	5.44187e-16	2.94417e-16		BGI_novel_G001284	BGI_novel_G001284	0.75	0.32	0.95	1.07	1.64	1.82	1.51	1.5	1.08399	4.57674e-08	1.44463e-08		BGI_novel_G001125	BGI_novel_G001125	0.24	0.06	0.04	0.06	0.41	0.09	0.09	0.44	1.38043	4.50935e-06	3.66074e-06		110257487	COL9A3	2.55	1.04	0.94	2.4	0.81	0.48
100737209	CNMD	1.29	1.24	0.59	1.07	0.69	0.68	0.26	0.35	-1.10624	8.50611e-19	3.96949e-19		BGI_novel_G001285	BGI_novel_G001285	0.49	0.46	0.32	0	1.49	0.56	0.5	0.99	1.46919	3.08726e-07	1.08345e-07		BGI_novel_G001130	BGI_novel_G001130	1.28	0	0	0.13	1.8	0.56	0.38	1.7	1.73647	1.0251e-12	4.48993e-13		110257712	LOC110257712	11.55	5.66	8.83	24.17	8.93	2.68
100737216	CAPS2	2.29	2.48	2.26	2.81	4.99	5.95	8.28	5.89	1.30184	1.41405e-107	1.09508e-108		BGI_novel_G001287	BGI_novel_G001287	0	0	4.06	2.44	4.93	5.82	4.73	0	1.31084	1.684e-23	1.80226e-24		BGI_novel_G001135	BGI_novel_G001135	0	0.02	0	0	0.12	0.03	0	0.07	3.0557	9.13318e-07	6.86956e-07		110258086	CLIC3	9.88	3.16	2.63	5.08	1.8	1.86
100737536	BTBD16	0.05	0.05	0	0.03	0.16	0.05	0.19	0.15	2.11006	0.000572609	0.000809951		BGI_novel_G001291	BGI_novel_G001291	0	0	1.12	0.54	0.72	0.54	1.56	6.21	2.49949	3.10867e-32	2.41413e-33		BGI_novel_G001164	BGI_novel_G001164	1.05	0.58	0	0.56	0	0	0.56	0	-1.83376	1.48455e-19	4.2725e-20		110258368	LOC110258368	0.04	0	0.03	0.15	0	0
100737676	LOC100737676	1.61	1.19	0.58	1.63	0	0	0.63	0.05	-2.79179	2.43488e-17	1.22454e-17		BGI_novel_G001294	BGI_novel_G001294	0	7.66	0	4.17	0	0	1.16	4.76	-1.03915	2.00479e-11	4.48602e-12		BGI_novel_G001177	BGI_novel_G001177	1.25	0.44	0.84	0.3	0.66	0.08	0.37	0.04	-1.28029	1.45797e-09	8.19156e-10		110258455	HIGD1C	1.04	0.17	0.21	0.25	0.18	0.11
100737845	FBXL13	0.8	0.86	0.6	0.62	1.42	1.12	1.9	1.48	1.00419	9.74361e-17	5.05655e-17		BGI_novel_G001298	BGI_novel_G001298	2.88	1.47	0	0.86	1.43	0	0.96	0	-1.13618	2.9909e-07	1.04688e-07		BGI_novel_G001179	BGI_novel_G001179	0.33	0.16	0.15	0	0	0.11	0	0	-2.37553	1.7567e-06	1.36363e-06		110258568	LOC110258568	0	0.15	0.04	0.02	0.18	0.5
100737915	TEX14	5.09	9.69	3.84	4.92	2.77	2.21	1.9	4.47	-1.10816	1.6396e-73	2.01845e-74		BGI_novel_G001324	BGI_novel_G001324	0	0	0.54	0	0	0	0	0	-7.41426	1.04053e-19	1.33504e-20		BGI_novel_G001181	BGI_novel_G001181	0.7	0.21	0.45	0.08	0	0.09	0.15	0.18	-1.72382	2.42048e-09	1.38944e-09		110258617	LOC110258617	0.48	0.39	0.45	0.52	0.55	1.31
100737937	OTOF	0.16	0.27	0.36	0.09	0.78	0.41	0.65	0.31	1.29982	1.50087e-16	7.88154e-17		BGI_novel_G001326	BGI_novel_G001326	0.67	0	0	0.71	0	4.07	1.78	0.31	2.15492	2.34203e-67	8.48282e-69		BGI_novel_G001192	BGI_novel_G001192	0.72	0	0	0	1.24	0.01	0	1.21	1.82152	6.88009e-19	2.06684e-19		110258650	LOC110258650	0.6	1.2	0	0	0	0
100737974	TREM2	2.68	4.09	2.06	2.16	1.63	2.13	0.74	0.72	-1.10051	1.37275e-08	1.1944e-08		BGI_novel_G001341	BGI_novel_G001341	0	0	0	0	1.26	0.01	0.01	0	5.44346	3.27764e-06	1.328e-06		BGI_novel_G001195	BGI_novel_G001195	0	0.03	0.02	0.03	0	0.05	0.03	0.11	1.31284	0.000484777	0.000521112		110258822	LOC110258822	2.2	0	2.14	0.97	5.63	2.01
100737986	DIAPH3	1.3	1.13	1.27	1.36	2.32	0.74	4.32	2.78	1.05985	2.03868e-44	4.12317e-45		BGI_novel_G001348	BGI_novel_G001348	0	0	0	0.06	0	0.08	0	0.09	1.59708	3.61668e-09	1.00319e-09		BGI_novel_G001201	BGI_novel_G001201	8.79	0.69	0.69	0.3	9.24	0.18	0.68	10.74	1.01883	1.63001e-13	6.78854e-14		110258846	LOC110258846	0.6	0.23	0.02	0.3	0	0.09
100737998	C5H12orf56	0.18	0.4	0.46	0.42	0.68	0.3	1.6	0.78	1.24137	7.24414e-12	4.97196e-12		BGI_novel_G001364	BGI_novel_G001364	1.66	0	0	0	0	0	0	0	-8.55802	5.37263e-38	3.50163e-39		BGI_novel_G001202	BGI_novel_G001202	1.14	0.04	0	0	1.52	0.04	0	0.91	1.1237	0.000577009	0.000626717		110259145	LOC110259145	0.56	0.03	0	0.03	0	0
100738062	ACOT12	0.15	0.18	0.08	0.17	0.57	0.23	0.75	0.56	1.49687	1.9633e-16	1.03584e-16		BGI_novel_G001373	BGI_novel_G001373	0	0.07	0.08	0.43	0	0	0.07	0	-3.07023	3.45021e-19	4.58562e-20		BGI_novel_G001205	BGI_novel_G001205	0.17	0.01	0	0.21	0	0.39	0	0.47	1.23081	6.96689e-09	4.18188e-09		110259164	MUC5B	0.1	0.01	0.08	0.39	1.35	0.1
100738087	LOC100738087	25.48	3.97	5.65	5.04	2.89	0.35	0.73	2.8	-2.55994	1.58612e-219	4.62462e-221		BGI_novel_G001379	BGI_novel_G001379	0	1.1	0.79	0.91	0	0.54	0.25	0	-1.81421	2.68566e-31	2.16257e-32		BGI_novel_G001207	BGI_novel_G001207	0.25	0.11	0	0.19	0	0	0	0.17	-1.77729	2.41979e-09	1.3887e-09		110259210	MUC5AC	0	0	0	0.18	1.39	0
100738244	MIXL1	0.69	0.7	0.73	0.54	1.68	1.42	5.07	1.26	1.8647	4.8315e-22	1.94984e-22		BGI_novel_G001380	BGI_novel_G001380	0	0	0	0	1.29	0	0	0	7.62817	3.85719e-22	4.38853e-23		BGI_novel_G001208	BGI_novel_G001208	0.49	0.16	0.14	0.12	1.01	0.12	0.17	0.89	1.2343	1.93153e-10	1.00175e-10		110259229	LOC110259229	0.76	0.27	0.52	0.49	0.24	0.14
100738461	CEMIP	4.01	2.67	2.31	6.07	1.3	2.34	1.19	1.93	-1.14071	1.40999e-91	1.35731e-92		BGI_novel_G001385	BGI_novel_G001385	1.31	0	0	0.94	0	0	0	0	-9.39258	1.55925e-60	6.03046e-62		BGI_novel_G001215	BGI_novel_G001215	0	0	0	0	0.1	0.06	0.04	0.05	6.12208	2.85853e-09	1.65426e-09		110259260	SLC43A1	0.38	0.24	0.46	0.48	0	0.05
100738632	CDKL4	0.79	0.79	0.65	0.95	1.35	2.12	2.29	1.98	1.28915	2.13006e-38	5.04732e-39		BGI_novel_G001419	BGI_novel_G001419	0.26	0.01	0.46	0.34	0.74	0.39	0.41	0.82	1.17805	1.09535e-10	2.62248e-11		BGI_novel_G001226	BGI_novel_G001226	40.71	35.88	31.36	16.13	11.58	10.53	25.25	11.97	-1.03471	1.32527e-68	9.50235e-70		110259345	ANGPTL8	52.19	7.23	14.22	4.62	3.58	8.18
100738818	NME9	7.66	5.96	4.76	6.34	9.52	17.67	10.43	13.55	1.1026	1.30588e-295	2.63907e-297		BGI_novel_G001431	BGI_novel_G001431	0	0	0.05	0.04	0	0.45	0.09	0.26	3.19411	2.26979e-19	2.99584e-20		BGI_novel_G001237	BGI_novel_G001237	0	0	0	0	2.97	0	0.2	0.9	5.71338	2.26469e-07	1.59333e-07		110259674	LOC110259674	0.1	0	0	0	0	0.73
100738889	EFCC1	2.52	6.13	2.09	2.87	1.69	1.51	1.31	1.92	-1.07545	6.01239e-36	1.5165e-36		BGI_novel_G001433	BGI_novel_G001433	1.32	2.86	0.82	2.98	2.05	0.11	0	1.37	-1.1755	1.06464e-34	7.66869e-36		BGI_novel_G001240	BGI_novel_G001240	0.34	0.06	0.18	0	0.27	0.12	0.43	1.26	1.88177	0.000163211	0.000162909		110259698	LOC110259698	1.02	0.39	0.39	0.48	0.33	0.1
100739001	NXNL2	0.96	0.74	1.66	0.94	0.48	0.22	0.86	0.55	-1.08189	5.67514e-05	7.02324e-05		BGI_novel_G001437	BGI_novel_G001437	0	0	0	0	0	0.92	0	0	7.81752	1.05914e-24	1.08367e-25		BGI_novel_G001241	BGI_novel_G001241	0.4	0.04	0	0.02	0.68	0.02	0.02	0.85	1.77557	2.71008e-07	1.92089e-07		110259856	LOC110259856	0.08	1.19	0.51	0.3	1.72	0.91
100739087	LOC100739087	63.46	69.4	59.43	61.24	1.5	1.41	0.94	34.97	-2.69464	0	0		BGI_novel_G001441	BGI_novel_G001441	0	0	0	0	0	0	0.2	0	6.84701	4.79263e-14	8.69413e-15		BGI_novel_G001244	BGI_novel_G001244	0.18	0.59	0.61	1.1	0	6.33	1.73	2.18	2.09041	2.07238e-54	1.91761e-55		110259950	CACNA1H	1.54	1.69	3.34	1.71	0.48	0.65
100739295	WDR86	11.76	15.15	14.98	13.44	4.16	6.5	5.12	7.72	-1.35209	0	0		BGI_novel_G001443	BGI_novel_G001443	0	0	0	0	0	0	0.66	0	8.55278	1.39828e-37	9.18487e-39		BGI_novel_G001246	BGI_novel_G001246	34.08	6.65	36.48	0	85.08	8.76	34.08	135.58	1.73565	0	0		110259958	LOC110259958	734.54	477.98	1079.59	570.26	179.14	429.29
100739561	LOC100739561	0.85	0	0.56	1.14	0.47	0.39	0.17	0	-1.36583	1.48123e-07	1.41583e-07		BGI_novel_G001444	BGI_novel_G001444	0	2.18	1.07	0	0	8.13	0	1.02	1.46618	1.20196e-176	1.63563e-178		BGI_novel_G001247	BGI_novel_G001247	0.41	0.95	0	1.85	0	3.35	1.82	2.55	1.29315	1.05254e-11	4.95617e-12		110260204	ADGRB1	0.3	0.28	0.27	0.25	0.07	0.19
100739658	CFAP44	2.18	2.21	1.42	2.3	4.12	5.94	7.18	4.62	1.2404	3.26706e-143	1.75394e-144		BGI_novel_G001445	BGI_novel_G001445	0.23	1.15	0.36	0.38	0.01	4.35	0.33	0.58	1.27649	5.33033e-82	1.54887e-83		BGI_novel_G001248	BGI_novel_G001248	0	1.49	1.56	0.75	0	0.71	0.17	0	-2.0483	5.96331e-20	1.68411e-20		110260205	TSNARE1	4.55	1.51	1.59	2.81	1.3	1.38
100739692	LRRC43	5.54	4.44	3.2	4.87	7.74	10.44	9.92	11.87	1.16365	1.02083e-127	6.40954e-129		BGI_novel_G001446	BGI_novel_G001446	1.87	0	3.09	2.44	1.2	12.37	2.07	1.21	1.21156	1.19881e-242	1.23885e-244		BGI_novel_G001251	BGI_novel_G001251	1.63	0.99	0	2.66	0	1.78	9.98	0	1.27928	6.52508e-18	2.05358e-18		110260307	LOC110260307	0.14	0.24	0.18	0.31	0.75	0.24
100739707	LOC100739707	0.71	0.82	0.45	1.34	0.13	0.34	0.03	0.33	-1.72552	3.42835e-10	2.65132e-10		BGI_novel_G001448	BGI_novel_G001448	0	0	0	0	0	0.74	0	0	6.83176	6.40953e-14	1.16929e-14		BGI_novel_G001256	BGI_novel_G001256	22.21	0	5.94	0	107.96	0	9.41	197.87	3.49332	0	0		110260350	LOC110260350	53.19	0.68	1.95	4.7	50.48	42.77
100739720	STMN4	0.09	0.05	0.05	0.06	0.38	0.15	0.19	0.28	2.01209	2.13714e-05	2.5215e-05		BGI_novel_G001475	BGI_novel_G001475	0.43	0.56	1.15	0.06	2.21	1.02	0.38	1.58	1.25772	1.74471e-20	2.15285e-21		BGI_novel_G001260	BGI_novel_G001260	0	0	2.34	0.34	0	0	0	0.38	-2.96742	1.21834e-09	6.77962e-10		110260406	EPPK1	11.65	1.49	5.34	7.07	3.14	2.31
100739731	SHISA2	0.96	0.86	0.53	0.72	1.42	0.7	3.37	1.82	1.30006	4.59058e-23	1.77046e-23		BGI_novel_G001482	BGI_novel_G001482	1.25	0.12	0.76	0.18	0.1	0.23	0.49	0.26	-1.09173	5.24669e-05	2.57566e-05		BGI_novel_G001263	BGI_novel_G001263	3.2	2.37	3.68	1.55	8.63	3.72	4.55	12.91	1.42489	2.25078e-44	2.64082e-45		110260610	LOC110260610	0.05	0.01	0	0.02	0.15	0.06
100739838	KIAA1841	2.99	2.31	3.1	4.73	5.57	5.45	9.19	5.74	1.00227	2.40599e-71	3.0473e-72		BGI_novel_G001489	BGI_novel_G001489	1.53	0	2.63	0	0.86	0	0.23	0.19	-1.63349	5.56145e-09	1.57634e-09		BGI_novel_G001264	BGI_novel_G001264	2.89	1.48	2.64	3.92	2.32	0.72	0.87	0	-1.47289	2.43517e-18	7.49491e-19		110260677	LOC110260677	0.57	0.26	0	0.01	0	0
100739839	SPATC1	0	0.17	0.22	0.15	0.56	0	0.43	0.35	1.32735	4.25417e-06	4.64781e-06		BGI_novel_G001505	BGI_novel_G001505	0.75	0.04	0.23	0.71	1.69	0.73	0.64	1	1.2515	2.9104e-23	3.1535e-24		BGI_novel_G001272	BGI_novel_G001272	0	1.16	4.68	4.94	8.53	8.53	7.39	9.17	1.61101	3.42433e-63	2.64453e-64		110260681	LOC110260681	6.1	1.61	0.04	1.44	0.34	1.46
101154685	PYURF	22.46	0	0	0	24.17	7.65	0	19.55	1.19345	1.11058e-53	1.84006e-54		BGI_novel_G001509	BGI_novel_G001509	0	0	0.19	0.3	0	0	0	0	-4.52918	0.000909765	0.000564831		BGI_novel_G001275	BGI_novel_G001275	0.27	1.4	10.75	7.67	0.79	3.85	1.67	1.13	-1.40327	1.27887e-34	1.94266e-35		110260812	LOC110260812	0.13	0	0.07	0.04	0.97	0.04
102157770	LOC102157770	2.67	1.1	0.24	0.13	0	0	0.12	0.12	-4.04363	1.44312e-08	1.2603e-08		BGI_novel_G001520	BGI_novel_G001520	0	0.41	0.02	0	0	0	0	0	-5.44497	2.94808e-06	1.18573e-06		BGI_novel_G001276	BGI_novel_G001276	0	0.99	0.77	1.1	2.46	0.43	4.5	0	1.35516	3.57745e-12	1.63283e-12		110260835	LOC110260835	14.97	3.64	1.8	4.8	2.7	2.09
102159435	MACROD2	0.52	0.57	0.3	0.61	0.89	1.43	1.09	0.92	1.11081	4.49361e-18	2.17534e-18		BGI_novel_G001531	BGI_novel_G001531	0	0	0.12	0	0	0	0	0	-6.39143	7.80514e-11	1.83277e-11		BGI_novel_G001280	BGI_novel_G001280	0.14	0	0	1.98	0	0	0	0.35	-2.69819	7.60796e-09	4.59686e-09		110260885	MVD	71.53	22.72	65.88	27.39	21.48	12.12
102159591	LOC102159591	0.05	0	0.37	0.04	0.51	0.33	0.54	0.08	1.61468	6.98675e-15	4.0171e-15		BGI_novel_G001539	BGI_novel_G001539	0.34	0.56	0.1	0.28	0.17	0.19	2.57	0.28	1.30185	1.06587e-09	2.80709e-10		BGI_novel_G001285	BGI_novel_G001285	0.09	0	0	0.97	0	2.45	0.41	0.12	1.61338	8.0257e-08	5.38605e-08		110260907	LOC110260907	0.37	0	0	0.01	0.01	0.01
102159640	LCN9	0.08	0.07	0.1	0.05	0.24	0.72	0.08	0.22	1.80906	2.6038e-08	2.32495e-08		BGI_novel_G001548	BGI_novel_G001548	0	0.25	0.57	0.19	0.67	0.34	0.52	0.97	1.33901	6.87939e-09	1.97718e-09		BGI_novel_G001293	BGI_novel_G001293	16.12	0	0	0	11.1	0	0	58.55	2.15099	6.58484e-149	1.95948e-150		110260969	ABCC11	0.08	0.24	0.18	0.18	0.6	0.21
102159735	DRC1	4.57	3.62	2.53	3.98	5.93	7.36	9.27	7.84	1.07086	7.45917e-56	1.19905e-56		BGI_novel_G001549	BGI_novel_G001549	0.3	0.5	0.36	0.1	1.01	0.24	0.61	0.72	1.02942	2.34381e-05	1.08633e-05		BGI_novel_G001301	BGI_novel_G001301	0.06	0.11	0.36	0.61	0.45	1.11	0.32	0.5	1.07313	0.000859152	0.000963723		110260984	CCER2	1.65	0.21	0.4	0.54	0.36	0.23
102160148	LOC102160148	0	0.16	0.39	0.11	0.08	0	0	0	-2.88566	0.000592771	0.000839933		BGI_novel_G001564	BGI_novel_G001564	0.17	0.22	0.44	0.62	0.21	0	0.34	0.04	-1.26454	5.27512e-05	2.5907e-05		BGI_novel_G001321	BGI_novel_G001321	1.09	0.01	0.04	0.06	1.08	0.14	0.09	1.03	1.0026	1.63511e-06	1.2653e-06		110261009	FOSB	0.76	1.04	0.15	0.13	0.04	0.12
102160183	LOC102160183	0.15	0.41	0.07	0.13	0.11	0.12	0.06	0.09	-1.26054	6.10703e-12	4.16607e-12		BGI_novel_G001568	BGI_novel_G001568	1.1	1.33	2.12	1.33	0.44	0.42	1.25	0.69	-1.06123	8.61462e-52	4.03688e-53		BGI_novel_G001326	BGI_novel_G001326	0	0.39	0.53	0.94	0	2.85	0.81	0	1.05782	1.11323e-16	3.78436e-17		110261043	LOC110261043	0.08	0.24	0.42	0.58	0.15	0.06
102161224	CFAP54	4.77	3.33	4.54	7.36	8.98	11.79	9.38	10.8	1.09285	2.03525e-140	1.11147e-141		BGI_novel_G001598	BGI_novel_G001598	0.06	0.25	0	0.11	0.02	0	0	0	-4.37273	8.17395e-05	4.16574e-05		BGI_novel_G001341	BGI_novel_G001341	0.17	0.09	0.13	0	2.09	0.1	0.18	0.02	2.61478	5.71683e-07	4.20435e-07		110261046	LOC110261046	0.73	0.45	1.35	0.91	0.24	0.05
102161679	MYO16	0.02	0.05	0.15	0.02	0.06	0.12	0.23	0.02	1.11785	0.00029831	0.00040378		BGI_novel_G001604	BGI_novel_G001604	1.05	0.43	1.01	1.54	0.02	0.02	0.07	0.41	-2.97854	4.15821e-123	7.78576e-125		BGI_novel_G001349	BGI_novel_G001349	0	0.1	0.1	0.15	0	0.11	0	0	-1.58418	5.31038e-05	4.95365e-05		110261058	TMEM238	7.59	1.57	5.06	4.27	1.96	1.86
102161907	CROCC2	5.09	5.58	4.38	4.89	7.78	9.57	10.3	8.69	1.00241	5.81972e-189	2.20859e-190		BGI_novel_G001615	BGI_novel_G001615	0	0.03	0.08	0.04	0	2.02	0.02	0	3.83378	3.3254e-60	1.29292e-61		BGI_novel_G001352	BGI_novel_G001352	0.41	0.05	0.43	0.09	0.56	0.42	0.25	0.71	1.01198	7.36182e-20	2.08846e-20		110261065	LOC110261065	0.71	0.38	1.07	0.96	0.2	0
102161990	RFX6	6.95	6.78	5.54	9.53	13.97	9.06	26.46	17.22	1.25108	0	0		BGI_novel_G001617	BGI_novel_G001617	0	0.01	0	0.02	0.09	0.13	0.01	0.07	3.6215	1.95949e-06	7.67464e-07		BGI_novel_G001356	BGI_novel_G001356	0.07	0.31	0.13	0	0.38	0.46	0.27	0.93	1.90485	0.000291547	0.000302781		110261120	CRYBG2	5.74	3.98	4.76	5.21	3.39	1.44
102162044	LOC102162044	0.11	0.46	0.79	0.25	2.06	1.82	0.69	0.23	1.2225	1.40426e-08	1.22485e-08		BGI_novel_G001618	BGI_novel_G001618	0.03	0.03	0	0	0	0.3	0	0	2.43085	1.63038e-05	7.38651e-06		BGI_novel_G001358	BGI_novel_G001358	0.07	0	0.03	0.06	0.18	0.04	0.03	0.18	1.40169	0.000895424	0.00100809		110261249	LOC110261249	12.06	0.75	0.11	0.23	0.69	0.18
102162226	LOC102162226	3.84	1.8	3.85	3.78	2.08	0.15	2.27	0.12	-1.58078	1.41846e-148	7.3306e-150		BGI_novel_G001625	BGI_novel_G001625	0.05	0.08	0.58	0.05	0.05	2.4	0.06	0.05	1.7928	9.03156e-46	4.77746e-47		BGI_novel_G001363	BGI_novel_G001363	0.74	0.08	0.03	0.09	1.52	0.26	0.18	0.38	1.37348	7.02754e-06	5.85939e-06		110261289	LOC110261289	1.52	0	0	0	0	0
102162332	SNAI2	14.24	11.88	8.55	9.49	28.56	27.98	35.38	27.28	1.44378	1.80337e-263	4.20087e-265		BGI_novel_G001630	BGI_novel_G001630	0	0	0	0	0.21	0.13	0.08	0	7.24852	9.18859e-18	1.32466e-18		BGI_novel_G001370	BGI_novel_G001370	0.75	0.14	0.11	0.02	0.57	0.06	0.23	1.32	1.09749	7.24781e-06	6.05126e-06		110261360	LOC110261360	20.87	7.24	10.39	25.99	4.48	4.96
102162336	LOC102162336	3.15	17.4	5.72	21.42	2.81	1.62	4.42	0.82	-2.17972	2.15751e-131	1.28142e-132		BGI_novel_G001636	BGI_novel_G001636	0	0.01	0	0	0.46	0.27	0	0.38	6.31606	5.48158e-24	5.75997e-25		BGI_novel_G001371	BGI_novel_G001371	0.23	0.03	0.06	0	0.71	0	0.09	1.15	2.60846	7.5807e-10	4.13997e-10		110261477	LOC110261477	16.78	5.51	0.46	0.24	0.68	0.55
102162942	MEI1	0.87	0.53	0.31	0.46	3.81	0.31	2.99	1.59	1.95252	1.37253e-147	7.1144e-149		BGI_novel_G001644	BGI_novel_G001644	0	0	0	0	0.13	0.44	0.91	0	7.07297	4.94732e-16	7.88138e-17		BGI_novel_G001372	BGI_novel_G001372	0.59	0.14	0.15	0.05	1.43	0.06	0.08	2.82	2.20187	2.52952e-37	3.49836e-38		110261479	LOC110261479	0.7	0.14	0.23	0.38	0.14	0.17
102163140	RBPJL	0	0.27	0.04	0.14	0.19	0.19	0.7	0.57	1.94218	7.28152e-11	5.3582e-11		BGI_novel_G001646	BGI_novel_G001646	1	0.53	1.7	1.07	0.29	0.29	0.16	0.89	-1.37203	1.76558e-12	3.59126e-13		BGI_novel_G001374	BGI_novel_G001374	0.25	0	0	0	0.13	0.28	0.06	0.07	1.28101	2.3075e-07	1.62601e-07		110261483	LOC110261483	26.9	0.16	0	0.14	0.14	0.15
102163961	TNN	3.4	1.47	1.19	2.22	0.59	1.03	0.56	0.94	-1.4075	4.14042e-49	7.53071e-50		BGI_novel_G001661	BGI_novel_G001661	2.28	2.46	1.45	1.91	0.41	0.59	1.67	1.38	-1.0125	2.65896e-59	1.05285e-60		BGI_novel_G001375	BGI_novel_G001375	0.25	0	0	0	0.13	0.28	0.06	0.07	1.28101	2.3075e-07	1.62601e-07		110261486	LOC110261486	0.84	1	0.68	0.52	0	0.13
102164011	LOC102164011	0.08	0.43	0.11	0.21	0.11	0.06	0.05	0.05	-1.60419	0.00055619	0.000785354		BGI_novel_G001662	BGI_novel_G001662	0.58	0.86	0.82	0.75	0.2	0.29	0.76	0.18	-1.07351	2.63892e-29	2.30043e-30		BGI_novel_G001379	BGI_novel_G001379	0	0	0	0.04	0.27	0	0	0.32	3.74886	1.80427e-14	7.02833e-15		110261670	LOC110261670	0.02	0.11	0.02	0.01	0.08	0.08
102164033	SLC26A10	0.64	0.28	0.83	0.1	1.43	0.31	0.47	0.63	1.13221	3.05947e-06	3.29914e-06		BGI_novel_G001667	BGI_novel_G001667	0	0.13	0.22	0.7	2.69	0.26	0.28	0	1.66048	1.81222e-09	4.87467e-10		BGI_novel_G001380	BGI_novel_G001380	0	0	0	0	0.51	0	0	0.64	7.37734	5.7455e-19	1.71867e-19		110261673	LOC110261673	0.22	0.29	0.26	0.3	0.06	0.07
102165015	LOC102165015	0.24	0	0	0.14	1.4	0.28	0	0.6	2.77805	8.09927e-17	4.18071e-17		BGI_novel_G001710	BGI_novel_G001710	0.64	1.8	2.5	1.9	0.55	1.04	0.66	0.2	-1.47501	6.01575e-41	3.60687e-42		BGI_novel_G001385	BGI_novel_G001385	0.87	0.37	0.53	0.38	0	0.61	0	0	-1.64343	1.6835e-26	3.43043e-27		110262032	RNF212	3.39	0.01	0.01	0.04	0.14	0.08
102165297	TEX13C	0.11	0.13	0.09	0.14	0.27	0.35	0.17	0.32	1.21541	4.25574e-05	5.18657e-05		BGI_novel_G001739	BGI_novel_G001739	0.04	0.15	0.16	0.13	0.22	0.31	0.33	0.2	1.1749	3.20068e-08	9.87681e-09		BGI_novel_G001399	BGI_novel_G001399	0	0	0	0.03	0.02	0.05	0.09	0	2.56514	2.5552e-07	1.80785e-07		110262053	LOC110262053	0.87	0.35	0.48	0.79	0.12	0.3
102165390	TP73	3.85	5.16	3.01	4.05	6.19	8.81	9.83	7.75	1.02107	4.82542e-74	5.90318e-75		BGI_novel_G001747	BGI_novel_G001747	0.62	0.13	0.76	0.45	0.05	0.07	0.11	0.11	-2.46325	1.43851e-19	1.86922e-20		BGI_novel_G001407	BGI_novel_G001407	8.81	1.84	1.63	1.17	13.47	1.82	1.16	11.21	1.04517	6.50991e-17	2.17795e-17		110262116	LOC110262116	13.55	0	0	16.1	2.2	0
102165745	ZNF488	0.09	0.08	0.16	0.11	0.04	0.03	0.05	0.07	-1.14292	0.000612484	0.000869755		BGI_novel_G001763	BGI_novel_G001763	1.18	0.87	0.47	0.74	0	0	0.27	0	-3.6474	4.50935e-101	1.06117e-102		BGI_novel_G001414	BGI_novel_G001414	3.41	0.39	0.46	0.36	4.69	0.32	0.45	4.61	1.13148	1.10876e-21	2.83432e-22		BGI_novel_G000002	BGI_novel_G000002	4970.3	101.36	143.78	265.57	134.75	93.77
102166000	LOC102166000	0.06	0	0.01	0.07	0.47	0.13	0.15	0.18	2.75915	6.11421e-12	4.17286e-12		BGI_novel_G001780	BGI_novel_G001780	0.08	0.19	0.56	0.18	0.3	1.34	0.14	0.42	1.14934	9.67716e-08	3.1793e-08		BGI_novel_G001421	BGI_novel_G001421	3.65	0.05	0.07	0.26	4.02	0.32	0.51	3.78	1.15751	4.9102e-09	2.90212e-09		BGI_novel_G000006	BGI_novel_G000006	0.58	0.12	0.17	0.04	0	0.03
102166005	LOC102166005	0.3	0.52	0.49	0.48	0.31	0.21	0.24	0.13	-1.02235	1.9562e-12	1.29524e-12		BGI_novel_G001782	BGI_novel_G001782	0.38	0.18	0	0.4	0.3	0.1	0	0	-1.25521	1.67035e-07	5.64324e-08		BGI_novel_G001423	BGI_novel_G001423	1.72	0.23	0.14	0.18	2.8	0.08	0.16	2.26	1.23691	8.05084e-14	3.2753e-14		BGI_novel_G000008	BGI_novel_G000008	0.76	0.16	0.12	0.72	0	0.09
102166010	IQCH	0.13	0.21	0.11	0.16	0.25	0.34	0.42	0.24	1.09809	1.18201e-06	1.22756e-06		BGI_novel_G001783	BGI_novel_G001783	0	0	0.18	0	0.34	0.22	0.13	0.12	2.23021	1.76261e-13	3.32553e-14		BGI_novel_G001433	BGI_novel_G001433	0.4	1.08	0	1.03	0.93	0	0.33	0	-1.06498	1.3799e-10	7.08228e-11		BGI_novel_G000010	BGI_novel_G000010	1.59	0.15	0.11	0.05	0.05	0.05
102166129	TTLL10	4.33	4.34	5.06	5.76	7.85	11.03	11.13	12.14	1.20936	0	0		BGI_novel_G001791	BGI_novel_G001791	0.73	0	1.3	2.62	1.02	0	0	0	-2.13075	1.84433e-48	9.28428e-50		BGI_novel_G001438	BGI_novel_G001438	0	0.39	0	0	0	0	0	0	-6.89686	2.56525e-15	9.41104e-16		BGI_novel_G000011	BGI_novel_G000011	1352.29	217.04	117.2	469.85	185.01	170.09
102166322	AK9	1.46	1.27	1.33	1.64	2.67	4.63	4.73	3.9	1.4862	6.98823e-137	3.9565e-138		BGI_novel_G001795	BGI_novel_G001795	0	0.28	0	0	0	0	0	0	-6.05253	6.87955e-09	1.97793e-09		BGI_novel_G001441	BGI_novel_G001441	0	0	0	0	0	0.38	0	0	7.96465	1.81481e-26	3.70828e-27		BGI_novel_G000012	BGI_novel_G000012	15.21	0.96	0.59	1.14	0.75	0.66
102166543	SAMD13	0.57	0.56	0.5	0.43	0.75	1.05	1.06	1.45	1.07017	6.5143e-06	7.25678e-06		BGI_novel_G001832	BGI_novel_G001832	0	0	0	0	0.1	0	0	0.12	6.24143	7.46529e-10	1.93323e-10		BGI_novel_G001442	BGI_novel_G001442	0	0.17	0	0	0	0	0	0	-6.68019	1.59081e-13	6.62289e-14		BGI_novel_G000014	BGI_novel_G000014	1.03	0.08	0.03	0.24	0.07	0.04
102166708	TEX35	0.22	0.44	0.36	0.17	0.55	0.18	0.94	0.21	1.07791	0.000180156	0.000237152		BGI_novel_G001842	BGI_novel_G001842	0	0.43	0.04	0.01	0.64	0.22	1.07	0.48	2.25576	7.88756e-23	8.75621e-24		BGI_novel_G001445	BGI_novel_G001445	1.25	3.41	2.23	2.97	0	1.45	0.58	0.71	-1.81658	6.88225e-265	1.10201e-266		BGI_novel_G000016	BGI_novel_G000016	0.51	0.53	0.18	0.74	0.1	0.18
102166944	LOC102166944	45.42	11.46	11.42	9.07	7.79	13.23	7.05	8.26	-1.10718	7.33337e-27	2.45155e-27		BGI_novel_G001843	BGI_novel_G001843	3.11	0	0	3.65	0.01	0	0	3.24	-1.05946	5.82692e-18	8.30489e-19		BGI_novel_G001465	BGI_novel_G001465	1.09	0.22	0.37	0.15	1.66	0.44	0.3	1.63	1.13905	2.07619e-20	5.71336e-21		BGI_novel_G000018	BGI_novel_G000018	0.25	0.09	0.02	0.24	0.06	0.06
102167388	GNG4	3.68	2.21	2.75	3.56	10.2	2.45	9.35	4.87	1.15432	2.74806e-94	2.54364e-95		BGI_novel_G001848	BGI_novel_G001848	0.16	0.14	0.59	0.77	0.03	0.21	0.11	0.11	-1.83522	6.83048e-15	1.172e-15		BGI_novel_G001475	BGI_novel_G001475	4.96	0.19	1.64	0.74	7.41	1.45	1.18	7.39	1.22318	7.72294e-61	6.23784e-62		BGI_novel_G000021	BGI_novel_G000021	184.96	1.38	0.9	4.42	1.58	1.15
102167784	LOC102167784	0.02	0.56	1.06	1.17	0.78	1.24	5.3	0	1.29266	5.21568e-56	8.37607e-57		BGI_novel_G001853	BGI_novel_G001853	2.06	1.12	2.3	2.04	0.68	0.68	1.11	1.25	-1.00719	7.85396e-35	5.64117e-36		BGI_novel_G001478	BGI_novel_G001478	0.32	0.1	0	0	1.1	0.05	0.1	0.94	2.40006	2.29407e-11	1.10721e-11		BGI_novel_G000035	BGI_novel_G000035	0.1	0.08	0.14	0.37	0.65	0.13
102168126	LOC102168126	0.21	0.33	0.14	0.28	0.14	0.37	0.78	0.55	1.09118	4.0525e-05	4.92513e-05		BGI_novel_G001870	BGI_novel_G001870	0.28	0.24	0.72	0.15	0.17	0.27	0	0.24	-1.00846	0.000956676	0.000597088		BGI_novel_G001488	BGI_novel_G001488	6.26	5	4.46	6.94	0.26	4.27	4.41	0.07	-1.22179	6.87581e-34	1.0737e-34		BGI_novel_G000040	BGI_novel_G000040	0.14	0.03	0.06	0.12	0.03	0.01
104564308	TMIGD3	0.07	0.35	0.04	1.51	0.72	3.55	0.71	1.96	1.56932	1.17498e-12	7.66563e-13		BGI_novel_G001871	BGI_novel_G001871	0	0.44	0.44	0.28	1.24	1.04	0.27	0.3	1.31611	0.000113671	5.92802e-05		BGI_novel_G001490	BGI_novel_G001490	0	0	0	0	7.02	0	0	0	8.42599	2.51251e-34	3.8629e-35		BGI_novel_G000050	BGI_novel_G000050	0.13	0.19	0.53	0.73	6.23	0.24
106504067	SLITRK3	0.14	0.17	0.12	0.37	0.06	0.06	0.11	0.13	-1.14584	3.37271e-09	2.7956e-09		BGI_novel_G001877	BGI_novel_G001877	0.27	0.59	0	0.27	0.57	0.34	1.05	0.8	1.24896	1.63903e-11	3.63649e-12		BGI_novel_G001496	BGI_novel_G001496	0	0.78	0.19	1.43	0	1.04	0	0	-1.11895	1.74774e-10	9.04698e-11		BGI_novel_G000051	BGI_novel_G000051	0	0	0.01	0	0.63	0
106504172	INAFM1	25.71	47.15	29.3	16.16	13.94	16.51	10.23	14.01	-1.12773	2.29504e-68	3.04486e-69		BGI_novel_G001881	BGI_novel_G001881	0	0	0	0	0.35	0	0	0	4.91198	0.00013092	6.90658e-05		BGI_novel_G001498	BGI_novel_G001498	0	0	0	0	0.14	0	0.08	0	5.75342	1.54219e-07	1.06709e-07		BGI_novel_G000069	BGI_novel_G000069	0.04	0.44	0.28	0.12	1.23	3.6
106504180	LOC106504180	0.05	0.35	0.05	0.07	0.02	0	0.04	0.05	-2.08634	0.00072414	0.00103825		BGI_novel_G001890	BGI_novel_G001890	2	0.9	1.53	1.41	4.58	5.2	3.49	3.44	1.5211	1.01751e-266	9.78609e-269		BGI_novel_G001528	BGI_novel_G001528	0	0.05	0	0.06	0.03	0.03	0.14	0.03	1.13353	3.96852e-05	3.64288e-05		BGI_novel_G000077	BGI_novel_G000077	0.12	0	0	0.09	0	0
106504545	LOC106504545	0	0.6	0.45	0	0	0	0	0	-5.69987	1.36253e-07	1.29796e-07		BGI_novel_G001891	BGI_novel_G001891	0.81	0.62	1.04	0.66	2.84	1.28	0.87	2.78	1.32422	4.26076e-14	7.69441e-15		BGI_novel_G001530	BGI_novel_G001530	0	0	0	0	0	0.05	0.13	0	7.26942	7.83133e-18	2.48133e-18		BGI_novel_G000078	BGI_novel_G000078	0	0.14	0	0.17	0.18	0.19
106504547	LOC106504547	0	0.09	0.63	0.09	0	0	0.04	0	-4.27537	1.06522e-05	1.21408e-05		BGI_novel_G001894	BGI_novel_G001894	0	0.36	0	0	0.28	0	0.44	0.22	1.29127	2.03927e-07	6.98353e-08		BGI_novel_G001533	BGI_novel_G001533	0	0.1	0.13	0.1	0	0	0	0	-8.01009	5.78462e-29	1.08691e-29		BGI_novel_G000081	BGI_novel_G000081	0	0.53	0.14	0.26	0	0.16
106504796	LOC106504796	0.04	0.06	0.02	0.03	0	0.01	0.02	0.02	-1.48687	0.000797581	0.00114995		BGI_novel_G001898	BGI_novel_G001898	0	0	0.05	0	0	0.06	0.22	0	2.39853	9.6703e-07	3.62585e-07		BGI_novel_G001536	BGI_novel_G001536	0.03	0.18	0	0.02	0	0.02	0	0	-3.52899	7.81792e-18	2.47579e-18		BGI_novel_G000085	BGI_novel_G000085	0.73	0.03	0.11	0.1	0.02	0.02
106505010	LOC106505010	26.29	17.69	16.46	25.71	7.8	5.78	13.43	12.31	-1.04903	2.0985e-166	9.51775e-168		BGI_novel_G001917	BGI_novel_G001917	0.43	0.6	1.28	1	0.12	0.47	0.25	0.6	-1.1755	3.66188e-08	1.14032e-08		BGI_novel_G001539	BGI_novel_G001539	0.01	0.26	0.01	0	0.09	0	1.35	0.19	2.50952	1.06111e-12	4.6492e-13		BGI_novel_G000088	BGI_novel_G000088	0.1	0.03	0.62	0.43	0.89	0.42
106505107	LOC106505107	0.34	6.61	0.35	0.44	0.46	0.24	0.25	0.61	-2.32452	2.84272e-145	1.49982e-146		BGI_novel_G001930	BGI_novel_G001930	1.25	1.47	0.12	0	0	0	0.22	0	-3.74643	1.72833e-28	1.53317e-29		BGI_novel_G001542	BGI_novel_G001542	0	0	0.22	0.4	0.28	0.73	0.13	0.25	1.20418	1.73208e-14	6.72748e-15		BGI_novel_G000091	BGI_novel_G000091	0.21	0.08	0.04	2.59	0.05	0.02
106505208	LOC106505208	7.34	11.22	4.39	11.19	2.84	4.72	4.04	3	-1.73841	7.88175e-121	5.2892e-122		BGI_novel_G001938	BGI_novel_G001938	0	0.22	0	0	0.17	0.53	0.84	0.66	3.24033	1.09388e-14	1.89876e-15		BGI_novel_G001544	BGI_novel_G001544	0	0	0.24	0	0.21	0.19	0.25	0.06	1.55012	5.93109e-05	5.5688e-05		BGI_novel_G000105	BGI_novel_G000105	0.03	0.14	0.2	0.08	0.23	0.5
106505631	LOC106505631	0.09	0.06	0.03	0.09	0.18	0.3	0.11	0.39	1.79571	0.000155605	0.000203346		BGI_novel_G001944	BGI_novel_G001944	0	0.69	1.02	0	0	0	0	0.58	-1.55597	1.53012e-07	5.14442e-08		BGI_novel_G001547	BGI_novel_G001547	0	0	0.67	0.25	0.78	0.51	0.41	0.25	1.02853	7.3869e-26	1.55545e-26		BGI_novel_G000108	BGI_novel_G000108	0.64	0.16	0.14	0.2	0.14	0.06
106506033	LOC106506033	0.78	0.9	0.05	0.27	0.06	0.4	0.1	0.16	-1.49693	0.000461994	0.000643509		BGI_novel_G001947	BGI_novel_G001947	0.16	0.24	0.17	0.11	0.28	0.41	0.57	0.45	1.3255	3.11477e-12	6.49492e-13		BGI_novel_G001554	BGI_novel_G001554	0.76	0.88	0.53	1.54	0.36	0.35	0.22	0.24	-1.65587	1.20997e-19	3.45827e-20		BGI_novel_G000111	BGI_novel_G000111	0.66	0.73	1.28	0.13	1.99	1.69
106506226	LOC106506226	0.1	13.31	12.81	0.29	0.12	0.25	0.17	0.08	-5.89853	0	0		BGI_novel_G001952	BGI_novel_G001952	0.2	0.15	0.36	0.32	0.54	0.38	0.48	0.66	1.00744	2.20698e-10	5.42169e-11		BGI_novel_G001562	BGI_novel_G001562	0.57	1.21	0.25	0.47	0	0.52	0.2	0	-1.70032	1.76071e-14	6.84619e-15		BGI_novel_G000126	BGI_novel_G000126	1.17	0.32	0.97	0.61	0	0.33
106506270	SCN1A	0.25	0.11	0.11	0.12	0.3	0.22	0.31	0.49	1.15577	2.83272e-11	2.02681e-11		BGI_novel_G001982	BGI_novel_G001982	0	0	0	0.14	0	0	0	0	-4.92079	0.000116657	6.09448e-05		BGI_novel_G001564	BGI_novel_G001564	0	0	0.36	0.56	0.41	0.97	0.77	0.33	1.45019	6.28855e-10	3.41381e-10		BGI_novel_G000132	BGI_novel_G000132	1.96	0.28	1.44	0.99	0.58	0.42
106506556	FAM71B	0.05	0.29	0.03	0	0	0.02	0.01	0.01	-2.83419	2.67463e-05	3.18454e-05		BGI_novel_G001999	BGI_novel_G001999	0	0	0	0	0	0.8	0	0.17	9.67333	4.47564e-70	1.56154e-71		BGI_novel_G001566	BGI_novel_G001566	6.5	1.3	2.41	1.3	15.26	1.95	1.83	10.33	1.34237	6.60038e-41	8.48306e-42		BGI_novel_G000133	BGI_novel_G000133	0.69	0.36	0	0.33	0	0.28
106506844	LOC106506844	0.04	0.04	0.01	0.05	0	0.01	0.03	0.01	-1.53494	0.000814633	0.00117655		BGI_novel_G002002	BGI_novel_G002002	0	0	0.01	0	0	0	0	0.85	6.09841	3.28417e-84	9.20703e-86		BGI_novel_G001567	BGI_novel_G001567	0.46	0.1	0.08	0.07	1.12	0.07	0.09	0.35	1.1925	1.82448e-05	1.60859e-05		BGI_novel_G000145	BGI_novel_G000145	2.84	1.35	2.43	2.32	1.2	0.46
106506914	RS1	0.13	0.23	0.09	0.06	0.06	0.09	0.06	0.02	-1.15297	0.000878216	0.00127529		BGI_novel_G002004	BGI_novel_G002004	0.93	0.54	0.47	0	2.43	0.34	0.11	1.79	1.26668	4.34451e-40	2.6493e-41		BGI_novel_G001571	BGI_novel_G001571	0.89	0.04	0.13	0.13	1	0.09	0.06	1.7	1.26402	0.000149566	0.000148569		BGI_novel_G000170	BGI_novel_G000170	0.24	0	0	0	0	0
106507601	LOC106507601	0.05	0.38	0.05	0.25	0.24	0.35	0.62	0.22	1.25635	0.000171345	0.000225128		BGI_novel_G002007	BGI_novel_G002007	0.08	0.29	0.25	0.35	0.04	0.11	0.11	0.09	-1.46742	8.14856e-16	1.31729e-16		BGI_novel_G001579	BGI_novel_G001579	2.04	0.07	0.06	0.04	1.65	0.1	0.24	2.37	1.02299	2.18076e-15	7.96651e-16		BGI_novel_G000172	BGI_novel_G000172	5.77	0.7	0.34	1.16	0.9	0.1
106507646	NEGR1	0.84	0.6	0.7	1.26	3.63	0.92	2.68	1.22	1.32003	6.1543e-84	6.49401e-85		BGI_novel_G002009	BGI_novel_G002009	0	0.24	0.26	0	0	0	0	0	-8.22838	1.63056e-31	1.30463e-32		BGI_novel_G001585	BGI_novel_G001585	0.4	0.03	0.17	0.11	0.41	0.07	0.22	1.92	1.84026	1.38085e-07	9.50363e-08		BGI_novel_G000180	BGI_novel_G000180	0.4	0	0.05	0.01	0.2	0.36
106508546	LOC106508546	0.01	0.8	0.02	0.14	0.08	0.04	0.13	0.14	-2.11937	1.03395e-10	7.70097e-11		BGI_novel_G002015	BGI_novel_G002015	0.23	0	0	0	0.84	0.75	0	1.85	3.89628	9.81509e-73	3.26378e-74		BGI_novel_G001587	BGI_novel_G001587	0.74	0.66	0.03	0.46	1.69	0	2.03	2.04	1.59059	5.86341e-101	2.70029e-102		BGI_novel_G000181	BGI_novel_G000181	0.38	0.22	0.1	0.22	0.03	0.03
106508998	LOC106508998	0.06	0.07	0.12	0.13	0.39	0.4	0.76	0.06	2.08803	0.000223931	0.000298128		BGI_novel_G002017	BGI_novel_G002017	0.14	0.43	0.07	0.66	0	0	0.35	0	-1.92002	6.01724e-14	1.09649e-14		BGI_novel_G001589	BGI_novel_G001589	1.26	0.02	0.04	0	2.6	0.06	0.01	2.33	1.96625	1.45354e-36	2.06175e-37		BGI_novel_G000187	BGI_novel_G000187	0.93	100.92	56.66	51.12	353.72	10.7
106509930	LY6L	0.16	0.13	0.2	0.16	0.01	0.02	0.1	0.03	-2.22908	4.20837e-07	4.19656e-07		BGI_novel_G002035	BGI_novel_G002035	0.57	0.56	0.54	0	0	0	0	0	-9.4001	8.72461e-61	3.36535e-62		BGI_novel_G001596	BGI_novel_G001596	0.23	0	0	0	0	0	0.44	0.26	1.78323	0.00040844	0.000434077		BGI_novel_G000193	BGI_novel_G000193	15.5	1.82	4.42	4.25	1.5	1.41
106510569	LOC106510569	0.16	0.21	0.12	0.2	0.01	0.03	0.1	0.01	-2.1688	2.76742e-10	2.12396e-10		BGI_novel_G002036	BGI_novel_G002036	0	0	0	0.52	0.46	0.77	0.6	0.6	2.2332	4.59765e-59	1.83461e-60		BGI_novel_G001597	BGI_novel_G001597	0	0.27	0	1.06	0.3	0	0	0	-2.27916	4.77926e-08	3.14439e-08		BGI_novel_G000194	BGI_novel_G000194	0.08	0.55	1.33	0.44	0.36	0.15
110255214	LOC110255214	0.27	5.01	0.32	0.3	2.51	2.53	3.51	3.98	1.0726	4.82097e-22	1.94484e-22		BGI_novel_G002037	BGI_novel_G002037	0.46	0.94	0.56	0.94	0	0	0.45	0.51	-1.60289	7.58825e-29	6.67704e-30		BGI_novel_G001603	BGI_novel_G001603	0.68	0.35	0.38	0	0.02	0	0	0	-6.33257	2.85297e-59	2.38925e-60		BGI_novel_G000201	BGI_novel_G000201	0	0.33	0.59	0.65	0.22	0
110255250	LOC110255250	0.74	0.5	0.09	0.57	0.09	0.18	0.37	0.13	-1.23955	4.6736e-06	5.13057e-06		BGI_novel_G002038	BGI_novel_G002038	0.46	0	0.56	0	1.15	1.18	0.45	0.51	1.71852	7.32587e-36	5.13444e-37		BGI_novel_G001604	BGI_novel_G001604	0.22	0	0.57	1.32	0	0.03	0.04	0.32	-2.5352	4.05311e-56	3.62979e-57		BGI_novel_G000203	BGI_novel_G000203	0.41	0	0.56	1.03	1.56	0.91
110255287	LOC110255287	2.7	1.82	2.13	1.62	1.43	13.13	3.98	2.66	1.23496	6.47413e-82	7.00129e-83		BGI_novel_G002062	BGI_novel_G002062	0.74	0.12	0	0.26	1.53	0.15	0.41	0.53	1.23737	4.85618e-07	1.75095e-07		BGI_novel_G001606	BGI_novel_G001606	2.08	0	0	0	2.14	0	0.02	1.96	1.03812	5.12555e-11	2.54351e-11		BGI_novel_G000221	BGI_novel_G000221	1.13	0.23	0.29	0.32	0.16	0.19
110255312	LOC110255312	0.12	0.35	0.19	0	0	0	0	0.1	-2.74121	0.00041005	0.000566538		BGI_novel_G002063	BGI_novel_G002063	2.2	0	3.7	0.61	0.3	0.78	0.98	0	-1.63224	1.15966e-21	1.35145e-22		BGI_novel_G001616	BGI_novel_G001616	0	0	0	0	0	0	0	0.18	5.05076	3.938e-05	3.6132e-05		BGI_novel_G000225	BGI_novel_G000225	233.77	48.51	16.89	104.42	35.9	38.96
110255363	LOC110255363	0.1	0.06	0.02	0.08	0.05	0.3	0.14	0.12	1.21356	0.000393418	0.000541555		BGI_novel_G002074	BGI_novel_G002074	2.38	0.19	0.35	0.08	0.25	0	0	0.13	-2.99623	6.12826e-34	4.502e-35		BGI_novel_G001621	BGI_novel_G001621	0.06	0	0.23	0.12	0	0	0	0.07	-2.6333	2.0701e-07	1.44967e-07		BGI_novel_G000239	BGI_novel_G000239	0.33	0	0.15	0.42	0	0.22
110255463	LOC110255463	0.04	0.04	0.02	0.03	0	0.13	0.21	0.35	2.29448	7.67637e-06	8.61287e-06		BGI_novel_G002076	BGI_novel_G002076	0.13	0	0	0	0	0.55	0.08	0	2.21067	6.70969e-09	1.92566e-09		BGI_novel_G001622	BGI_novel_G001622	0.57	0.04	0.13	0.05	0.59	0.05	0.04	1.07	1.12329	7.82766e-10	4.28372e-10		BGI_novel_G000240	BGI_novel_G000240	0	0.15	0.1	0.27	0.06	0
110255469	SLC26A9	0.92	0.65	0.48	0.39	0.1	0.08	0.14	0.31	-1.93433	4.36421e-21	1.83531e-21		BGI_novel_G002081	BGI_novel_G002081	3.36	0.08	0.46	0.55	0.37	0.76	0.34	0.22	-1.38784	2.07509e-05	9.54146e-06		BGI_novel_G001624	BGI_novel_G001624	0.19	0.31	0.21	0.2	0.79	0.56	2.84	0.66	2.43908	8.91696e-46	1.00579e-46		BGI_novel_G000252	BGI_novel_G000252	0	0	0	0.53	0	0
110255596	LOC110255596	2.22	0.98	0.65	1.06	0.46	0.44	0.53	0.84	-1.1285	6.93886e-13	4.45521e-13		BGI_novel_G002090	BGI_novel_G002090	0.58	1.43	1.03	0.43	0.25	0.68	0.48	0.3	-1.03879	3.11173e-11	7.06486e-12		BGI_novel_G001626	BGI_novel_G001626	0	0.93	0.44	3.13	0.52	0.25	0	0.01	-2.57963	2.42833e-104	1.06327e-105		BGI_novel_G000257	BGI_novel_G000257	1.46	0.52	0.44	0	0.94	1.52
110255602	LOC110255602	0.05	5.19	0.13	0.18	0.18	0.14	0.41	0.18	-2.52994	3.78883e-18	1.82773e-18		BGI_novel_G002105	BGI_novel_G002105	0	1.9	0	1.33	0	0	1.23	0	-1.43409	8.11859e-84	2.28432e-85		BGI_novel_G001631	BGI_novel_G001631	0.01	0.03	0.04	0	0.09	0.06	0	0.3	2.41754	8.74694e-11	4.42735e-11		BGI_novel_G000267	BGI_novel_G000267	0	0	0.34	0	0	0
110255736	LOC110255736	0.07	0.16	0.05	1.48	0	0.12	0.06	0.07	-2.84545	1.11775e-14	6.50074e-15		BGI_novel_G002110	BGI_novel_G002110	0.6	0	3.77	0.49	0.33	0.59	0	0.54	-1.67548	1.38115e-143	2.23276e-145		BGI_novel_G001634	BGI_novel_G001634	0.01	0	0	0	0	0.06	0.04	0	3.76485	0.000625134	0.00068238		BGI_novel_G000272	BGI_novel_G000272	0.05	0.12	0	0.95	1	0.36
110255782	LOC110255782	0.03	0.02	0.06	0.08	0.13	0.08	0.32	0.08	1.72044	1.30813e-08	1.13656e-08		BGI_novel_G002111	BGI_novel_G002111	9.94	1.27	2.94	8.81	76.36	27.03	1.15	63.56	2.88647	0	0		BGI_novel_G001636	BGI_novel_G001636	0	0	0.14	0.21	0.07	0.38	0.09	0.21	1.12416	0.000166465	0.000166345		BGI_novel_G000273	BGI_novel_G000273	1.37	0.36	1.26	0	0	0
110255824	PCDH20	0.69	0.58	0.4	1.11	1.46	0.84	1.78	1.73	1.07764	2.01788e-21	8.3801e-22		BGI_novel_G002112	BGI_novel_G002112	0.55	0.66	1.07	1.53	4.52	3.27	0.45	4.68	1.77972	2.00836e-130	3.55493e-132		BGI_novel_G001640	BGI_novel_G001640	0.22	0	0	0.39	1.23	0.12	0.58	1.19	2.34056	4.47647e-24	1.0257e-24		BGI_novel_G000274	BGI_novel_G000274	0.44	0.11	0.02	0.26	0.13	0.05
110255845	LOC110255845	0.12	0.28	0.28	0.4	0.27	0.68	2.43	0.07	1.72185	3.45253e-25	1.23354e-25		BGI_novel_G002113	BGI_novel_G002113	2.41	18.45	16.39	9.19	0	0	18.27	0	-1.36068	0	0		BGI_novel_G001641	BGI_novel_G001641	0	0	0.3	0	0	0	0	0	-5.13823	1.18123e-05	1.01819e-05		BGI_novel_G000277	BGI_novel_G000277	2.53	0.12	0	0.58	0	0
110255938	GCGR	0.31	0.06	0.25	0.15	0.03	0	0.09	0.03	-2.17428	3.57118e-05	4.30876e-05		BGI_novel_G002119	BGI_novel_G002119	0	0.24	0	0	0	0	15.32	0	5.91454	0	0		BGI_novel_G001642	BGI_novel_G001642	0	0	0	0	0	0	0.23	0	5.43734	2.51162e-06	1.98237e-06		BGI_novel_G000278	BGI_novel_G000278	0.58	0	0.11	0.34	0	0.15
110256093	LOC110256093	0.02	0	0	0	0.03	0.11	0.01	0.04	3.66521	0.000471385	0.000657826		BGI_novel_G002134	BGI_novel_G002134	1.36	0.86	0.29	0.53	0.1	0.02	0.1	0.04	-3.51724	1.12062e-30	9.2523e-32		BGI_novel_G001645	BGI_novel_G001645	0.19	0.26	0	0	0.42	0.37	0	0.83	1.78731	7.77156e-08	5.20779e-08		BGI_novel_G000282	BGI_novel_G000282	0	0.3	0	0	0.99	0
110256469	LOC110256469	0.08	0	0.28	0.61	0.42	0.69	0.7	0.65	1.31876	2.60823e-05	3.10227e-05		BGI_novel_G002140	BGI_novel_G002140	0	0	0	0.04	0	0	0.98	0.95	5.62362	3.38602e-25	3.40208e-26		BGI_novel_G001663	BGI_novel_G001663	0.58	1.24	0.96	1.19	0.11	0.91	0.67	0.16	-1.04389	1.0739e-32	1.74543e-33		BGI_novel_G000298	BGI_novel_G000298	0.06	0.52	0.24	0.01	0.03	1.07
110256495	RSPH1	9.79	12.2	8.45	9.17	21.49	27.36	23.66	23.19	1.38905	2.89648e-204	9.65168e-206		BGI_novel_G002141	BGI_novel_G002141	0.1	0.06	0	0.03	0	0.02	0.51	0.33	2.1247	6.13343e-07	2.23596e-07		BGI_novel_G001665	BGI_novel_G001665	0.12	0.09	0.3	0.84	0.34	0	0	0	-2.09409	3.22481e-30	5.78971e-31		BGI_novel_G000306	BGI_novel_G000306	0.03	0	0.04	0.06	0.05	0.16
110256649	LOC110256649	0.24	1.72	0.15	0.81	0.08	0.23	0.24	0.25	-1.8288	2.68876e-27	8.87241e-28		BGI_novel_G002147	BGI_novel_G002147	52.75	4.43	0	29.47	0	0.13	7.76	0	-3.47794	2.35156e-127	4.21054e-129		BGI_novel_G001691	BGI_novel_G001691	10.95	1.56	1.59	2.05	15.13	1.42	2.42	14.91	1.07691	6.9861e-36	1.01073e-36		BGI_novel_G000308	BGI_novel_G000308	0.04	0.14	0.11	0.3	0.03	0.09
110256824	LOC110256824	0	0	0	0.54	0.68	1.01	0.31	0	1.83061	0.000653279	0.000931113		BGI_novel_G002155	BGI_novel_G002155	2.11	0	0	0.46	0	0.3	0	0	-3.09373	0.000557442	0.000331375		BGI_novel_G001697	BGI_novel_G001697	0.31	0	0	0	1.12	0	0	1.04	2.83446	6.76155e-08	4.5099e-08		BGI_novel_G000312	BGI_novel_G000312	0.12	0.23	0	0	0	0
110256933	LOC110256933	0.03	0.08	0.03	0.1	0.03	0.14	0.23	0.07	1.08397	0.000958037	0.00139918		BGI_novel_G002159	BGI_novel_G002159	0.04	0.03	0.13	0.15	0.01	0.02	0.04	0	-2.22082	1.0642e-06	4.01675e-07		BGI_novel_G001698	BGI_novel_G001698	0.25	0	0.14	0	0.67	0.15	0	1.29	2.41942	7.66365e-05	7.30305e-05		BGI_novel_G000313	BGI_novel_G000313	0.17	0	0.43	0.17	0	0
110257311	LOC110257311	0.04	0.39	0.05	0.06	0.06	0.03	0.09	0.02	-1.39086	2.2098e-05	2.61063e-05		BGI_novel_G002167	BGI_novel_G002167	0.24	1.15	0	0.57	0	0.6	0	0	-1.74353	1.72902e-26	1.66469e-27		BGI_novel_G001716	BGI_novel_G001716	0.35	0.02	0.06	0.3	0.06	0.15	0.08	0.02	-1.11744	4.11065e-05	3.77976e-05		BGI_novel_G000330	BGI_novel_G000330	2.41	1.76	0	7.12	0	0
110257386	LKAAEAR1	0.1	0.3	0.05	0.34	0.45	0.63	0.68	0.24	1.33011	0.000678437	0.000968958		BGI_novel_G002183	BGI_novel_G002183	7.27	0	1.67	0	0	0	0.14	0	-6.05637	1.66329e-29	1.43293e-30		BGI_novel_G001731	BGI_novel_G001731	0	0.02	0.02	0	0.05	0	0	0.56	3.57792	5.84794e-13	2.51086e-13		BGI_novel_G000335	BGI_novel_G000335	1.44	4.28	1.02	3.98	0.27	1.73
110257408	LOC110257408	0	0	0.07	0.06	0.19	0.47	0.47	0.23	3.36016	1.02577e-05	1.16658e-05		BGI_novel_G002185	BGI_novel_G002185	0	1.01	1.99	9.06	4.5	18.92	2.55	0	1.14461	2.37714e-19	3.14239e-20		BGI_novel_G001733	BGI_novel_G001733	0	0.08	0	0	0	0.07	0.24	0.18	2.55693	3.22479e-06	2.57131e-06		BGI_novel_G000336	BGI_novel_G000336	3.24	9.45	10.96	12.13	3.61	2.64
110257618	LOC110257618	0.03	0.05	0.07	0.04	0	0	0.08	0	-3.6976	0.000444954	0.000618607		BGI_novel_G002217	BGI_novel_G002217	0	0	0.22	0.14	0	0	0	0	-5.74144	2.02938e-07	6.9455e-08		BGI_novel_G001734	BGI_novel_G001734	0.14	0	0.22	0.08	0.12	0	0	0	-1.98997	7.7888e-05	7.43004e-05		BGI_novel_G000337	BGI_novel_G000337	1.94	5.87	4.47	6.23	2.11	1.44
110257712	LOC110257712	40.75	17.64	38.1	41.53	13.56	18.75	10.59	13.52	-1.31613	2.40436e-169	1.06453e-170		BGI_novel_G002225	BGI_novel_G002225	0.12	0.17	0	0.21	0	0	0	0	-5.34219	6.68332e-06	2.8385e-06		BGI_novel_G001737	BGI_novel_G001737	0.49	0.11	0.13	0.2	0.38	0.12	1.57	0.41	1.48919	9.12414e-23	2.21088e-23		BGI_novel_G000341	BGI_novel_G000341	1.43	0	1.03	1.24	0.73	0
110257759	LOC110257759	0.23	0.53	0.35	0.48	0.06	0.14	0.14	0.19	-1.54876	3.6867e-06	4.00167e-06		BGI_novel_G002238	BGI_novel_G002238	0	0	0	0	0.1	0	0	0	5.88811	5.08113e-08	1.60955e-08		BGI_novel_G001744	BGI_novel_G001744	0	0	0	0	0.92	0	0	0.7	9.00438	2.18331e-47	2.38532e-48		BGI_novel_G000343	BGI_novel_G000343	0	2.88	2.51	4.49	0.76	0.54
110257903	LOC110257903	0.53	0.32	1.26	0.94	0.68	4.26	0.33	1.27	1.03775	9.14518e-07	9.41015e-07		BGI_novel_G002240	BGI_novel_G002240	0	0	0	0	0.18	0	0	0	6.37291	1.21607e-10	2.92146e-11		BGI_novel_G001747	BGI_novel_G001747	0.45	0.17	0.79	0.58	0.15	0.21	0.16	0.2	-1.43953	9.36635e-11	4.75813e-11		BGI_novel_G000348	BGI_novel_G000348	0.77	0.77	0.35	1.6	0.19	0.13
110257931	LOC110257931	1.11	0.69	0.22	0.07	0.26	0.1	0.24	0.18	-1.38756	5.14429e-07	5.17747e-07		BGI_novel_G002244	BGI_novel_G002244	0	0.14	0.05	0	0	0.05	0	0	-1.8275	2.32506e-06	9.2135e-07		BGI_novel_G001757	BGI_novel_G001757	0.21	0.44	0.27	0.28	0.5	0.79	0.52	0.87	1.144	1.10355e-11	5.20886e-12		BGI_novel_G000354	BGI_novel_G000354	0.34	0.04	0.08	0.24	0.07	0.1
110258194	LOC110258194	1.44	0.84	0.46	0.18	0.22	0.3	0.29	0.07	-1.65873	4.07996e-11	2.95131e-11		BGI_novel_G002276	BGI_novel_G002276	0.3	0.54	1.78	0	1.79	8.9	2.25	5.94	2.90057	1.3853e-12	2.78658e-13		BGI_novel_G001758	BGI_novel_G001758	0.04	0.09	0.11	0	0.19	0.29	0	0.29	1.61774	0.000126153	0.000123775		BGI_novel_G000357	BGI_novel_G000357	0.2	0	0	0.01	0	0
110258353	ASPG	28.87	20.83	24.04	22.59	0.04	9.47	10.92	12.61	-1.51499	9.61195e-215	2.92116e-216		BGI_novel_G002281	BGI_novel_G002281	0.31	0.13	0.32	0.23	0.77	0.16	0.46	0.81	1.15868	2.24154e-08	6.78863e-09		BGI_novel_G001759	BGI_novel_G001759	0.45	0.19	0.41	0.08	0	0.02	0	0	-5.37444	8.54409e-25	1.89235e-25		BGI_novel_G000360	BGI_novel_G000360	1.94	0.19	0.9	0.98	0.52	0.3
110258568	LOC110258568	0	0.32	0.54	0.72	0.19	0.42	4.31	0.16	2.18827	1.00728e-24	3.67193e-25		BGI_novel_G002294	BGI_novel_G002294	1.18	0.2	1.2	0	0	9.03	0	0	1.83919	3.08012e-05	1.45282e-05		BGI_novel_G001760	BGI_novel_G001760	2.63	0.41	1.69	0	3.61	0.98	1.44	5.15	1.233	6.07451e-93	3.06435e-94		BGI_novel_G000385	BGI_novel_G000385	0.11	0	0	0.12	0	0
110258602	LOC110258602	0.91	1.02	1.07	0.5	0.32	0.24	0.58	0.34	-1.22318	3.26485e-07	3.22144e-07		BGI_novel_G002299	BGI_novel_G002299	0.06	0.05	0.03	0.03	0	0.06	0	0	-1.54616	5.16827e-05	2.53505e-05		BGI_novel_G001761	BGI_novel_G001761	0	0	0	0.72	0	0	0	0	-7.85961	1.39318e-26	2.82504e-27		BGI_novel_G000386	BGI_novel_G000386	0	0	0	0	0	0.04
110258667	LOC110258667	2.38	0	1.76	0	2.93	3.16	0.02	3.79	1.20529	1.39884e-05	1.6146e-05		BGI_novel_G002300	BGI_novel_G002300	0	0	0	0	0.08	0	0	0.05	6.47127	2.8471e-11	6.45531e-12		BGI_novel_G001767	BGI_novel_G001767	0	0	0	0	0	0	0.11	0	5.51636	1.31228e-06	1.00414e-06		BGI_novel_G000387	BGI_novel_G000387	0	0.09	0	0	0	0
110258854	LOC110258854	2.98	3.72	3.72	3.42	0	0	1.72	0	-2.93389	4.31898e-20	1.89558e-20		BGI_novel_G002323	BGI_novel_G002323	0	0.08	0.03	0.2	0	0.17	0.53	0	1.16704	7.23164e-05	3.64851e-05		BGI_novel_G001775	BGI_novel_G001775	0.14	0.01	0	0.01	0.25	0.04	0.04	0.11	1.55963	4.96422e-07	3.62834e-07		BGI_novel_G000393	BGI_novel_G000393	0	0	0	0	0.2	0
110259088	LOC110259088	0.54	3.52	0.86	4.69	0.28	0.12	0.72	0.14	-2.86911	2.32682e-52	3.94851e-53		BGI_novel_G002330	BGI_novel_G002330	0.65	0.85	0.79	0.27	0	0.71	0.1	0.46	-1.02298	6.83197e-08	2.20751e-08		BGI_novel_G001781	BGI_novel_G001781	30.89	2.54	2.45	1.9	37.22	1.4	2.58	33.77	1.00892	7.92651e-118	3.05511e-119		BGI_novel_G000395	BGI_novel_G000395	0	0	0	0	0.22	0
110259104	LOC110259104	0.12	0.07	0.78	1.54	0.04	0.05	0.2	0.06	-2.8674	4.65112e-30	1.39845e-30		BGI_novel_G002331	BGI_novel_G002331	0.62	0.21	0.17	0.57	0.88	0	1.22	1.09	1.01271	8.76747e-10	2.28838e-10		BGI_novel_G001782	BGI_novel_G001782	0.13	0	0	0	0	0.32	0	0	1.61109	8.25807e-05	7.90344e-05		BGI_novel_G000398	BGI_novel_G000398	0	0	0.55	0	1.12	0.36
110259139	LOC110259139	0	0	0	0	0	0.22	0	0	5.38602	1.75093e-06	1.8465e-06		BGI_novel_G002334	BGI_novel_G002334	0.66	0.07	1.02	0	0	0	0.04	0	-5.35943	1.43787e-12	2.90409e-13		BGI_novel_G001788	BGI_novel_G001788	0	0	0	0	0	0.84	0	1.02	8.89969	1.02375e-44	1.191e-45		BGI_novel_G000407	BGI_novel_G000407	0.57	0	0.54	0.25	0.03	0
110259225	CDKN1C	19.81	15.44	13.43	11.62	5.81	10.01	2.78	7.14	-1.25347	1.70779e-100	1.44112e-101		BGI_novel_G002338	BGI_novel_G002338	0.7	2.54	2.47	3.2	1.98	0.87	0.73	0.76	-1.01813	1.19669e-15	1.96028e-16		BGI_novel_G001794	BGI_novel_G001794	2.04	0.09	1.49	2.21	0	0.61	1.19	0	-1.55916	6.11368e-26	1.27956e-26		BGI_novel_G000413	BGI_novel_G000413	3.06	1.09	1.75	2.26	0	0.49
110259260	SLC43A1	0.28	0.15	0.14	0.12	0.45	0.13	0.44	0.36	1.12688	0.000132918	0.000172489																BGI_novel_G001806	BGI_novel_G001806	0.54	0.08	0	0.09	1.25	0.23	0.08	1.49	2.1366	1.70916e-18	5.20953e-19		BGI_novel_G000428	BGI_novel_G000428	0	0	0.07	0	0	0.12
110259300	LOC110259300	0.41	0.21	0.19	0	0.27	0.54	2.1	0	1.69684	7.04537e-06	7.88097e-06																BGI_novel_G001823	BGI_novel_G001823	0.91	0.07	0.08	0.03	1.03	0.03	0.11	1.31	1.21815	4.16266e-11	2.05116e-11		BGI_novel_G000429	BGI_novel_G000429	0.13	0	0.1	0.14	0.06	0.01
110259312	HAPLN4	0.37	0.8	0.65	0.46	1.19	0.67	2.2	0.74	1.11025	1.07822e-14	6.26752e-15																BGI_novel_G001827	BGI_novel_G001827	0.14	0.01	0.07	0.01	0.24	0.08	0.04	0.19	1.2902	2.42714e-05	2.17123e-05		BGI_novel_G000431	BGI_novel_G000431	0.65	0.34	0.26	0.27	1.36	0.22
110259478	LOC110259478	0.13	0.05	0.22	0.31	0	0.05	0.07	0.03	-2.24984	5.79796e-05	7.18507e-05																BGI_novel_G001845	BGI_novel_G001845	0.25	0.29	0	0.21	0.71	0.61	0.22	1.15	1.81282	2.38128e-20	6.58331e-21		BGI_novel_G000435	BGI_novel_G000435	3.56	0.23	0.34	0.29	0.28	0.19
110259877	LOC110259877	0.19	0.29	0.18	0.29	0.71	0.79	0.71	0.87	1.70952	1.12971e-15	6.19739e-16																BGI_novel_G001846	BGI_novel_G001846	0	0.57	0	0.1	0	0	1.7	0.06	1.39764	5.50426e-09	3.27507e-09		BGI_novel_G000439	BGI_novel_G000439	0	0.14	0.06	0	0	0
110259957	ARHGDIG	0.07	0.28	0.07	0.27	0.76	0.36	0.69	0.27	1.60482	0.000675888	0.000964901																BGI_novel_G001848	BGI_novel_G001848	0.22	0.14	0.6	0.44	0.07	0.11	0.11	0.07	-1.96177	1.30812e-14	5.04187e-15		BGI_novel_G000440	BGI_novel_G000440	0	0	0	0.11	0	0.21
110260079	LOC110260079	0.01	0.11	0	0.03	0	0.01	0.01	0.01	-2.19737	9.57668e-05	0.00012184																BGI_novel_G001851	BGI_novel_G001851	1.05	0.51	0.13	0.03	1.32	0.44	0.45	1.31	1.04838	0.00023339	0.000238745		BGI_novel_G000441	BGI_novel_G000441	0.08	0.03	0.13	0	0.33	0.07
110260204	ADGRB1	0.06	0.35	0.51	0.12	0.02	0.17	0.02	0.09	-1.85596	2.46632e-11	1.75476e-11																BGI_novel_G001853	BGI_novel_G001853	1.5	0.85	2.12	1.7	0.46	0.56	0.74	1.05	-1.13849	1.44673e-35	2.1259e-36		BGI_novel_G000451	BGI_novel_G000451	0	0.73	0	3.23	0	0.04
110260333	LOC110260333	0.1	0.3	0.28	0	0.07	0.07	0	0	-2.41753	0.000246618	0.000330234																BGI_novel_G001863	BGI_novel_G001863	0	0.54	0	1.14	0	2.26	1.71	0.71	1.52338	2.28443e-14	8.97841e-15		BGI_novel_G000452	BGI_novel_G000452	0.33	2.38	0.12	13.44	0.04	0.03
110260401	LOC110260401	0.05	0.15	0.14	0.05	0.2	0.1	0.93	0.14	1.87945	0.00021673	0.000288073																BGI_novel_G001866	BGI_novel_G001866	0.66	0.15	0.06	0	1.15	0.03	0.03	0.96	1.31163	5.73934e-17	1.91364e-17		BGI_novel_G000453	BGI_novel_G000453	0.99	2.59	4.01	7.22	0.32	0
110260578	ITGA7	4.42	5.62	2.64	5.1	13.08	3.77	13.96	5.77	1.08089	8.13188e-128	5.08071e-129																BGI_novel_G001868	BGI_novel_G001868	0	0.82	0	1.76	0	0.34	0.52	0	-1.51329	8.84426e-06	7.4794e-06		BGI_novel_G000455	BGI_novel_G000455	2.23	1.23	0.01	0	0	0.31
110260665	LOC110260665	0.2	0.09	0.04	0.07	0.19	0.3	0.72	0.36	2.04273	2.58589e-07	2.52558e-07																BGI_novel_G001870	BGI_novel_G001870	0.42	0	0.85	0	0.32	0	0	0	-2.07465	2.78246e-08	1.7853e-08		BGI_novel_G000456	BGI_novel_G000456	0.26	0	0.02	0.04	0.03	0
110260783	ASCL1	0	0.1	0	0	0.29	0.08	2.27	0.21	4.97256	1.49958e-30	4.44169e-31																BGI_novel_G001873	BGI_novel_G001873	0.18	0	0	0.05	0	0.54	0	0	1.4703	0.000152644	0.000151842		BGI_novel_G000463	BGI_novel_G000463	0.07	1.12	1.35	1.21	0.18	0.48
110260827	LOC110260827	0.07	0.69	0.14	0.03	0.04	0.08	0.08	0.09	-1.62583	1.53031e-12	1.00664e-12																BGI_novel_G001878	BGI_novel_G001878	0.84	0.13	0	0	1.24	0.29	0	0.75	1.27139	9.57401e-05	9.24697e-05		BGI_novel_G000467	BGI_novel_G000467	4.27	0.36	0.59	0.76	0.89	0.42
110260966	LOC110260966	0.89	1.52	3.82	1.36	3.98	9.43	7.54	4.01	1.66547	2.13706e-70	2.75614e-71																BGI_novel_G001884	BGI_novel_G001884	0	0.35	0	0	0	0	0	0	-4.86967	6.90222e-05	6.54029e-05		BGI_novel_G000494	BGI_novel_G000494	0.43	0.05	0.08	0.11	0.02	0.02
110260969	ABCC11	0.11	0.13	0.14	0.19	0.21	0.51	0.41	0.42	1.54629	8.98874e-11	6.6644e-11																BGI_novel_G001887	BGI_novel_G001887	0.38	0.05	0.07	0.13	0.51	0.04	0.15	0.71	1.15469	7.66267e-08	5.13374e-08		BGI_novel_G000501	BGI_novel_G000501	0.27	0.3	0	0.62	0	0
110261025	KLK5	0.43	0.12	0.26	0.12	0	0.08	0	0.04	-3.02744	1.33994e-05	1.5431e-05																BGI_novel_G001903	BGI_novel_G001903	0	0	0.41	0.15	0	0	0	0	-5.56813	3.57841e-07	2.57185e-07		BGI_novel_G000502	BGI_novel_G000502	0.75	0.52	0.41	0.58	0.28	0
110261030	KLK11	4.04	1.48	4.28	1.86	0.83	1.64	0.31	1.81	-1.33528	2.7764e-25	9.87689e-26																BGI_novel_G001910	BGI_novel_G001910	0.01	0.41	0.05	0.2	0.45	0.46	1.05	0.23	1.68198	4.58223e-09	2.70308e-09		BGI_novel_G000504	BGI_novel_G000504	0	0	0.14	0	0	0
110261076	LOC110261076	0.25	0.6	0	0.33	0.08	0	0	0	-3.8348	0.000208912	0.000277166																BGI_novel_G001924	BGI_novel_G001924	16.45	0	0	0	0	0	0	45.66	1.50693	2.50888e-45	2.869e-46		BGI_novel_G000511	BGI_novel_G000511	0.64	0.12	0.09	0.23	0.06	0.14
110261082	LOC110261082	0.03	0.04	0	0.05	0.02	0.11	0.31	0.13	2.29448	7.67637e-06	8.61287e-06																BGI_novel_G001925	BGI_novel_G001925	40.77	33.47	29.09	1.38	132.57	1.18	54.26	60.12	1.20903	5.51282e-155	1.54673e-156		BGI_novel_G000521	BGI_novel_G000521	3.53	0.04	0.04	0.11	0.19	0.13
110261136	GJB4	0.3	0.48	0.24	0.46	0.59	0.75	0.57	1.09	1.0331	0.000238109	0.000318144																BGI_novel_G001926	BGI_novel_G001926	0.39	0.14	0.45	1.43	0.13	0.27	0.27	0.18	-1.46438	1.82914e-05	1.61322e-05		BGI_novel_G000530	BGI_novel_G000530	0.02	0	0	0	0.09	0.04
110261201	SYT4	0.39	0	0	0.16	0	0.03	0.03	0	-3.2369	3.47811e-08	3.13568e-08																BGI_novel_G001928	BGI_novel_G001928	0.18	0.05	0.1	0.02	0.42	0.09	0.1	0.35	1.39648	7.92606e-11	3.99388e-11		BGI_novel_G000531	BGI_novel_G000531	0.18	0.09	0	0	0	0
110261228	FAM159A	0.05	0.19	0.13	0.23	0.47	0.24	0.93	0.4	1.79568	1.17787e-05	1.34683e-05																BGI_novel_G001937	BGI_novel_G001937	0.3	1.7	0.35	0.74	0.2	0	0.28	0	-2.70986	1.74122e-06	1.35062e-06		BGI_novel_G000533	BGI_novel_G000533	0.08	0.02	0.02	0.01	0.13	0.36
110261289	LOC110261289	3.65	0	0	0	0	0.02	0.04	0.04	-5.06307	1.32212e-39	3.03699e-40																BGI_novel_G001944	BGI_novel_G001944	0	0	0	0	0	0	0.37	0	5.39175	3.60601e-06	2.89368e-06		BGI_novel_G000543	BGI_novel_G000543	0.12	0.22	0.21	0.35	0.39	0.7
110261477	LOC110261477	6.79	11.04	0.39	0.41	0.42	0.53	0.72	2.52	-2.14552	5.77134e-12	3.93529e-12																BGI_novel_G001949	BGI_novel_G001949	7.51	1.82	5.39	18.79	2.95	4.04	4.19	2.21	-1.25022	6.33303e-11	3.16604e-11		BGI_novel_G000544	BGI_novel_G000544	0.27	0.02	0.02	0.04	0	0
110261483	LOC110261483	5.69	127.61	2.6	0.58	2.15	0.91	0.13	2.37	-4.62009	4.01724e-214	1.22708e-215																BGI_novel_G001951	BGI_novel_G001951	0.3	0.05	0.05	0.11	0.92	0.21	0	1.5	2.35383	4.23872e-07	3.08066e-07		BGI_novel_G000546	BGI_novel_G000546	0	0	0.11	0	0.5	0
110261494	MPIG6B	0.45	0.51	0.38	0.47	1.99	1.88	0.27	0.33	1.21611	7.73727e-12	5.32235e-12																BGI_novel_G001955	BGI_novel_G001955	2.75	0.28	0.52	0.19	4.76	0.32	0.49	3.51	1.29129	7.61642e-26	1.60486e-26		BGI_novel_G000551	BGI_novel_G000551	0.71	0.11	0	0.04	0	0
110261595	LOC110261595	0.58	0.79	0.78	0.81	0.78	2.43	1.21	0.67	1.2777	1.68197e-10	1.26909e-10																BGI_novel_G001956	BGI_novel_G001956	3.23	0.4	0.43	0.33	4.83	0.32	0.52	4.49	1.21783	1.97751e-46	2.1997e-47		BGI_novel_G000552	BGI_novel_G000552	0.45	0.21	0.13	0.26	0	0.16
110261667	LOC110261667	0.3	0.24	0.24	0.41	0.67	0.53	0.56	0.79	1.10501	1.90033e-06	2.01021e-06																BGI_novel_G001957	BGI_novel_G001957	4.42	0.28	0.41	0.41	6.43	0.69	0.32	6.5	1.35744	2.47683e-87	1.3372e-88		BGI_novel_G000557	BGI_novel_G000557	1.32	0.93	0.66	1.37	3.78	1.33
110261670	LOC110261670	0.01	0.03	0.09	0.45	0.43	0.46	1.3	0.1	1.48713	5.27948e-07	5.31598e-07																BGI_novel_G001958	BGI_novel_G001958	1.15	0.07	0	0.04	1.83	0.07	0	1.54	1.48981	2.06599e-07	1.4465e-07		BGI_novel_G000580	BGI_novel_G000580	0.5	0.02	0.04	0	0.02	0
110261735	LOC110261735	0.2	0.33	0.15	0.06	0.05	0.2	0.49	0.24	1.19991	5.69162e-05	7.04539e-05																BGI_novel_G001960	BGI_novel_G001960	1.07	0.28	0.27	0.14	1.67	0.23	0.19	1.71	1.09939	7.53256e-08	5.04444e-08		BGI_novel_G000594	BGI_novel_G000594	0	0	0.13	0	0	0.15
110261948	LOC110261948	206.28	53.99	159.42	325.79	51.17	37.77	23.74	80.53	-1.84727	0	0																BGI_novel_G001963	BGI_novel_G001963	0.2	0.32	0.35	0.41	0.12	0.21	0.29	0	-1.00828	8.23103e-10	4.51263e-10		BGI_novel_G000597	BGI_novel_G000597	0.44	0.05	0.06	0.04	0.03	0.06
110262032	RNF212	0.17	1.09	0.85	0.18	0.1	0.2	0.13	0.42	-1.52787	2.9868e-18	1.43115e-18																BGI_novel_G001964	BGI_novel_G001964	0	0.23	0.3	0.14	0	0.16	0	0	-1.97118	3.1919e-07	2.27958e-07		BGI_novel_G000609	BGI_novel_G000609	0	0	0	0.92	1.26	0
110262047	CPZ	7.44	8.42	4.3	4.45	3.62	2.01	2.69	3.83	-1.00602	5.00879e-34	1.336e-34																BGI_novel_G001969	BGI_novel_G001969	1.14	0.19	0.12	0.05	2.21	0.07	0.21	2.21	1.64799	1.25203e-20	3.40814e-21		BGI_novel_G000613	BGI_novel_G000613	0	0	0	0	0.08	0
110262053	LOC110262053	36.76	16.54	17.64	9.4	9.54	5.64	7.28	9.92	-1.07903	3.73786e-192	1.40122e-193																BGI_novel_G001971	BGI_novel_G001971	0.28	0.04	0.15	0.08	0.49	0.21	0.16	0.44	1.25156	1.72654e-43	2.07222e-44		BGI_novel_G000629	BGI_novel_G000629	0.22	0.01	0.07	0.07	0.01	0.02
110262163	TMEM155	0.1	0.13	0	0.35	0.2	0.44	0.68	0.22	1.41734	0.000118768	0.000153191																BGI_novel_G001974	BGI_novel_G001974	2.63	0.28	0.46	0.39	3.18	0.46	0.65	3.15	1.00248	7.09092e-22	1.79551e-22		BGI_novel_G000634	BGI_novel_G000634	0.66	0.26	0.48	0.98	0.25	0.26
387287	HCRTR1	0.49	0.39	0.26	0.3	0.1	0.07	0.25	0.16	-1.24984	0.000905243	0.00131719																BGI_novel_G001995	BGI_novel_G001995	8.21	1.31	0.79	0.76	12.82	0.78	1.13	11.01	1.22437	1.20104e-83	6.75655e-85		BGI_novel_G000635	BGI_novel_G000635	0.06	0.04	0.03	0.04	0	0
396562	GFAP	0.35	0.64	0.45	0.28	0.29	0.28	0.15	0.1	-1.09783	3.47773e-05	4.18957e-05																BGI_novel_G002012	BGI_novel_G002012	0	0.03	0.05	0	0	0	0	0	-4.41726	0.000734824	0.000812705		BGI_novel_G000636	BGI_novel_G000636	0	0	0	0.01	0.04	0.03
396571	MYOCD	7.79	7.36	6.46	7.06	18.4	9.6	25.18	6.87	1.03788	0	0																BGI_novel_G002014	BGI_novel_G002014	0.02	0	0.02	0	0.07	0.02	0.05	0.04	1.99902	0.000181877	0.000182958		BGI_novel_G000648	BGI_novel_G000648	0	1.21	0	0	0	0
396685	LOC396685	0	0.39	1.19	0.38	0	0	0	0	-6.74169	1.21225e-13	7.4618e-14																BGI_novel_G002020	BGI_novel_G002020	1.08	0.03	0.03	0.04	1.27	0.02	0	1.44	1.23285	1.45078e-08	9.07633e-09		BGI_novel_G000651	BGI_novel_G000651	0.37	0.43	1.78	0.25	0	0
396686	SERPINA3-2	0	0.09	0.4	0.08	0	0.09	0	0	-2.8348	0.000953919	0.00139258																BGI_novel_G002025	BGI_novel_G002025	0.27	0.28	0.06	0	0.28	0	0	0	-1.24037	1.98632e-06	1.55172e-06		BGI_novel_G000656	BGI_novel_G000656	0.82	0.12	0	0.52	0.1	0
396701	RNASE10	0.51	0.6	0.16	0.34	0.84	0.8	0.4	1.56	1.18555	0.000546804	0.00077075																BGI_novel_G002035	BGI_novel_G002035	1.78	0	0	0	0	0	0	0	-9.28318	4.95618e-59	4.17869e-60		BGI_novel_G000658	BGI_novel_G000658	0.15	0.29	0.05	1.01	0.12	0
396713	ABO	0	0	0.77	0.66	0.67	1.59	1.65	0.41	1.55752	2.49121e-08	2.2202e-08																BGI_novel_G002036	BGI_novel_G002036	0	0.14	0.26	0.2	2.04	0.26	0.21	2.14	2.81224	3.27479e-138	1.06596e-139		BGI_novel_G000666	BGI_novel_G000666	0.94	0	0	0	0	0
396817	PSP-II	0.22	0.65	0.31	1.94	0.32	0.57	0	0.1	-1.7155	0.000517005	0.000725796																BGI_novel_G002039	BGI_novel_G002039	0	0.14	21.62	80.83	0	11.51	20.16	0	-1.58622	2.88985e-50	2.95658e-51		BGI_novel_G000667	BGI_novel_G000667	2.79	0.04	0.52	0.63	0.73	0
396836	LEPR	10.36	5.62	6.46	10.98	2.08	3.87	0.78	3.93	-1.6835	2.40208e-255	5.78083e-257																BGI_novel_G002063	BGI_novel_G002063	2.48	4.33	3.03	3.44	1.2	2.31	2.36	0.1	-1.10268	1.70378e-25	3.64317e-26		BGI_novel_G000673	BGI_novel_G000673	0.43	0.1	0	0.13	0.26	0.42
396845	TF	0.59	0.21	0.17	0.48	0.49	0.05	0.05	0.07	-1.15989	0.000309519	0.000419715																BGI_novel_G002064	BGI_novel_G002064	2.22	2.93	1.7	6.47	0.66	2.13	1.71	0.3	-1.40668	9.44203e-100	4.38849e-101		BGI_novel_G000674	BGI_novel_G000674	1.33	0.31	0.3	0.31	0.1	0.1
396854	IFN-DELTA-1	0.6	0.24	0.11	0.7	0.48	2.66	0.98	2.38	1.95361	1.42661e-12	9.36224e-13																BGI_novel_G002068	BGI_novel_G002068	0	0.26	0	0.65	0.33	1.24	0.07	0.67	1.35414	1.69045e-05	1.48539e-05		BGI_novel_G000676	BGI_novel_G000676	0.59	0.99	1.27	1.32	0.15	0.2
396857	DDC	0.16	0.66	0.35	0.3	0.83	0.58	1.56	0.65	1.33011	1.26648e-08	1.09891e-08																BGI_novel_G002075	BGI_novel_G002075	0	0	0.05	0	0.09	0.21	0	0	2.53713	0.000130411	0.000128247		BGI_novel_G000706	BGI_novel_G000706	0	0.02	2.15	0.8	2.18	1.69
396860	MYH7	0.15	0.44	0.07	0.15	0.53	0.29	1.15	0.63	1.73811	2.05874e-25	7.26351e-26																BGI_novel_G002076	BGI_novel_G002076	0	0.02	0.08	0	0.16	0.12	0.03	0	1.5295	0.000885784	0.000996358		BGI_novel_G000708	BGI_novel_G000708	0	0	0	0	0.19	0
396881	FCN2	0.53	1.71	0.15	0.7	0.22	0	0.25	0.63	-1.45377	2.44801e-05	2.90376e-05																BGI_novel_G002099	BGI_novel_G002099	0	0	0	0	0	0	0.28	0	4.74366	0.000229445	0.00023445		BGI_novel_G000710	BGI_novel_G000710	0	0	0.31	0	0.84	0.49
396886	SLPI	96.51	326.86	83.13	203.8	1077.8	930.62	1066.57	1109.05	2.56218	0	0																BGI_novel_G002103	BGI_novel_G002103	0	0	0.04	0	0	0	0	0	-6.19602	3.09456e-10	1.63256e-10		BGI_novel_G000711	BGI_novel_G000711	0.3	0.48	0.32	0.95	0.46	0
396888	RYR3	13.12	18.59	19.72	20.16	71.83	29.7	37.91	31.22	1.30816	0	0																BGI_novel_G002104	BGI_novel_G002104	0	0.01	0	0	0.01	0	0.01	0.02	2.56067	6.39702e-06	5.30014e-06		BGI_novel_G000715	BGI_novel_G000715	0.2	0.05	0	0.05	0	0.03
396900	AMCF-II	0.42	0.34	0.55	0.16	0	0.35	0.15	0.08	-1.39001	0.000859341	0.00124615																BGI_novel_G002114	BGI_novel_G002114	0	0.74	2.35	1.51	0	0.31	0	0	-3.80698	0	0		BGI_novel_G000717	BGI_novel_G000717	0	0	0	0	0.07	0
396901	ORM1	0.09	1.41	2.52	1	0.26	0.23	0.3	0.03	-1.77555	9.13703e-09	7.83997e-09																BGI_novel_G002115	BGI_novel_G002115	0.18	0	0	0	0.13	0	0.14	0.24	1.66433	1.62759e-15	5.8996e-16		BGI_novel_G000718	BGI_novel_G000718	0	0	0.06	0	0	0
396916	IGF2	78	357.21	100.44	73.43	40.87	63.57	47.1	61.68	-1.19181	0	0																BGI_novel_G002116	BGI_novel_G002116	0.17	0	0	0	0	0	0.34	0.19	1.82425	1.72549e-14	6.69946e-15		BGI_novel_G000723	BGI_novel_G000723	0.28	0.16	0.39	0	0	0
396936	SLC22A2	1.61	1.05	1.16	1.2	1.91	3.94	2.33	2.7	1.18451	8.80463e-116	6.23451e-117																BGI_novel_G002118	BGI_novel_G002118	0.05	0	0	0	0.31	0	0	0	2.67086	3.02444e-13	1.27928e-13		BGI_novel_G000725	BGI_novel_G000725	0.01	0	0	0.47	0	0
396937	ITIH2	0.81	0.04	0.02	0.04	0	0.02	0	0	-5.61241	6.95122e-13	4.46422e-13																BGI_novel_G002119	BGI_novel_G002119	0.27	0.55	0.5	0.8	0	0.75	0.12	0	-1.17892	8.99008e-25	1.99495e-25		BGI_novel_G000726	BGI_novel_G000726	0.61	0.27	0.63	0.77	0.42	0
396940	AMELX	0	0.51	0.02	0.03	0	0	0	0	-5.41976	1.65094e-06	1.73672e-06																BGI_novel_G002121	BGI_novel_G002121	0	0	0	0	2.78	0	0	1.04	5.45716	2.13757e-06	1.67655e-06		BGI_novel_G000727	BGI_novel_G000727	0.18	0.07	0.32	0.56	0	0
396951	PTHLH	0.08	0.08	0	0.29	0.35	1.51	1.32	0.56	3.03865	1.18124e-12	7.70829e-13																BGI_novel_G002122	BGI_novel_G002122	0.15	0	0	0	0.28	0	0.01	0.46	2.4033	2.1506e-13	9.03262e-14		BGI_novel_G000734	BGI_novel_G000734	0	0.02	0.61	0	0	0.15
396960	ALB	0.37	3.59	3.66	2.46	0.2	0.23	0.36	0.31	-3.18953	2.65827e-66	3.65798e-67																BGI_novel_G002126	BGI_novel_G002126	1.34	0.13	0.14	0.08	3.06	0.29	0.1	2.37	1.79558	1.97314e-47	2.15011e-48		BGI_novel_G000741	BGI_novel_G000741	0.23	0.19	0.05	0.03	0	0.07
396971	ALOX15	5.81	0.08	3.13	0.11	0.24	0.31	0.49	0.09	-2.95555	1.23597e-91	1.18598e-92																BGI_novel_G002133	BGI_novel_G002133	0.15	0.19	0.28	0.35	0.7	0	1.26	0.49	1.31787	4.52062e-18	1.4112e-18		BGI_novel_G000745	BGI_novel_G000745	0.21	0.02	0	0.14	0.01	0.07
396987	WFDC2	84.21	93.18	69.38	63.38	30.02	54.03	24.31	44.93	-1.03787	1.49077e-105	1.19359e-106																BGI_novel_G002139	BGI_novel_G002139	0.13	0.12	0	0	0	0	0.29	2.72	3.51677	6.66035e-08	4.43915e-08		BGI_novel_G000752	BGI_novel_G000752	0.5	0.15	0	0.06	0	0
396995	AVP	0	3.7	3.98	0	0.78	0	0	1.14	-2.02744	5.70537e-08	5.24224e-08																BGI_novel_G002140	BGI_novel_G002140	0.21	0.15	0.03	0.32	0.12	0.3	5.35	3.3	3.69387	7.20432e-100	3.33824e-101		BGI_novel_G000757	BGI_novel_G000757	0.62	0.13	0.2	0.34	0	0
396996	TF	0.26	0.48	0.96	0.25	0.1	0.03	0.02	0.02	-3.48687	3.36037e-16	1.79833e-16																BGI_novel_G002141	BGI_novel_G002141	0.3	0.3	0	0.29	0	0.57	2.19	1.71	2.36407	3.04517e-36	4.36254e-37		BGI_novel_G000764	BGI_novel_G000764	0	0	0	0	0	0.19
397003	SLC1A1	0.98	0.68	0.51	0.64	0.94	2.27	1.68	1.64	1.21615	2.5475e-24	9.37306e-25																BGI_novel_G002145	BGI_novel_G002145	9.33	0	0.73	13.6	1.96	0	2.38	0.21	-2.28237	4.88212e-16	1.71914e-16		BGI_novel_G000766	BGI_novel_G000766	0	0	0	0	0	0.09
397046	MYOC	0.09	0.15	0.31	0.06	0.29	1.14	0.05	0.14	1.3616	7.92849e-05	0.000100002																BGI_novel_G002147	BGI_novel_G002147	17.9	17.31	0.47	47.69	0	0.59	19.51	0	-1.94592	1.1273e-66	8.30654e-68		BGI_novel_G000769	BGI_novel_G000769	0.81	0.01	0	0.01	0.01	0.01
397094	IL1A	3.29	1.09	2.23	1.65	0.75	0.55	0.92	1.63	-1.10362	8.76214e-17	4.53639e-17																BGI_novel_G002149	BGI_novel_G002149	10.54	2.68	13.35	0.27	0.33	2.7	1.29	0	-2.53834	5.17666e-18	1.62186e-18		BGI_novel_G000783	BGI_novel_G000783	0	0	0	0.87	0	0
397102	AMBN	0.93	1.12	2.59	0.65	1.23	8.63	0.63	2.24	1.16575	4.98694e-19	2.29876e-19																BGI_novel_G002153	BGI_novel_G002153	6.24	0.21	0	0	0.16	0	0	0	-5.23163	9.654e-08	6.53449e-08		BGI_novel_G000788	BGI_novel_G000788	0.48	0	0.12	0	0	0.11
397126	PTGFR	3.33	2.46	3.81	3.58	13.71	7.68	13.05	6.47	1.63842	1.27647e-274	2.79625e-276																BGI_novel_G002155	BGI_novel_G002155	3.58	9.18	0.15	2.17	1.99	0	3.02	0.16	-1.54737	9.7194e-09	5.95374e-09		BGI_novel_G000789	BGI_novel_G000789	0	0.17	0	0	0	0
397140	OVGP1	0.63	0.69	0.64	1.16	2.98	0.65	1.45	2.81	1.31359	6.58537e-23	2.56417e-23																BGI_novel_G002156	BGI_novel_G002156	11.08	40	22.46	0.79	9.04	4.87	10.98	4.29	-1.36767	9.02582e-23	2.18577e-23		BGI_novel_G000795	BGI_novel_G000795	0	0.08	0.08	0.26	0.34	0.27
397152	TMPRSS15	0.64	1.19	1.33	1.08	0.48	0.31	0.47	0.53	-1.15199	8.95015e-08	8.37965e-08																BGI_novel_G002158	BGI_novel_G002158	5.73	37.92	0	39.84	1.94	0.31	20.78	1.54	-1.71882	4.35455e-33	6.98499e-34		BGI_novel_G000811	BGI_novel_G000811	1.32	0.03	0.15	0.08	0.13	0.04
397153	LHB	4.09	3.38	3.64	4.52	7.3	10.16	7.69	9.86	1.09362	1.44101e-70	1.85178e-71																BGI_novel_G002162	BGI_novel_G002162	0.15	0.07	0.21	0.12	0.07	0.41	0.33	0.26	1.00263	2.24727e-05	2.00269e-05		BGI_novel_G000816	BGI_novel_G000816	0	0	0	0	0	0.08
397158	HTR7	0.54	0.3	0.44	0.45	1.89	1.99	2.03	1.04	1.96062	1.14354e-37	2.76438e-38																BGI_novel_G002166	BGI_novel_G002166	0.45	1.29	0.63	0.5	0.44	0.43	0.25	0.07	-1.28249	3.73127e-25	8.12127e-26		BGI_novel_G000818	BGI_novel_G000818	0.17	0	0.02	0.04	0	0
397170	KCNE2	1.33	0.27	1.44	1.35	4.42	0.66	2.24	2.01	1.07887	4.20831e-09	3.51613e-09																BGI_novel_G002176	BGI_novel_G002176	5.19	4.36	5.82	0	0	1.74	3.56	0	-1.43592	5.51329e-17	1.83593e-17		BGI_novel_G000822	BGI_novel_G000822	0.19	0	0	0.1	0.21	0.21
397210	TRPC3	0.4	0.13	0.45	0.48	0.04	0.05	0.21	0.1	-1.84458	1.56897e-08	1.3748e-08																BGI_novel_G002183	BGI_novel_G002183	83.37	0.8	94.22	0	0	0	0.99	6.09	-4.69572	0	0		BGI_novel_G000823	BGI_novel_G000823	0.2	0	0.08	0.36	0	0.11
397246	VNN1	3.84	0.8	1.22	0.81	3.77	8.92	4.92	6.19	1.69252	3.16159e-105	2.55085e-106																BGI_novel_G002190	BGI_novel_G002190	0.04	0	0	0	0.04	0	0.03	2.23	5.93038	3.67477e-15	1.36169e-15		BGI_novel_G000834	BGI_novel_G000834	3.19	4.36	6.15	7.17	1.67	3.42
397264	CKM	3.62	5.29	1.63	1.16	8.33	1.66	27.56	2.84	1.88964	3.67475e-103	3.02724e-104																BGI_novel_G002197	BGI_novel_G002197	54.9	4.47	0.58	0.47	1.01	0.44	1.05	0	-4.454	1.33508e-81	7.73759e-83		BGI_novel_G000842	BGI_novel_G000842	0.09	0.14	0.16	0	0	0.57
397265	S100G	79.56	14.49	93.01	64.21	34.61	17.49	20.73	32.72	-1.27147	3.88948e-82	4.19418e-83																BGI_novel_G002206	BGI_novel_G002206	0.22	0	0	0.16	3.37	0	0	0.06	3.18404	5.67375e-10	3.068e-10		BGI_novel_G000852	BGI_novel_G000852	0	0	0	0.36	0	0
397272	PPY	0.51	1.9	0.36	1.89	0	0.13	0	0.85	-2.2369	4.9245e-06	5.42424e-06																BGI_novel_G002215	BGI_novel_G002215	0.87	0.83	0.85	1.09	0.88	2.57	2.28	2.34	1.17329	2.4695e-22	6.10284e-23		BGI_novel_G000871	BGI_novel_G000871	0.77	0.06	0.07	0.05	0.05	0.1
397371	BHMT	0.05	2.15	0.17	0.12	0.23	0.13	0.13	0.31	-1.59776	4.20518e-09	3.51286e-09																BGI_novel_G002216	BGI_novel_G002216	0	1.13	0.44	0.21	3.48	11.8	2.65	4.9	3.63754	1.27261e-133	4.34599e-135		BGI_novel_G000873	BGI_novel_G000873	0	0	0	0	0.12	0.41
397389	MCT7	2.29	4.58	3.97	2.24	0.46	0.49	0.63	0.67	-2.53593	2.83065e-33	7.66811e-34																BGI_novel_G002227	BGI_novel_G002227	0	0	0	0.2	0	0.57	0	0	1.65194	0.00041367	0.000439928		BGI_novel_G000882	BGI_novel_G000882	1.32	1.8	0.48	3.01	0	0.61
397411	MMP7	3.88	6.82	5.89	7.57	5.01	40.52	1.93	5.33	1.05103	9.54982e-42	2.0699e-42																BGI_novel_G002228	BGI_novel_G002228	0	0	0.07	0	0.52	1.15	0.09	0.26	4.82494	4.84785e-30	8.77236e-31		BGI_novel_G000900	BGI_novel_G000900	0.32	0.03	0.02	0.09	0.04	0.04
397413	FXYD3	9.63	22.17	11.93	2.85	5.02	1.31	8.15	8.69	-1.04187	1.76723e-17	8.83044e-18																BGI_novel_G002229	BGI_novel_G002229	0.02	0.1	0.16	0.44	0.27	1.14	0.1	0	1.13706	5.83358e-06	4.80272e-06		BGI_novel_G000903	BGI_novel_G000903	0.22	0	0	0	0.84	0.26
397419	TTR	0	2.39	0.94	0.37	0	0	0	0	-5.93433	1.20098e-08	1.0392e-08																BGI_novel_G002230	BGI_novel_G002230	0.18	0.09	0.15	0.59	0.49	1.12	0.42	0.98	1.59659	6.26961e-08	4.16845e-08		BGI_novel_G000905	BGI_novel_G000905	0.47	0.18	0.31	0.44	1.17	0.25
397423	FABP6	1.59	3.59	0.95	0.43	8.78	0.15	15.74	9.24	2.42054	3.47759e-34	9.26508e-35																BGI_novel_G002240	BGI_novel_G002240	0	0.31	0	0	0.86	0	0	0.46	1.85604	6.78796e-28	1.32738e-28		BGI_novel_G000906	BGI_novel_G000906	0.03	0.41	0.72	0.63	1.69	0.91
397426	CRHR1	0.33	0.16	0.35	0.49	1.11	0.77	1.19	0.45	1.72744	1.77204e-17	8.85719e-18																BGI_novel_G002241	BGI_novel_G002241	0.04	0.52	1.31	0.48	0	0.86	0.15	0	-1.14167	1.70622e-36	2.42743e-37		BGI_novel_G000915	BGI_novel_G000915	1.32	0	0	0	0.14	0
397429	SLC2A2	0.07	29.75	0.04	0.05	0.08	0.09	0.01	0.05	-3.99299	6.40083e-207	2.08352e-208																BGI_novel_G002242	BGI_novel_G002242	0	0.17	0	0.09	0	0	0	0	-7.33597	1.02733e-19	2.93042e-20		BGI_novel_G000916	BGI_novel_G000916	0	0.68	0.68	0.94	1.28	1.42
397436	CASQ2	1.2	0.99	1.24	0.68	2.26	0.61	3.65	2.04	1.08863	2.70943e-18	1.29616e-18																BGI_novel_G002246	BGI_novel_G002246	20	10.2	14.56	7.68	37.01	13.16	7.74	52.15	1.02308	2.59204e-305	3.34241e-307		BGI_novel_G000919	BGI_novel_G000919	0.23	3	3.18	0.57	3.59	6.03
397464	SCT	0.66	0.71	0.68	0.22	0.28	0.49	0.11	0.27	-1.00781	0.000274326	0.000369327																BGI_novel_G002255	BGI_novel_G002255	0.99	2.62	1.53	14.16	0	3.98	1.93	0.29	-1.53564	1.41629e-07	9.75762e-08		BGI_novel_G000935	BGI_novel_G000935	0	0	0	0	0	0.07
397491	IGF1	3	3.29	1.62	2.55	6.54	2.09	7.86	2.81	1.04382	2.90434e-79	3.26628e-80																BGI_novel_G002257	BGI_novel_G002257	61.59	2.13	0	13.05	3.12	1.71	1.77	4.14	-2.74884	1.33973e-55	1.2112e-56		BGI_novel_G000937	BGI_novel_G000937	0	0	0	0	0	0.09
397506	RAG1	0.16	0.08	0.06	0	0	0	0.08	0.06	-1.38843	0.000465489	0.000648736																BGI_novel_G002263	BGI_novel_G002263	29.39	75.38	74.56	199.84	15.65	30.68	45.05	7.96	-1.87744	5.7e-245	9.7732e-247		BGI_novel_G000940	BGI_novel_G000940	0	0.02	0	0	0.06	0
397508	SELE	0.11	0.02	0.05	0.22	0.27	0.22	0.22	0.24	1.20285	0.000152278	0.000198775																BGI_novel_G002264	BGI_novel_G002264	193.84	0	2.05	1.96	59.71	0	6.19	20.54	-1.11086	1.2507e-40	1.6234e-41		BGI_novel_G000950	BGI_novel_G000950	0	0.09	0.18	0.34	0.24	0.43
397511	NTRK3	2.65	2.98	1.56	2.45	6.31	2.46	7.26	3.17	1.1092	1.6567e-73	2.04207e-74																BGI_novel_G002268	BGI_novel_G002268	99.85	44.08	172.5	366.61	32.01	71.78	44.67	13.71	-2.00554	0	0		BGI_novel_G000953	BGI_novel_G000953	0	0	0	0	0.24	0
397538	ME1	0.99	1.09	0.78	1.22	2.6	1.75	3.25	2.15	1.27024	5.08601e-33	1.39112e-33																BGI_novel_G002269	BGI_novel_G002269	16.65	2.6	16.59	61.19	0	13.1	3.81	0	-2.39527	2.03678e-53	1.92795e-54		BGI_novel_G000954	BGI_novel_G000954	0.18	0	0.07	0.22	0	0
397558	UPK3A	23.38	24.51	22.66	14.91	4.95	11.45	7.1	12.72	-1.22407	2.21684e-81	2.41786e-82																BGI_novel_G002270	BGI_novel_G002270	0	0	0	0	8.18	0	0	3.62	6.68186	9.52952e-13	4.16719e-13		BGI_novel_G000955	BGI_novel_G000955	0.02	0.11	0	0	0	0
397572	PSME1	5.47	20.96	14.14	4.77	76.8	179.59	9.21	11.07	2.53664	0	0																BGI_novel_G002271	BGI_novel_G002271	135.47	5.17	0.58	0	2.17	0.89	43.83	0.58	-1.39958	1.13565e-35	1.66074e-36		BGI_novel_G000960	BGI_novel_G000960	0.14	0	0	0.05	0	0
397585	AHSG	0.06	0.79	0.82	0.36	0.12	0.03	0.28	0.12	-1.84561	7.05546e-08	6.53933e-08																BGI_novel_G002272	BGI_novel_G002272	1.04	7.4	1.37	12.75	1.58	1.53	4.79	2.38	-1.10426	1.63766e-05	1.43576e-05		BGI_novel_G000975	BGI_novel_G000975	0.1	0.04	0.01	0.08	0.03	0.02
397617	HR	0.56	1.01	0.88	0.81	4.11	1.04	6.28	1.4	2.00605	1.3692e-127	8.63911e-129																BGI_novel_G002273	BGI_novel_G002273	84.92	40.53	172.59	274.69	84.09	77.27	69.87	20.93	-1.11966	1.21234e-105	5.20526e-107		BGI_novel_G000977	BGI_novel_G000977	0.15	0.38	0.54	0.6	0.33	0.05
397682	GSTA1	18	27.64	39.56	23.72	8.97	3.85	12.98	21.87	-1.1846	9.0948e-87	9.2601e-88																BGI_novel_G002274	BGI_novel_G002274	29.77	20.09	59.29	23.39	11.64	14.84	14.67	3.45	-1.52676	2.48119e-75	1.58215e-76		BGI_novel_G000978	BGI_novel_G000978	0.09	0.16	0.8	0.66	0.27	0.01
397688	SERPINA1	0.09	0.83	0.77	0.36	0.23	0.19	0.29	0.13	-1.30308	0.000375261	0.000515231																BGI_novel_G002289	BGI_novel_G002289	0.37	1.08	1.73	0	0.17	8.32	4.02	0	2.02845	3.70525e-10	1.96838e-10		BGI_novel_G000980	BGI_novel_G000980	0.1	0.11	0.17	0.13	0.31	0.29
403106	CYP2C32	0	0	0	0	0	0.1	0.9	0.11	6.21363	2.78758e-10	2.13986e-10																BGI_novel_G002306	BGI_novel_G002306	3.43	0	0	0	1.05	0	0.04	0.22	-1.31754	7.3529e-06	6.14942e-06		BGI_novel_G000988	BGI_novel_G000988	0.1	0.01	0.11	0.11	0.04	0
403107	CYP2C33	0.03	0.21	0.33	0.27	0.07	0.03	0	0.07	-2.45885	4.51526e-05	5.52236e-05																BGI_novel_G002317	BGI_novel_G002317	0.59	1.95	0.38	2.9	0.59	0.87	0.99	0	-1.20733	6.23187e-09	3.7292e-09		BGI_novel_G000989	BGI_novel_G000989	34.95	1.73	28.55	41.84	2.39	3.53
403111	CYP2C42	4.59	7.73	15.19	11.13	23.14	29.97	21.91	34.55	1.46544	0	0																BGI_novel_G002323	BGI_novel_G002323	0	0	0	0.2	0	0	0	0	-5.47236	8.46477e-07	6.34403e-07		BGI_novel_G000991	BGI_novel_G000991	0	0.1	0.12	0	0	0
403164	FGG	6.29	0.49	3.68	0.63	0.03	0.11	0.03	0.23	-4.79461	1.69997e-82	1.82265e-83																BGI_novel_G002325	BGI_novel_G002325	0.15	0.22	0.07	0	0.36	0.18	0.17	0.61	1.52736	1.15313e-09	6.39878e-10		BGI_novel_G001001	BGI_novel_G001001	0.51	0	0.29	0.25	0	0
403216	CYP2E1	0	0.45	0.17	0.11	0	0	0.03	0	-4.41976	3.26498e-06	3.52831e-06																BGI_novel_G002326	BGI_novel_G002326	1.21	0	0.21	0.12	4.54	0.23	0	3.95	2.51118	9.88738e-79	6.01056e-80		BGI_novel_G001007	BGI_novel_G001007	2.68	0.67	1.14	2.01	0.5	1.02
404696	HYAL3	1.32	1.34	1.3	1.49	1.22	1.15	0.61	0.75	-1.02405	2.81966e-16	1.49983e-16																BGI_novel_G002332	BGI_novel_G002332	0	0.17	0.13	0.1	0.28	0.08	0.27	0.44	1.31612	7.39778e-09	4.45834e-09		BGI_novel_G001010	BGI_novel_G001010	3.35	1	1.32	1.88	6.37	1.64
404698	HYAL1	0	0	0	0.02	0	0	0.17	0.46	5.16018	7.92825e-07	8.12005e-07																BGI_novel_G002334	BGI_novel_G002334	7.53	0.18	3.45	0	0.09	0	0	0	-6.99198	5.27034e-70	3.66688e-71		BGI_novel_G001011	BGI_novel_G001011	0.16	0.1	0.17	0.4	0.8	0.57
404701	SP7	0.13	0.27	0.15	0.23	0.04	0.1	0.1	0.14	-1.0093	0.00015898	0.000208052																BGI_novel_G002337	BGI_novel_G002337	0	0	0	0	0	0	0	0.85	5.56738	8.48697e-07	6.36187e-07		BGI_novel_G001012	BGI_novel_G001012	0.87	0.45	0.37	0.33	1.7	0.59
406187	APOC3	0	7.22	4.65	1.33	0	0	0	0	-7.71394	1.09611e-23	4.12595e-24																														BGI_novel_G001013	BGI_novel_G001013	0.58	1.13	1.65	2.87	5.82	2.12
406870	CP	0.28	0.43	1.01	0.47	0.53	7.99	0.28	1.12	1.96666	1.71514e-74	2.0797e-75																														BGI_novel_G001014	BGI_novel_G001014	0.19	0.13	0.24	0.5	1.69	0.47
407247	LHCGR	0.06	0.03	0.03	0.07	0.15	0.16	0.2	0.06	1.87068	2.02729e-05	2.38563e-05																														BGI_novel_G001023	BGI_novel_G001023	1.58	0.1	0.15	0.21	0.14	0
414851	MGAT4C	2.04	1.22	1.09	1.97	2.59	3.33	3.51	3.19	1.04194	3.13267e-46	6.05058e-47																														BGI_novel_G001028	BGI_novel_G001028	0.31	0.06	0.07	0.11	0.09	0.04
414905	TNNC2	0.31	1.02	0.42	0.24	1.87	0.33	1.63	0.81	1.10437	7.86665e-07	8.05089e-07																														BGI_novel_G001029	BGI_novel_G001029	5.99	0.12	0.11	0.13	0.58	0.11
431673	KLK1	0.16	0	0	0	0.55	0.17	0.58	0.69	3.673	1.28142e-06	1.33555e-06																														BGI_novel_G001036	BGI_novel_G001036	0	0	0.15	0	0	0
448812	IGFBP3	328	164.17	111.66	176.9	76.89	91.97	20.04	48.68	-1.74228	0	0																														BGI_novel_G001079	BGI_novel_G001079	0.35	0.07	0.05	0.07	0.05	0.03
448985	CYP7A1	3.93	1.08	5.08	3.32	0.96	0.65	0.18	2.56	-1.66544	3.31253e-59	5.008e-60																														BGI_novel_G001083	BGI_novel_G001083	0.53	0	0.07	0.07	0.07	0.05
493772	NPPC	0.31	0.42	1.03	0.36	0.79	0.51	2.2	0.7	1.07492	0.000153354	0.000200215																														BGI_novel_G001084	BGI_novel_G001084	0.44	0.1	0.11	0.08	0.11	0.04
494469	SST	0.26	2.28	0	0	0	0	0	0	-4.34937	0.000981026	0.00143366																														BGI_novel_G001106	BGI_novel_G001106	0	0.01	0.04	0.65	0	0
497059	SSTR2	2.91	1.5	1.9	1.99	0.49	0.3	0.7	0.36	-2.268	1.72403e-37	4.18361e-38																														BGI_novel_G001113	BGI_novel_G001113	0.56	0.07	0.44	0.15	0	0
497066	DLK1	0	0	0	0	0.07	0.01	0.33	0.06	4.77991	0.0001079	0.000138525																														BGI_novel_G001117	BGI_novel_G001117	0.17	0.16	0.88	0.62	1.23	0.93
497237	SCG2	0.18	0.44	0	0.22	0.51	0.16	0.39	0.63	1.03669	0.000328719	0.000448083																														BGI_novel_G001124	BGI_novel_G001124	0	0	0.04	0	0	0.11
503667	CAMKK1	2.98	2.51	2.63	2.72	9.37	2.97	7.99	4.79	1.21312	1.22684e-75	1.46489e-76																														BGI_novel_G001127	BGI_novel_G001127	2.09	0.31	0.28	0.77	0.52	0.21
541593	FXYD2	18.3	16.96	14.07	9.78	1.89	4.97	2.22	5.16	-2.05571	4.26908e-63	6.07216e-64																														BGI_novel_G001130	BGI_novel_G001130	0.22	0.1	0.07	0.53	0	0
606748	SLC45A2	0.58	3.39	7.28	0.41	1.45	0.9	0.56	0.44	-1.83636	4.64045e-88	4.63889e-89																														BGI_novel_G001132	BGI_novel_G001132	0.09	0.48	0	0	5.09	0
641359	SULT2A1	0	0	0.13	0.06	0.07	0.77	0.18	0.13	2.47506	0.000821099	0.00118741																														BGI_novel_G001133	BGI_novel_G001133	0	4.47	0.02	0	6.68	0.08
654297	CITED1	4.12	3.96	3.04	2.38	1.34	1.32	1.87	1.67	-1.15297	1.18825e-11	8.26915e-12																														BGI_novel_G001134	BGI_novel_G001134	0.02	6.02	0.35	1.01	8.01	0
654325	MMP9	0.48	0.08	0.3	0.16	0.75	0.61	1.05	0.53	1.53264	9.85805e-10	7.86857e-10																														BGI_novel_G001137	BGI_novel_G001137	0.5	0.3	0.27	0.51	1.69	0
654406	AKR1CL1	0.98	1.53	2.16	1.14	2.77	6.5	1.74	3.03	1.21072	3.17755e-15	1.79216e-15																														BGI_novel_G001138	BGI_novel_G001138	0	0	0.71	0.62	0	0
654416	PEG10	5.34	5.66	4.56	7.2	13.8	4.3	24.33	12.85	1.31747	0	0																														BGI_novel_G001139	BGI_novel_G001139	0	0.87	0.03	0.83	5.26	0.13
733603	SAA3	0.95	1.31	5.78	1.05	5.28	17.21	2.99	4.84	1.66909	1.96157e-24	7.20817e-25																														BGI_novel_G001140	BGI_novel_G001140	0	4.54	0.04	2.03	16.61	0.31
733609	DBH	0.25	0.18	0.79	0.09	0.45	0.21	1.58	0.71	1.19495	2.31435e-08	2.05722e-08																														BGI_novel_G001141	BGI_novel_G001141	0.4	4.27	0	0.14	0.92	0.03
733655	LRRIQ3	0.53	3.22	0.55	0.89	0.6	0.3	1.03	0.51	-1.23859	1.05151e-12	6.8325e-13																														BGI_novel_G001164	BGI_novel_G001164	0.4	0.6	0	0	0	0
733660	PLG	0.02	0.02	0.17	0.06	0	0	0	0	-4.72788	0.000164382	0.000215501																														BGI_novel_G001166	BGI_novel_G001166	13963.8	2497.22	2573.28	6605.84	3556.67	2400.19
733664	MYOZ3	0.71	1.86	0.68	0.87	0.72	0.19	0.2	0.47	-1.30984	1.04159e-06	1.07723e-06																														BGI_novel_G001167	BGI_novel_G001167	4.63	2.46	2.92	6.28	2.58	1.37
733674	PON3	0.58	0.61	0.56	0.78	2.61	1.82	8.55	2.43	2.60134	3.77819e-200	1.3464e-201																														BGI_novel_G001174	BGI_novel_G001174	1.01	0.22	0.24	0.4	0.26	0.18
733706	ADRA2C	2.56	1.61	1.32	1.42	0.36	1.35	0.33	1.04	-1.18643	8.3797e-13	5.41394e-13																														BGI_novel_G001177	BGI_novel_G001177	1.94	0.49	0.53	0.78	0.19	0.48
751862	DMBT1	4.79	5.45	0.76	2.68	35.69	19.13	47.26	36.95	3.44475	0	0																														BGI_novel_G001178	BGI_novel_G001178	0.08	0	0.37	0.59	0.08	0
780409	CCL26	74.31	89.2	66.1	77.8	34.98	36.25	11.48	50.43	-1.23189	5.09288e-108	3.92051e-109																														BGI_novel_G001181	BGI_novel_G001181	0.6	0.38	0.62	0.87	0.05	0.16
780438	SMPX	18.95	14.63	25.15	8.49	2.28	5.67	4.16	7.24	-1.81338	2.01455e-81	2.19412e-82																														BGI_novel_G001185	BGI_novel_G001185	0.84	0.81	0.91	0	0	0.28
BGI_novel_G000002	BGI_novel_G000002	41.92	1293.41	35.12	36.71	42.23	48.81	35.95	40.59	-3.02501	0	0																														BGI_novel_G001194	BGI_novel_G001194	0.11	0.42	0.91	0.76	2.1	0.53
BGI_novel_G000010	BGI_novel_G000010	0.12	0.7	0	0.05	0	0.05	0	0	-4.31692	2.50146e-33	6.76094e-34																														BGI_novel_G001195	BGI_novel_G001195	0.14	1.14	1.42	0.62	3.67	1.63
BGI_novel_G000012	BGI_novel_G000012	0.2	3.1	0.13	0.4	0.15	0.15	0.26	0.35	-2.0223	1.1426e-61	1.6622e-62																														BGI_novel_G001196	BGI_novel_G001196	0	0	0	0	1.11	0
BGI_novel_G000013	BGI_novel_G000013	0.2	0.02	0	0.29	0.45	0.44	0.41	0.07	1.4185	4.63056e-16	2.49737e-16																														BGI_novel_G001198	BGI_novel_G001198	0.56	0.86	0.67	1.45	1.22	3.19
BGI_novel_G000014	BGI_novel_G000014	0	0.4	0.03	0.04	0	0	0.05	0.09	-1.63263	5.19736e-06	5.73842e-06																														BGI_novel_G001199	BGI_novel_G001199	0.3	0.41	0.72	0.44	1.06	1.93
BGI_novel_G000016	BGI_novel_G000016	0	0.05	0.11	0.12	0.06	0	0.07	0	-1.11548	0.000936724	0.00136603																														BGI_novel_G001200	BGI_novel_G001200	0	0.3	0	0.88	0	0
BGI_novel_G000021	BGI_novel_G000021	1.25	39.83	0.65	0.81	1.23	0.63	1	0.51	-3.60137	0	0																														BGI_novel_G001205	BGI_novel_G001205	0.06	0	0	0.17	0.12	0.12
BGI_novel_G000023	BGI_novel_G000023	0.03	0.14	0.17	0.22	0.03	0.01	0.04	0.04	-2.2169	1.40681e-22	5.56456e-23																														BGI_novel_G001227	BGI_novel_G001227	2.14	0.14	0	0	0.13	0
BGI_novel_G000026	BGI_novel_G000026	1.24	0.95	0.85	0.99	3.15	5.94	3.37	2.63	1.88814	1.3089e-244	3.27116e-246																														BGI_novel_G001230	BGI_novel_G001230	0	0	0	0.12	0	0
BGI_novel_G000027	BGI_novel_G000027	1.49	0.85	0.47	0.6	2.05	2.73	1.07	3.01	1.37317	1.38184e-81	1.50075e-82																														BGI_novel_G001231	BGI_novel_G001231	1.13	0.17	0.16	0.31	0.11	0.07
BGI_novel_G000030	BGI_novel_G000030	0.39	1.1	0.47	0.79	1.95	2.25	2.12	0.98	1.40882	1.18301e-16	6.17403e-17																														BGI_novel_G001235	BGI_novel_G001235	0.55	0	0.04	0.02	0.05	0.02
BGI_novel_G000031	BGI_novel_G000031	0.67	0.48	0.45	0.9	1.48	1.66	1.74	1.88	1.43708	1.77329e-39	4.08157e-40																														BGI_novel_G001242	BGI_novel_G001242	1.23	0.18	0.13	0.36	0.21	0.05
BGI_novel_G000032	BGI_novel_G000032	0	0.53	0.28	0.17	0.38	0.94	1.05	1.12	1.86071	9.90929e-18	4.88877e-18																														BGI_novel_G001249	BGI_novel_G001249	0	0	0	0	2.15	0
BGI_novel_G000043	BGI_novel_G000043	0.07	1.21	0	0.1	0.03	0.18	0.03	0.03	-2.34937	1.0759e-06	1.11405e-06																														BGI_novel_G001252	BGI_novel_G001252	1.63	0.3	0.41	1.34	0.6	0.3
BGI_novel_G000079	BGI_novel_G000079	0.54	0.33	0.69	0.92	0.26	0.45	0	0.19	-1.52822	4.49772e-23	1.73187e-23																														BGI_novel_G001255	BGI_novel_G001255	0	0	0	1.47	0	0
BGI_novel_G000080	BGI_novel_G000080	0.85	1.04	0	1	0	0	0.87	0.47	-1.00167	5.02937e-14	3.02979e-14																														BGI_novel_G001261	BGI_novel_G001261	0	0.07	0	0	0.42	0
BGI_novel_G000082	BGI_novel_G000082	0.11	0.23	0.44	0.43	1.14	0.46	0.38	1.5	1.5008	1.10322e-31	3.13325e-32																														BGI_novel_G001263	BGI_novel_G001263	0.53	0	0	1.54	0	0.14
BGI_novel_G000083	BGI_novel_G000083	0.16	1.27	0.32	0.19	0.3	0.11	0.2	0.06	-1.51869	3.37321e-12	2.26574e-12																														BGI_novel_G001272	BGI_novel_G001272	0.08	0	0.83	0	0	0.05
BGI_novel_G000090	BGI_novel_G000090	0	0.19	0.35	0.09	0.65	1.71	0.6	1.03	2.59521	1.23442e-07	1.17135e-07																														BGI_novel_G001273	BGI_novel_G001273	0	0	0	0	0	1.26
BGI_novel_G000091	BGI_novel_G000091	0.07	0.16	0.08	3.6	0.1	0.16	0.12	0.12	-2.99096	5.19508e-99	4.48004e-100																														BGI_novel_G001275	BGI_novel_G001275	0	0	0.32	0.92	0	0
BGI_novel_G000094	BGI_novel_G000094	0.2	0.8	0.09	0.27	0.11	0.17	0.12	0.18	-1.19737	6.26941e-07	6.36401e-07																														BGI_novel_G001286	BGI_novel_G001286	0	0	0.02	0.6	0	0
BGI_novel_G000098	BGI_novel_G000098	0.16	0.32	0.47	0.46	1.6	0.68	1.48	0.81	1.68563	0.000597256	0.000846656																														BGI_novel_G001291	BGI_novel_G001291	0	0	0	0	0	0.58
BGI_novel_G000112	BGI_novel_G000112	0.08	0.28	0.08	0.08	0.03	0.02	0.03	0.02	-2.39668	1.25152e-05	1.43664e-05																														BGI_novel_G001293	BGI_novel_G001293	0.34	0	0	1.44	0	0
BGI_novel_G000120	BGI_novel_G000120	0.19	0.18	0.23	0.19	0.24	0	0	0	-1.78233	2.94768e-11	2.11133e-11																														BGI_novel_G001296	BGI_novel_G001296	0	0	0	0	0	0.87
BGI_novel_G000122	BGI_novel_G000122	0	0	0	0	0	0.21	0.34	0.35	7.99492	2.88631e-28	9.31056e-29																														BGI_novel_G001299	BGI_novel_G001299	0	0	0	0.59	0	0
BGI_novel_G000127	BGI_novel_G000127	0.05	0.78	0	0	0.1	0	0	0	-3.06645	3.76144e-19	1.72051e-19																														BGI_novel_G001335	BGI_novel_G001335	0.4	0.2	0.05	1.22	0.19	0.18
BGI_novel_G000172	BGI_novel_G000172	3.78	5.73	1.23	1.43	1.85	0.77	1.43	1.93	-1.00054	2.64729e-07	2.58759e-07																														BGI_novel_G001348	BGI_novel_G001348	0.03	0	0	0.05	0	0
BGI_novel_G000178	BGI_novel_G000178	0	0.56	0.13	0	0.03	0.03	0.05	0.03	-2.33953	0.000101357	0.000129359																														BGI_novel_G001350	BGI_novel_G001350	0.12	0.1	0.08	0.04	0.28	0.2
BGI_novel_G000181	BGI_novel_G000181	0.13	0.52	0.35	0.25	0.08	0.07	0.05	0.06	-2.2545	9.46262e-11	7.02742e-11																														BGI_novel_G001351	BGI_novel_G001351	2.48	1.47	1.15	2.91	1.5	0.32
BGI_novel_G000195	BGI_novel_G000195	0.05	0.18	1.73	0.07	0.07	0.6	0	0.4	-1.02883	2.76327e-11	1.97498e-11																														BGI_novel_G001370	BGI_novel_G001370	0.45	0.02	0.05	0.21	0	0.02
BGI_novel_G000252	BGI_novel_G000252	0	0	0	3.52	0	0	0	0	-8.99789	1.47553e-48	2.7156e-49																														BGI_novel_G001373	BGI_novel_G001373	0.95	1.07	0.7	0.72	0	0.03
BGI_novel_G000256	BGI_novel_G000256	0.14	0	0	0.26	0	0	0	0	-5.22122	7.62682e-06	8.55139e-06																														BGI_novel_G001375	BGI_novel_G001375	0	0.05	0.12	0.33	0.16	0.7
BGI_novel_G000263	BGI_novel_G000263	0	0.06	0	0.44	0	0	0	0	-6.73342	1.40487e-13	8.67779e-14																														BGI_novel_G001380	BGI_novel_G001380	0.02	0	0	0	0	0.22
BGI_novel_G000264	BGI_novel_G000264	0	0.99	0.01	0	0	0	0.16	0	-2.50859	7.53872e-10	5.97079e-10																														BGI_novel_G001383	BGI_novel_G001383	0	0	0	0.19	0.33	0.53
BGI_novel_G000267	BGI_novel_G000267	0	0	0	0	0.35	0.26	0	0	6.35211	4.04989e-11	2.92768e-11																														BGI_novel_G001385	BGI_novel_G001385	0.77	0.4	0.64	0	0	0
BGI_novel_G000280	BGI_novel_G000280	0	0	0	0	0	0	0	0.19	5.38534	1.76077e-06	1.85715e-06																														BGI_novel_G001387	BGI_novel_G001387	0.23	2.55	0	0.36	0	0
BGI_novel_G000283	BGI_novel_G000283	0	0	0	0	0	0.3	0	0	5.75129	6.25305e-08	5.76958e-08																														BGI_novel_G001399	BGI_novel_G001399	0	0.02	0.03	0.02	0.03	0.1
BGI_novel_G000298	BGI_novel_G000298	0.02	0.03	0.01	0.01	0.11	0.19	0.4	0.15	3.55752	1.79454e-17	8.97242e-18																														BGI_novel_G001402	BGI_novel_G001402	0.79	0.13	0.21	0.28	0.09	0.13
BGI_novel_G000307	BGI_novel_G000307	0	0	0.02	0	0	0.2	0	0	2.9884	9.46947e-13	6.13555e-13																														BGI_novel_G001407	BGI_novel_G001407	5.97	0.59	0.86	1.13	1.39	0.3
BGI_novel_G000309	BGI_novel_G000309	0.3	0.79	0.63	0.33	0.37	0.12	0.31	0	-1.35838	2.41458e-05	2.86262e-05																														BGI_novel_G001413	BGI_novel_G001413	1.16	0	0	0.01	0.01	0.01
BGI_novel_G000313	BGI_novel_G000313	0	0	0.02	0	0.29	0	0	0.39	4.91474	1.96115e-06	2.07727e-06																														BGI_novel_G001414	BGI_novel_G001414	1.47	0.26	0.13	0.21	0.27	0.18
BGI_novel_G000335	BGI_novel_G000335	1.48	0.47	0.82	1.17	0.29	0.54	0.5	0.4	-1.19193	0.000234568	0.00031323																														BGI_novel_G001417	BGI_novel_G001417	0.6	0.19	0.11	0.39	0.14	0.13
BGI_novel_G000336	BGI_novel_G000336	1.09	1.34	11.97	3.23	2.64	1.94	2.07	0.56	-1.34215	1.52817e-17	7.62411e-18																														BGI_novel_G001423	BGI_novel_G001423	0.98	0.07	0.11	0.18	0.14	0.1
BGI_novel_G000337	BGI_novel_G000337	0.45	1	6.58	1.3	0.83	2.45	0.55	0.39	-1.23775	7.77573e-09	6.62633e-09																														BGI_novel_G001430	BGI_novel_G001430	0.8	0	0.15	1.04	0.36	0
BGI_novel_G000342	BGI_novel_G000342	0.59	0.22	2.58	0.63	0.2	0	0.2	0.17	-2.81121	2.00972e-11	1.42307e-11																														BGI_novel_G001431	BGI_novel_G001431	0	0.08	0.04	0.06	0	0
BGI_novel_G000343	BGI_novel_G000343	0.33	0.83	2.25	0.46	0	0	0.24	0	-3.93785	1.76927e-13	1.0986e-13																														BGI_novel_G001433	BGI_novel_G001433	0.94	0.66	0	0.92	0	0
BGI_novel_G000354	BGI_novel_G000354	0.04	0.07	0.04	0.04	0.03	0.01	0.03	0.02	-1.03984	0.000228934	0.000305178																														BGI_novel_G001434	BGI_novel_G001434	0	0.24	0	0.6	0	0
BGI_novel_G000357	BGI_novel_G000357	0.02	0.43	0	0.02	0.01	0.01	0.05	0.01	-2.385	6.43219e-07	6.53123e-07																														BGI_novel_G001435	BGI_novel_G001435	0.19	0.13	0.66	0	0.68	0.71
BGI_novel_G000370	BGI_novel_G000370	0.67	0.31	0.32	0.68	1.64	0.66	1.09	0.72	1.05745	3.76987e-07	3.74359e-07																														BGI_novel_G001438	BGI_novel_G001438	0	0.18	0	0	0	0
BGI_novel_G000373	BGI_novel_G000373	0	0.1	0	0	0	0	0	0	-4.65271	0.000243229	0.000325434																														BGI_novel_G001439	BGI_novel_G001439	0.06	0	0.28	0.22	0	0.15
BGI_novel_G000375	BGI_novel_G000375	0	0	0	0	0.13	0	0	0	4.3635	0.000835431	0.00120955																														BGI_novel_G001441	BGI_novel_G001441	0	0	0.05	0	0	0
BGI_novel_G000378	BGI_novel_G000378	0.57	0	0.59	0	0	0	0	0	-7.43139	3.48619e-20	1.52362e-20																														BGI_novel_G001444	BGI_novel_G001444	0.2	0	0	0.24	0	2.28
BGI_novel_G000381	BGI_novel_G000381	0	0	0.01	0	0.04	0.05	0.02	0.01	3.39854	2.5256e-06	2.70631e-06																														BGI_novel_G001445	BGI_novel_G001445	0	0.64	0.68	0.44	0	0.19
BGI_novel_G000385	BGI_novel_G000385	0.04	0	0	0	0.33	0	0	0	2.99445	2.41089e-18	1.14925e-18																														BGI_novel_G001449	BGI_novel_G001449	0	0.41	0.14	0.19	0	0
BGI_novel_G000388	BGI_novel_G000388	0	0.29	0.62	0.35	0.36	0	0	0	-1.86742	5.08163e-41	1.1226e-41																														BGI_novel_G001450	BGI_novel_G001450	0	1.43	0.29	0.51	0	0
BGI_novel_G000402	BGI_novel_G000402	1	0	0.23	0.67	0	0.29	0	0.53	-1.22493	0.000288928	0.000390456																														BGI_novel_G001452	BGI_novel_G001452	0.42	2.18	1.42	6.18	0.35	0.77
BGI_novel_G000406	BGI_novel_G000406	0	0.08	0.15	0	0	0	0	0	-4.56474	0.000375099	0.000514951																														BGI_novel_G001453	BGI_novel_G001453	0.08	5.22	0.11	1	0.08	0.1
BGI_novel_G000408	BGI_novel_G000408	0	0	0	0	0.32	0.1	0.08	0	5.11252	1.36727e-05	1.57605e-05																														BGI_novel_G001454	BGI_novel_G001454	0	0.45	0.13	1.21	0.09	0.17
BGI_novel_G000416	BGI_novel_G000416	0.21	0.16	0.43	0.4	0.1	0.25	0.09	0.13	-1.13178	2.02389e-07	1.9592e-07																														BGI_novel_G001455	BGI_novel_G001455	0.22	0.54	0.3	2.03	0.18	0.16
BGI_novel_G000424	BGI_novel_G000424	0.05	0	0.05	0.03	0.07	0.06	0.08	0.09	1.20211	8.80124e-06	9.92249e-06																														BGI_novel_G001456	BGI_novel_G001456	0	0.71	0.28	0	0.03	0.06
BGI_novel_G000428	BGI_novel_G000428	0.01	0.04	0	0	0	0	0	0	-4.60397	0.000310358	0.000420948																														BGI_novel_G001457	BGI_novel_G001457	0	0.41	0.75	0.97	0.1	0
BGI_novel_G000435	BGI_novel_G000435	0.74	5.22	0.82	0.42	0.51	0.75	0.4	0.44	-1.75678	3.30743e-41	7.26063e-42																														BGI_novel_G001458	BGI_novel_G001458	0	0.11	0	1.17	0.12	0
BGI_novel_G000456	BGI_novel_G000456	0.11	0.95	0.2	0.24	0.06	0.19	0.21	0.18	-1.18936	1.01452e-07	9.55645e-08																														BGI_novel_G001459	BGI_novel_G001459	0.02	0.19	0	0.38	0.05	0
BGI_novel_G000463	BGI_novel_G000463	0.16	6.93	4.7	4.03	0.58	0.28	0.62	0.52	-2.97483	1.20907e-42	2.57027e-43																														BGI_novel_G001460	BGI_novel_G001460	0	0	0	0.12	0	0
BGI_novel_G000467	BGI_novel_G000467	0.95	6.85	1.72	0.92	0.86	1.76	0.78	1.05	-1.22711	9.67989e-25	3.5242e-25																														BGI_novel_G001462	BGI_novel_G001462	0.36	0.07	0.11	0.09	2.32	0.05
BGI_novel_G000468	BGI_novel_G000468	0.11	2.4	0	0.22	0	0.23	0	0	-3.65213	1.97452e-06	2.09295e-06																														BGI_novel_G001463	BGI_novel_G001463	0.48	0	0.36	1.94	0.31	0
BGI_novel_G000492	BGI_novel_G000492	0.02	0.12	0.01	0.04	0	0.02	0.01	0	-2.8348	7.21469e-05	9.05873e-05																														BGI_novel_G001464	BGI_novel_G001464	0.05	0.02	0.75	0.05	5.4	0.06
BGI_novel_G000504	BGI_novel_G000504	0.32	0.37	0.19	0	0	0	0	0	-8.01009	5.32041e-28	1.72937e-28																														BGI_novel_G001465	BGI_novel_G001465	1.67	0.03	0.99	0	3.83	0.34
BGI_novel_G000508	BGI_novel_G000508	0.24	0.13	0.32	0.19	0.04	0.06	0.13	0.05	-1.6713	1.15577e-05	1.32102e-05																														BGI_novel_G001484	BGI_novel_G001484	0.54	0.3	0.41	0.85	0.07	0.41
BGI_novel_G000517	BGI_novel_G000517	0.09	0.1	0.08	0.02	0.18	0.18	0.25	0.24	1.55752	3.35992e-09	2.78396e-09																														BGI_novel_G001485	BGI_novel_G001485	0.1	0.2	0.78	0	0	0
BGI_novel_G000519	BGI_novel_G000519	0.24	0.57	0.24	0.25	0.18	0.16	0.14	0.1	-1.17622	4.99285e-05	6.13728e-05																														BGI_novel_G001489	BGI_novel_G001489	0	0	0	0	0.29	0.1
BGI_novel_G000523	BGI_novel_G000523	0.09	0.41	0.34	0.1	0.05	0	0.23	0.15	-1.06896	2.86933e-11	2.05389e-11																														BGI_novel_G001491	BGI_novel_G001491	2.55	0	0	0	4.12	0
BGI_novel_G000530	BGI_novel_G000530	0.82	0.49	0.5	0.73	0.15	0.38	0.34	0.29	-1.12344	9.52097e-17	4.93807e-17																														BGI_novel_G001495	BGI_novel_G001495	1.56	0.45	0	0	0	0
BGI_novel_G000531	BGI_novel_G000531	0	0.85	0.22	0	0.06	0	0.09	0.3	-1.16117	3.91511e-08	3.54778e-08																														BGI_novel_G001504	BGI_novel_G001504	0.24	0.12	0.05	0.02	0.04	0
BGI_novel_G000541	BGI_novel_G000541	0.25	0	0	0.21	0	0.26	0.36	0.27	1.00921	0.000108821	0.000139757																														BGI_novel_G001506	BGI_novel_G001506	0.32	0.18	0.26	0.39	0.15	0.09
BGI_novel_G000548	BGI_novel_G000548	1.86	9.83	1.19	1.57	1.32	2.89	0.19	1.61	-1.28037	7.6373e-25	2.76759e-25																														BGI_novel_G001511	BGI_novel_G001511	3.44	0.74	0	1.91	0	0.88
BGI_novel_G000558	BGI_novel_G000558	2.01	15.28	3.9	1.22	2.4	0.81	0.32	5.55	-1.28949	2.48319e-20	1.07875e-20																														BGI_novel_G001514	BGI_novel_G001514	1.81	0.26	1.89	2.61	0.51	0.96
BGI_novel_G000579	BGI_novel_G000579	0.04	0.56	0.12	0	0.13	0.05	0.02	0.06	-1.48687	0.000797581	0.00114995																														BGI_novel_G001530	BGI_novel_G001530	0	0	0.07	0	0	0
BGI_novel_G000581	BGI_novel_G000581	0	0.62	0	0.01	0	0.03	0.01	0.03	-3.09783	8.7274e-09	7.46695e-09																														BGI_novel_G001531	BGI_novel_G001531	0	0.12	0	0	0	0
BGI_novel_G000590	BGI_novel_G000590	0.06	0.16	0.1	0.2	0.4	0.16	0.3	0.21	1.03893	1.13979e-09	9.14689e-10																														BGI_novel_G001535	BGI_novel_G001535	0.04	0	0.02	0	0	0
BGI_novel_G000594	BGI_novel_G000594	0	0.25	0.15	0.14	0	0.14	0	0	-2.05871	2.44841e-22	9.77146e-23																														BGI_novel_G001561	BGI_novel_G001561	57	135.03	126.87	63.23	285.55	128.45
BGI_novel_G000606	BGI_novel_G000606	0.67	0.17	0.82	1.01	0	0	0.01	0.77	-1.76316	5.38783e-139	2.98392e-140																														BGI_novel_G001563	BGI_novel_G001563	13.58	4.62	6.79	0.08	4.98	0
BGI_novel_G000607	BGI_novel_G000607	0.14	0.66	0	0	0.89	0.78	1.06	0.14	1.89053	1.01364e-162	4.76939e-164																														BGI_novel_G001566	BGI_novel_G001566	2.84	0.63	0.98	0.77	0.56	0.49
BGI_novel_G000612	BGI_novel_G000612	31.21	32.58	35.74	31	14.28	22.17	10.33	15.17	-1.09766	2.09975e-215	6.31656e-217																														BGI_novel_G001572	BGI_novel_G001572	2.43	0.18	0.55	0.81	0.38	0
BGI_novel_G000622	BGI_novel_G000622	0.12	0.24	0.15	0	0.03	0	0	0.03	-3.07774	3.56908e-13	2.25084e-13																														BGI_novel_G001589	BGI_novel_G001589	0.51	0.01	0.02	0.01	0	0
BGI_novel_G000648	BGI_novel_G000648	0	0	0	0	0.14	0	0.13	0.09	7.33695	1.81554e-19	8.19237e-20																														BGI_novel_G001590	BGI_novel_G001590	0.13	0.1	0.1	0.1	0.07	0.03
BGI_novel_G000664	BGI_novel_G000664	0	0.04	0.04	0	0	0.02	0	0	-2.4374	0.000249777	0.000334811																														BGI_novel_G001603	BGI_novel_G001603	0	0.02	0.53	1.17	0.01	0
BGI_novel_G000666	BGI_novel_G000666	2.9	1.41	0.45	0.82	1.42	0.18	0.11	0.94	-1.06509	9.59389e-08	9.01195e-08																														BGI_novel_G001604	BGI_novel_G001604	0.52	0.22	0.18	0.2	0	0.03
BGI_novel_G000667	BGI_novel_G000667	0.05	0	0	0.01	0.2	0.68	0	0.24	4.40166	6.29463e-44	1.29152e-44																														BGI_novel_G001607	BGI_novel_G001607	1.32	0	0	0	0	0
BGI_novel_G000668	BGI_novel_G000668	0.17	0.04	0.07	0.37	0.16	0.59	0.4	0.31	1.12914	6.59495e-13	4.22321e-13																														BGI_novel_G001618	BGI_novel_G001618	0.11	0	0	0.07	0	0
BGI_novel_G000669	BGI_novel_G000669	0.2	0.53	0.13	0.09	0.03	0.18	0.06	0.11	-1.33034	5.41556e-16	2.9291e-16																														BGI_novel_G001622	BGI_novel_G001622	0.56	0.1	0.03	0.09	0.08	0.09
BGI_novel_G000673	BGI_novel_G000673	0.14	0.26	0	0.11	0.06	0.06	0	0	-2.13705	1.94469e-14	1.14692e-14																														BGI_novel_G001626	BGI_novel_G001626	0.07	0.4	0.62	0.58	0.11	0.2
BGI_novel_G000677	BGI_novel_G000677	0.21	0.92	0.34	0.46	0.14	0.45	0.1	0.22	-1.11268	1.84355e-05	2.15804e-05																														BGI_novel_G001628	BGI_novel_G001628	3.58	0	0	0	0	0
BGI_novel_G000678	BGI_novel_G000678	1.11	0.94	1.08	1.42	0.56	0.53	0.12	0.22	-1.70306	1.61157e-13	9.98436e-14																														BGI_novel_G001629	BGI_novel_G001629	1.27	0.09	0.25	0.19	0.07	0.04
BGI_novel_G000695	BGI_novel_G000695	0	0.17	0	0	0	0	0	0	-4.74882	0.000146956	0.000191476																														BGI_novel_G001630	BGI_novel_G001630	0.03	0	0	0	0.06	0.06
BGI_novel_G000696	BGI_novel_G000696	0.02	0	0.01	0	0.05	0.21	0	0.01	2.81721	7.18935e-05	9.02358e-05																														BGI_novel_G001631	BGI_novel_G001631	0.03	0.02	0.09	0	0	0
BGI_novel_G000698	BGI_novel_G000698	0	0.01	0	0	0	0.21	0.04	0.03	4.67667	4.73282e-12	3.21183e-12																														BGI_novel_G001638	BGI_novel_G001638	0	0	0.31	0	0	0
BGI_novel_G000701	BGI_novel_G000701	0.64	0.38	0.48	0.74	0.46	1.72	1.97	1.28	1.28588	1.63681e-22	6.48694e-23																														BGI_novel_G001640	BGI_novel_G001640	0.24	0.41	0.14	0.17	0.1	0
BGI_novel_G000702	BGI_novel_G000702	0	0	0	0.1	0.66	0	1.03	0	4.06124	1.77788e-06	1.87547e-06																														BGI_novel_G001641	BGI_novel_G001641	0	0	0.03	0	0	0.44
BGI_novel_G000708	BGI_novel_G000708	0	0	0	0	0	0	0	0.49	6.80291	2.28495e-14	1.35218e-14																														BGI_novel_G001642	BGI_novel_G001642	0	0	0	0	0.19	0
BGI_novel_G000710	BGI_novel_G000710	0	0	0	0.28	1.38	0	0	0.33	2.53106	1.35193e-19	6.06077e-20																														BGI_novel_G001660	BGI_novel_G001660	0	0	0	0.11	0	0
BGI_novel_G000713	BGI_novel_G000713	0.32	0.86	0.22	0.09	0.23	0	0.09	0	-2.23155	2.06952e-32	5.75629e-33																														BGI_novel_G001661	BGI_novel_G001661	0.12	0.06	0.1	0.11	0	0.06
BGI_novel_G000714	BGI_novel_G000714	0	0.1	0	0	0	0	0	0	-5.08403	1.96897e-05	2.31489e-05																														BGI_novel_G001662	BGI_novel_G001662	0	0	0	0	0.01	0.03
BGI_novel_G000717	BGI_novel_G000717	0	0	0.09	0.11	0	0	0	0	-6.97113	1.52685e-15	8.43486e-16																														BGI_novel_G001669	BGI_novel_G001669	0.73	0.74	1.32	0.45	0.23	0.5
BGI_novel_G000718	BGI_novel_G000718	0.2	0.41	0.34	0.27	0.19	0.25	0.11	0	-1.20174	3.70126e-20	1.61933e-20																														BGI_novel_G001672	BGI_novel_G001672	0	0.87	0.26	0.31	1.69	0.13
BGI_novel_G000731	BGI_novel_G000731	0	0	0.47	0	0	0	0	0	-6.58907	1.64435e-12	1.08419e-12																														BGI_novel_G001673	BGI_novel_G001673	0	0	1.54	0.03	0.05	3.23
BGI_novel_G000733	BGI_novel_G000733	0	0	0	0.33	0.16	0.37	0.58	0	1.78034	1.68515e-13	1.0448e-13																														BGI_novel_G001675	BGI_novel_G001675	1.43	0.21	0.3	0.15	0.08	0
BGI_novel_G000747	BGI_novel_G000747	0.23	0.11	0.19	0.15	0.12	0.02	0.1	0.07	-1.09819	2.13587e-06	2.27453e-06																														BGI_novel_G001676	BGI_novel_G001676	0	0.5	0	0	0.7	0
BGI_novel_G000749	BGI_novel_G000749	0	0.51	0	0.43	0.22	0	0	0	-2.14384	1.41973e-22	5.61787e-23																														BGI_novel_G001677	BGI_novel_G001677	1.43	0	2.42	0.73	0	0.24
BGI_novel_G000758	BGI_novel_G000758	0.12	0	0.36	0	2.14	0	0	3.17	3.42354	2.17298e-156	1.06266e-157																														BGI_novel_G001678	BGI_novel_G001678	0	0	0	0	0	0.07
BGI_novel_G000761	BGI_novel_G000761	0	0.71	0	0.07	0.52	2.64	0	0	1.9837	1.34957e-30	3.98488e-31																														BGI_novel_G001679	BGI_novel_G001679	1.42	0	0	0	0.14	0
BGI_novel_G000762	BGI_novel_G000762	1.24	0.83	0.86	0.8	0.55	0.96	0	0.12	-1.26537	1.78605e-33	4.81354e-34																														BGI_novel_G001680	BGI_novel_G001680	0.27	0.46	0	1.74	0	0
BGI_novel_G000764	BGI_novel_G000764	0	0	0	0.01	0	1.89	0.21	0	8.40211	2.17456e-61	3.18023e-62																														BGI_novel_G001684	BGI_novel_G001684	0.23	0	0.22	0	0	0.06
BGI_novel_G000766	BGI_novel_G000766	0	0	0	0	0	0	1.24	0.68	8.43788	3.04691e-36	7.6382e-37																														BGI_novel_G001685	BGI_novel_G001685	2.76	0.28	0	0.93	0	0
BGI_novel_G000769	BGI_novel_G000769	0.03	0.73	0.02	0.01	0	0.03	0.02	0.01	-3.91789	6.07615e-20	2.68929e-20																														BGI_novel_G001686	BGI_novel_G001686	1.32	0	4.47	2.05	0	2.09
BGI_novel_G000771	BGI_novel_G000771	0	0	0	0.43	0	0.43	1	1.56	2.82253	1.10995e-35	2.82714e-36																														BGI_novel_G001687	BGI_novel_G001687	7.47	1.3	1.03	0.97	0.98	0.57
BGI_novel_G000778	BGI_novel_G000778	0	0	0	0	0.4	0	0	0.21	7.69352	7.80098e-24	2.92197e-24																														BGI_novel_G001691	BGI_novel_G001691	6.47	0.82	1.22	1.78	1.12	0.95
BGI_novel_G000787	BGI_novel_G000787	0	0	0	0	0.07	0	0	0	5.60482	2.59497e-07	2.53485e-07																														BGI_novel_G001701	BGI_novel_G001701	0	0.01	0	0.01	0	0.03
BGI_novel_G000791	BGI_novel_G000791	0.45	0.21	0.76	0	0	0.47	1.02	1.4	1.04594	3.47884e-41	7.64764e-42																														BGI_novel_G001707	BGI_novel_G001707	0.38	0.89	0.6	1.52	1.22	3.44
BGI_novel_G000804	BGI_novel_G000804	0	0.04	0.11	0	0.1	0.21	0.2	0.13	2.05721	8.98753e-07	9.23822e-07																														BGI_novel_G001737	BGI_novel_G001737	0.85	0.1	0.11	0.3	0.14	0.09
BGI_novel_G000806	BGI_novel_G000806	0	0.08	0	0	0.16	0.25	0.17	0.08	3.14735	9.48734e-15	5.50168e-15																														BGI_novel_G001753	BGI_novel_G001753	1.12	0.12	0.14	0.2	0.18	0.07
BGI_novel_G000807	BGI_novel_G000807	0	0	0	0	0.36	0	0	0	5.14888	1.06096e-05	1.20889e-05																														BGI_novel_G001759	BGI_novel_G001759	0	0	0	0	0.1	0
BGI_novel_G000811	BGI_novel_G000811	0.2	1.4	0.26	0.23	0.18	0.14	0.21	0.19	-1.5029	1.14811e-12	7.48147e-13																														BGI_novel_G001764	BGI_novel_G001764	1.01	0.3	0.04	2.09	2.81	1.13
BGI_novel_G000816	BGI_novel_G000816	0	0	0	0	0	0	0.39	0	6.40985	1.72907e-11	1.21767e-11																														BGI_novel_G001767	BGI_novel_G001767	0	0	0.22	0	0	0.95
BGI_novel_G000830	BGI_novel_G000830	0.78	0.74	0.52	1.16	0.15	0.53	0.18	0.36	-1.42555	5.50357e-22	2.227e-22																														BGI_novel_G001768	BGI_novel_G001768	0.12	0.51	0	0	0.94	0
BGI_novel_G000831	BGI_novel_G000831	1.14	1.07	1.03	1.67	0.38	1.32	0.19	0.33	-1.20044	1.3029e-26	4.39781e-27																														BGI_novel_G001781	BGI_novel_G001781	14.36	2.09	1.54	2.06	1.52	1.02
BGI_novel_G000837	BGI_novel_G000837	0.96	0.22	1.13	0.63	1.5	2.92	0.66	1.78	1.17803	2.79912e-12	1.8702e-12																														BGI_novel_G001784	BGI_novel_G001784	0.03	0	0	0	0	0.12
BGI_novel_G000846	BGI_novel_G000846	0.11	0.16	0.08	0.13	0	0.01	0.02	0.03	-3.012	9.19187e-06	1.03969e-05																														BGI_novel_G001791	BGI_novel_G001791	0.47	0	0	0	0	0
BGI_novel_G000858	BGI_novel_G000858	0.04	0.16	0.06	0.5	0.93	0.74	0.25	0.4	1.55922	3.21982e-10	2.48409e-10																														BGI_novel_G001792	BGI_novel_G001792	0.25	0	0	0	0	0
BGI_novel_G000864	BGI_novel_G000864	1.7	2.94	1.3	1.21	3.51	4.86	3.78	3.12	1.09911	7.862e-26	2.72773e-26																														BGI_novel_G001794	BGI_novel_G001794	0.56	0.37	0.04	0	1.15	0.26
BGI_novel_G000865	BGI_novel_G000865	0.18	0.34	0.1	0.18	0.28	0.51	0.76	0.3	1.25856	9.15799e-11	6.79695e-11																														BGI_novel_G001805	BGI_novel_G001805	0.66	0.2	0.05	0.26	0.08	0.04
BGI_novel_G000872	BGI_novel_G000872	0.13	0.11	0.15	0.38	0.42	1.06	0.49	0.05	1.35107	3.78285e-06	4.10954e-06																														BGI_novel_G001811	BGI_novel_G001811	0.63	0.05	0.05	0.02	0.02	0.03
BGI_novel_G000878	BGI_novel_G000878	0	0	0.13	0	0	0	0	0	-4.66204	0.000231994	0.000309532																														BGI_novel_G001812	BGI_novel_G001812	0.98	0.04	0.17	0.1	0	0
BGI_novel_G000891	BGI_novel_G000891	0	0	0	0	0	0	0	0.09	4.7124	0.000156524	0.000204595																														BGI_novel_G001822	BGI_novel_G001822	0.23	0.63	0.38	0	1.01	1.83
BGI_novel_G000897	BGI_novel_G000897	0.02	0.15	0	0.03	0.03	0	0	0	-2.94427	5.81716e-09	4.9133e-09																														BGI_novel_G001827	BGI_novel_G001827	0.18	0.07	0.04	0.01	0.02	0.02
BGI_novel_G000898	BGI_novel_G000898	1.55	1.66	1.51	1.65	2.75	4.25	3.14	4.15	1.16154	2.79295e-56	4.44653e-57																														BGI_novel_G001829	BGI_novel_G001829	1.5	1.32	1.18	0.01	0.01	0.01
BGI_novel_G000904	BGI_novel_G000904	0	0.22	0	0	1.13	0	0	0.7	3.12004	9.85068e-16	5.39325e-16																														BGI_novel_G001843	BGI_novel_G001843	0	4.88	1.9	3.7	1.96	0
BGI_novel_G000925	BGI_novel_G000925	0.33	1	0.55	0.75	0.83	2.66	0.69	1.42	1.06159	2.75777e-05	3.28609e-05																														BGI_novel_G001844	BGI_novel_G001844	3.96	0	3.17	0	3.57	4.55
BGI_novel_G000926	BGI_novel_G000926	0	0	0	0	0	0	0	0.09	4.57425	0.000318398	0.000432933																														BGI_novel_G001846	BGI_novel_G001846	0	0	0.33	0	0.23	0.74
BGI_novel_G000927	BGI_novel_G000927	0	0	0.1	0	0	0	0	0	-4.69647	0.000194384	0.000256602																														BGI_novel_G001848	BGI_novel_G001848	0.03	0.03	0.42	0.79	0.14	0.06
BGI_novel_G000939	BGI_novel_G000939	0	0	0	0	0.08	0	0	0	4.61179	0.000264571	0.000355377																														BGI_novel_G001851	BGI_novel_G001851	0.71	0.45	0	0	0	0
BGI_novel_G000940	BGI_novel_G000940	0	0	0	0	0	0.06	0	0	4.60133	0.000278731	0.000375643																														BGI_novel_G001852	BGI_novel_G001852	0	0	0	0	0	0.28
BGI_novel_G000942	BGI_novel_G000942	0	0	0.22	0.03	0	0	0	0.05	-2.37303	1.80918e-07	1.74466e-07																														BGI_novel_G001866	BGI_novel_G001866	0.38	0.19	0.03	0	0.06	0.03
BGI_novel_G000946	BGI_novel_G000946	0.2	0	0.12	0	0	0.01	0	0	-4.78509	9.73489e-09	8.36798e-09																														BGI_novel_G001870	BGI_novel_G001870	0	0	0	0	0	0.3
BGI_novel_G000952	BGI_novel_G000952	0.09	0	0	0	0	0	0	0	-4.54975	0.000402535	0.000555472																														BGI_novel_G001873	BGI_novel_G001873	0	0	0	0	0	0.18
BGI_novel_G000954	BGI_novel_G000954	0	0	0.59	0.29	0	0	0	0.32	-1.46777	5.11254e-15	2.9119e-15																														BGI_novel_G001874	BGI_novel_G001874	0	0	0.39	0	0	0
BGI_novel_G000960	BGI_novel_G000960	0	0	0.16	0.05	0.1	0.04	0.22	0.36	1.81279	8.07905e-13	5.21596e-13																														BGI_novel_G001875	BGI_novel_G001875	0.34	0	0.14	0	0	0
BGI_novel_G000963	BGI_novel_G000963	0	0	0	0	0	0	0.12	0.41	6.92512	2.1131e-15	1.17615e-15																														BGI_novel_G001882	BGI_novel_G001882	0.36	0.1	0.36	0.4	0	0
BGI_novel_G000969	BGI_novel_G000969	0	0	0	0	0.11	0.2	0	0	6.79987	2.41879e-14	1.43399e-14																														BGI_novel_G001887	BGI_novel_G001887	0.22	0.31	0.67	0.7	3.59	0.33
BGI_novel_G000970	BGI_novel_G000970	0	0	0	0.27	0	0.25	0	0.37	1.14349	2.18019e-07	2.11622e-07																														BGI_novel_G001890	BGI_novel_G001890	0.24	0.08	0.03	0.04	0.05	0.03
BGI_novel_G000971	BGI_novel_G000971	0	0	0.27	0	0	0	0	0	-5.65037	2.18251e-07	2.11882e-07																														BGI_novel_G001907	BGI_novel_G001907	1.07	2.47	0.44	0.59	5.61	1.04
BGI_novel_G000978	BGI_novel_G000978	0	0.02	0.01	0	0.04	0.01	0.06	0.02	2.47506	0.000821099	0.00118741																														BGI_novel_G001908	BGI_novel_G001908	0.17	0.31	0.43	0.28	1.8	0.32
BGI_novel_G000983	BGI_novel_G000983	0.84	0.55	0.89	1.28	0.31	0	0.24	0.45	-1.82299	2.20324e-23	8.3885e-24																														BGI_novel_G001913	BGI_novel_G001913	0.69	0.18	0.29	0.62	0.17	0.21
BGI_novel_G000988	BGI_novel_G000988	0.29	0.17	0.32	0.48	0.16	0.24	0.02	0.15	-1.18484	1.09584e-06	1.13553e-06																														BGI_novel_G001923	BGI_novel_G001923	0	1.13	3.68	1.44	0.25	0
BGI_novel_G000989	BGI_novel_G000989	0.6	0.4	1.24	0.21	0.09	0.14	0.1	0.21	-2.19663	6.71247e-19	3.11279e-19																														BGI_novel_G001924	BGI_novel_G001924	0	0	0	0	0	1.55
BGI_novel_G000996	BGI_novel_G000996	0.61	0.2	0.62	1.09	0	0	0.21	0	-3.48084	7.34906e-42	1.58836e-42																														BGI_novel_G001925	BGI_novel_G001925	4.41	1.38	4.1	0	0	1.29
BGI_novel_G000998	BGI_novel_G000998	1.25	0.51	0.83	0.28	0.52	0.67	0	0	-1.34452	1.16204e-15	6.38189e-16																														BGI_novel_G001936	BGI_novel_G001936	0.16	0.03	0.02	0.05	0	0
BGI_novel_G000999	BGI_novel_G000999	0.13	0	0.08	0.15	0	0	0.08	0.04	-1.5336	0.000285893	0.000386046																														BGI_novel_G001946	BGI_novel_G001946	0.19	0.05	0.08	0.2	0	0.08
BGI_novel_G001001	BGI_novel_G001001	0.32	0.96	0.5	0.84	0	0	0.49	0	-2.2933	8.86576e-29	2.80381e-29																														BGI_novel_G001955	BGI_novel_G001955	1.84	0.39	0.25	0.85	0.45	0.27
BGI_novel_G001012	BGI_novel_G001012	0	0.06	0.04	0	0	0.36	0.06	0	1.98691	3.04746e-11	2.18469e-11																														BGI_novel_G001956	BGI_novel_G001956	1.23	0.3	0.19	0.33	0.21	0.23
BGI_novel_G001023	BGI_novel_G001023	0.08	0.38	0.11	0.13	0	0.13	0.13	0.02	-1.28284	1.53853e-05	1.7858e-05																														BGI_novel_G001959	BGI_novel_G001959	0.56	0.14	0.21	0.44	0.17	0.11
BGI_novel_G001031	BGI_novel_G001031	0.29	0.34	0.19	0.34	0.67	0.71	1.1	0.76	1.52906	2.96846e-19	1.35001e-19																														BGI_novel_G001962	BGI_novel_G001962	0.12	0	0.11	0	0	0
BGI_novel_G001074	BGI_novel_G001074	45.38	41	88.3	102.08	24.84	25.89	9.97	51.55	-1.32792	0	0																														BGI_novel_G001964	BGI_novel_G001964	0.1	0	0.07	0.15	0	0
BGI_novel_G001075	BGI_novel_G001075	116.57	8.93	28.99	25.94	21.88	3.48	7.5	19.12	-1.78973	0	0																														BGI_novel_G001965	BGI_novel_G001965	0	0.04	0	0	0.12	0.07
BGI_novel_G001079	BGI_novel_G001079	0.1	1.35	0.19	0.37	0.17	0.12	0.16	0.22	-1.55846	8.08802e-21	3.44124e-21																														BGI_novel_G001972	BGI_novel_G001972	0.11	0.02	0.03	0.02	0.04	0
BGI_novel_G001084	BGI_novel_G001084	0.22	0.53	0.25	0.22	0.08	0.12	0.12	0.21	-1.17099	1.83758e-11	1.29664e-11																														BGI_novel_G001975	BGI_novel_G001975	0.84	0.17	0.04	0.52	0.09	0.21
BGI_novel_G001093	BGI_novel_G001093	0	0.22	0.49	0	0.64	0.25	0.44	0.7	1.50355	9.72905e-12	6.73299e-12																														BGI_novel_G001977	BGI_novel_G001977	0.15	1.01	0.55	0.25	1.67	1.49
BGI_novel_G001107	BGI_novel_G001107	0.33	0.53	0.43	0.58	1.23	2.45	1.4	1.72	1.85225	1.21807e-136	6.91512e-138																														BGI_novel_G001981	BGI_novel_G001981	10.29	2.82	1.74	1.71	1.19	1.94
BGI_novel_G001108	BGI_novel_G001108	0.33	0.31	0.18	0.54	0.64	1.98	1.21	0.87	1.77877	4.18072e-07	4.1677e-07																														BGI_novel_G001982	BGI_novel_G001982	11.91	6.56	5.44	5.11	1.79	3.84
BGI_novel_G001109	BGI_novel_G001109	0.33	0.31	0.18	0.54	0.64	1.98	1.21	0.87	1.77877	4.18072e-07	4.1677e-07																														BGI_novel_G001987	BGI_novel_G001987	0.94	0.05	0.03	0.09	0.07	0.03
BGI_novel_G001124	BGI_novel_G001124	0.14	0	0	0	0	0.08	0.12	0.13	1.32237	0.000165659	0.000217303																														BGI_novel_G001994	BGI_novel_G001994	7625.07	2329.18	1446.17	4600.82	1773.17	1336.86
BGI_novel_G001133	BGI_novel_G001133	0	0	0	0.09	0.05	0.19	0.13	0.08	2.37087	6.12603e-16	3.32565e-16																														BGI_novel_G001995	BGI_novel_G001995	3.66	0.35	0.53	0.37	0.55	0.21
BGI_novel_G001135	BGI_novel_G001135	0.07	0.17	0.26	0.09	0	0.04	0	0	-3.84614	4.09962e-21	1.72151e-21																														BGI_novel_G002023	BGI_novel_G002023	0.13	0	0.13	0.08	0.05	0
BGI_novel_G001137	BGI_novel_G001137	0.25	0.14	0.09	0.14	0.01	0.2	0.04	0	-1.3697	3.72619e-06	4.04626e-06																														BGI_novel_G002026	BGI_novel_G002026	0.09	0	0	0.05	0.07	0.12
BGI_novel_G001138	BGI_novel_G001138	0	0	0	0	0	0	0	0.07	4.47336	0.000513156	0.000719917																														BGI_novel_G002027	BGI_novel_G002027	1.75	0.43	0.54	0.64	0.35	0.46
BGI_novel_G001139	BGI_novel_G001139	0	0	0.37	0.22	0	0	0.11	0	-2.34428	0.000192842	0.000254418																														BGI_novel_G002036	BGI_novel_G002036	0.83	0.05	0.08	0.1	0.13	0.07
BGI_novel_G001140	BGI_novel_G001140	0.08	0	0.72	0.75	0.25	0	0	0.08	-2.33317	9.41868e-29	2.98593e-29																														BGI_novel_G002037	BGI_novel_G002037	0.27	0.05	0.04	0.23	0.12	0
BGI_novel_G001141	BGI_novel_G001141	1.63	0.16	0	0.21	0.26	0	0	0	-2.96763	4.91789e-26	1.6964e-26																														BGI_novel_G002044	BGI_novel_G002044	1.94	0.44	0.91	1.3	0.27	0.35
BGI_novel_G001158	BGI_novel_G001158	0	0.03	0.03	0	0.04	0	0.05	0.05	1.2038	0.000766751	0.00110242																														BGI_novel_G002062	BGI_novel_G002062	0	0	0	0	0.57	0
BGI_novel_G001165	BGI_novel_G001165	0.9	0.92	1.04	1.44	0.12	0.04	0.29	0.08	-2.96156	3.73274e-19	1.70681e-19																														BGI_novel_G002063	BGI_novel_G002063	5.79	9.39	9.78	1.34	0.33	0
BGI_novel_G001177	BGI_novel_G001177	1.19	1.32	0.91	0.87	0	0.08	0.19	0.02	-3.82523	3.72895e-50	6.58098e-51																														BGI_novel_G002064	BGI_novel_G002064	28.65	0.41	17.88	1.15	0.23	0.83
BGI_novel_G001181	BGI_novel_G001181	0.79	0.49	0.91	1.01	0	0.18	0.15	0.12	-2.82149	2.2183e-36	5.52334e-37																														BGI_novel_G002065	BGI_novel_G002065	0.21	19.57	0	0.03	0.05	0
BGI_novel_G001192	BGI_novel_G001192	0	0.66	0	0	0	0	0.01	0.01	-4.8088	3.82639e-14	2.29033e-14																														BGI_novel_G002100	BGI_novel_G002100	0	0	0.1	0.28	0	0
BGI_novel_G001195	BGI_novel_G001195	0	0	0	0	0.02	0.08	0	0.02	5.77527	4.89553e-08	4.47246e-08																														BGI_novel_G002101	BGI_novel_G002101	0.12	0.17	0.05	0	0	0
BGI_novel_G001199	BGI_novel_G001199	0	0	0.01	0	0.02	0	0.06	0	3.43508	0.000395929	0.000545562																														BGI_novel_G002115	BGI_novel_G002115	0.05	0	0.04	0.01	0	0
BGI_novel_G001201	BGI_novel_G001201	0.88	3.84	0.94	0.35	0.75	0.26	0.45	0.32	-1.74007	3.07311e-10	2.36569e-10																														BGI_novel_G002119	BGI_novel_G002119	0.05	0.07	0	0.02	0	0.02
BGI_novel_G001205	BGI_novel_G001205	0	0.13	0.08	0.11	0	0	0	0.09	-1.78936	1.56213e-06	1.63993e-06																														BGI_novel_G002122	BGI_novel_G002122	1.94	0.03	0.06	0.1	0.06	0.11
BGI_novel_G001206	BGI_novel_G001206	0	0	0	0	0.02	0.1	0	0	5.18357	8.29975e-06	9.33535e-06																														BGI_novel_G002125	BGI_novel_G002125	0.33	0.05	0.01	0.16	0	0.12
BGI_novel_G001207	BGI_novel_G001207	0	0	0	0	0.02	0	0.12	0	5.59314	2.8925e-07	2.83708e-07																														BGI_novel_G002126	BGI_novel_G002126	0.44	0.06	0.03	0.08	0.06	0.01
BGI_novel_G001219	BGI_novel_G001219	0.13	0.62	0.76	0.15	0.16	1.81	0.66	3.07	1.75957	8.91654e-72	1.12382e-72																														BGI_novel_G002127	BGI_novel_G002127	2.52	3.52	3.26	2.9	9.33	5.28
BGI_novel_G001220	BGI_novel_G001220	0.13	0.62	0.76	0.15	0.16	1.81	0.66	3.07	1.75957	8.91654e-72	1.12382e-72																														BGI_novel_G002140	BGI_novel_G002140	0	0	0	0.03	0.07	0.52
BGI_novel_G001221	BGI_novel_G001221	0.14	0.29	0.75	0.17	0.11	1.47	1	2.15	1.80069	6.64489e-149	3.42383e-150																														BGI_novel_G002141	BGI_novel_G002141	0.05	0.09	0	0.15	0	0.64
BGI_novel_G001222	BGI_novel_G001222	0	0.54	0.36	0.02	0.02	0.85	0.9	1.74	1.97829	3.51363e-45	6.95442e-46																														BGI_novel_G002162	BGI_novel_G002162	0.05	0.04	0.04	0.1	0.15	0.16
BGI_novel_G001224	BGI_novel_G001224	0.82	0.31	0.09	0.37	0.22	0.14	0.35	0.05	-1.0262	0.000108423	0.00013923																														BGI_novel_G002167	BGI_novel_G002167	0.91	0	3.16	3.14	0	1.37
BGI_novel_G001225	BGI_novel_G001225	2.51	1.39	1.24	1.33	0.72	0.77	0.5	0.71	-1.26973	3.40688e-13	2.14645e-13																														BGI_novel_G002170	BGI_novel_G002170	16.31	1.82	3.7	5.13	2.81	2.15
BGI_novel_G001227	BGI_novel_G001227	0.26	2.46	0	0	0.16	0.14	0.21	0.69	-1.10478	4.83229e-27	1.60649e-27																														BGI_novel_G002171	BGI_novel_G002171	1	2.67	0.2	2.32	0	0
BGI_novel_G001228	BGI_novel_G001228	0	0	0	0.91	0	0	0	0	-8.67763	1.132e-40	2.5217e-41																														BGI_novel_G002174	BGI_novel_G002174	25.46	13.45	7.35	2.66	2.05	2.94
BGI_novel_G001230	BGI_novel_G001230	0	0.18	0.22	0.06	0.06	0	0.05	0	-2.03352	5.12987e-13	3.26523e-13																														BGI_novel_G002175	BGI_novel_G002175	0	0	0	0	1.36	0
BGI_novel_G001237	BGI_novel_G001237	0	2.15	1.44	0	0	0.99	0	0	-1.987	0.000496276	0.000694399																														BGI_novel_G002177	BGI_novel_G002177	0.38	1.93	0	15.45	0	0
BGI_novel_G001247	BGI_novel_G001247	0	0.47	0	0.24	0	0	0	0	-5.09008	1.8921e-05	2.21912e-05																														BGI_novel_G002182	BGI_novel_G002182	0	8.97	0	5.46	0	0.92
BGI_novel_G001249	BGI_novel_G001249	0.28	0	0	0.36	0	0.59	0.59	0.45	1.38321	0.000513219	0.000720084																														BGI_novel_G002183	BGI_novel_G002183	8.36	3.33	4.83	0	0	0.41
BGI_novel_G001250	BGI_novel_G001250	0	1.18	0.37	0	0	0	0	0	-6.2528	2.41814e-10	1.84657e-10																														BGI_novel_G002184	BGI_novel_G002184	0	0	0	1.52	0	0
BGI_novel_G001251	BGI_novel_G001251	0	0	0	0	0	0.48	0	0	4.46953	0.000521914	0.000733492																														BGI_novel_G002185	BGI_novel_G002185	0	3.96	3.17	6.78	1.46	0.35
BGI_novel_G001256	BGI_novel_G001256	0	0.47	0	0	0.86	0	0	1.01	2.01904	1.3351e-05	1.53732e-05																														BGI_novel_G002199	BGI_novel_G002199	0	0.22	181.43	0	0.33	263.51
BGI_novel_G001275	BGI_novel_G001275	0	0.72	0.56	0.28	0.38	0	0	0	-2.10621	3.01403e-06	3.24922e-06																														BGI_novel_G002200	BGI_novel_G002200	0	0	0	222.8	0	0
BGI_novel_G001278	BGI_novel_G001278	0	0	0	0.11	0.38	0.18	0	0.11	2.59556	0.000815534	0.00117797																														BGI_novel_G002204	BGI_novel_G002204	63.6	4.47	10.97	5.02	4.6	8.81
BGI_novel_G001283	BGI_novel_G001283	0	0	0	0	0.27	0	0	0.17	4.5296	0.000395127	0.000544335																														BGI_novel_G002210	BGI_novel_G002210	0.22	11.6	9.18	13.74	29.85	34.15
BGI_novel_G001285	BGI_novel_G001285	0	0	0	0	0.14	0.32	0	0	4.52837	0.000397317	0.00054772																														BGI_novel_G002233	BGI_novel_G002233	0	0.1	0.02	0.09	0.06	1.12
BGI_novel_G001287	BGI_novel_G001287	0	0	0	0	0.03	0.85	0	0	5.45927	9.48437e-07	9.77233e-07																														BGI_novel_G002237	BGI_novel_G002237	0	0.04	0	0.17	0	0.5
BGI_novel_G001288	BGI_novel_G001288	0	0	0	0	0	1.24	0	0	5.84391	2.37538e-08	2.1144e-08																														BGI_novel_G002238	BGI_novel_G002238	0	0.05	0	0	0	0.14
BGI_novel_G001293	BGI_novel_G001293	0	1.26	0	0	0	0	0	0	-5.69249	1.46232e-07	1.39753e-07																														BGI_novel_G002241	BGI_novel_G002241	0.03	0.68	1.08	0.73	0.51	4.54
BGI_novel_G001294	BGI_novel_G001294	1.31	1.07	0	0.11	0	0	0	0	-6.82472	2.64981e-14	1.57463e-14																														BGI_novel_G002242	BGI_novel_G002242	0.04	0.4	0.06	0.29	0	0.08
BGI_novel_G001297	BGI_novel_G001297	0	0	0	0.58	0	0	0	0	-4.99277	3.56158e-05	4.29608e-05																														BGI_novel_G002244	BGI_novel_G002244	0	0	0	0	0.03	0
BGI_novel_G001298	BGI_novel_G001298	0	0	0	0	0	0	0	0.44	4.58255	0.000305967	0.000414616																														BGI_novel_G002264	BGI_novel_G002264	2.49	0	1.92	0	0	0
BGI_novel_G001315	BGI_novel_G001315	1.72	1.13	1.67	1.57	2.14	0.02	0.44	0	-1.25498	1.81634e-08	1.60137e-08																														BGI_novel_G002268	BGI_novel_G002268	0.32	0.17	2.21	5.01	1.05	0.59
BGI_novel_G001326	BGI_novel_G001326	0	0	1.49	0.89	0	0.69	0.02	0	-1.87569	7.78088e-25	2.82082e-25																														BGI_novel_G002307	BGI_novel_G002307	2.61	1.15	1.8	2.28	0	1.39
BGI_novel_G001329	BGI_novel_G001329	0.18	0.02	0	0.11	1.18	0.25	0.58	0.91	3.25266	1.7629e-25	6.20613e-26																														BGI_novel_G002317	BGI_novel_G002317	0	0.04	0	0	0.19	0.16
BGI_novel_G001341	BGI_novel_G001341	1.06	3.07	1.09	0.32	0.67	1.15	0.55	0	-1.24867	1.35426e-06	1.4146e-06																														BGI_novel_G002323	BGI_novel_G002323	0	0.17	0	0.16	0	0
BGI_novel_G001342	BGI_novel_G001342	0.03	0.51	0	1.1	0	0.03	0.09	0	-3.74991	8.19423e-15	4.73537e-15																														BGI_novel_G002326	BGI_novel_G002326	0.66	0.07	0.1	0	0	0.08
BGI_novel_G001343	BGI_novel_G001343	0	0.11	0.05	1.39	0	0.02	0.05	0	-4.4004	3.09061e-17	1.56386e-17																														BGI_novel_G002334	BGI_novel_G002334	1.06	0	0.94	0	0	0
BGI_novel_G001348	BGI_novel_G001348	0	0.06	0.01	0.01	0	0	0	0	-6.90371	5.84667e-15	3.34447e-15																														BGI_novel_G002338	BGI_novel_G002338	0.08	0.57	0.23	0.11	0.02	0.02
BGI_novel_G001352	BGI_novel_G001352	0.06	0.18	0.08	0.06	0.04	0.04	0.04	0.04	-1.2211	9.08055e-07	9.33945e-07
BGI_novel_G001361	BGI_novel_G001361	0.52	0.35	0.37	0.16	0.37	1.27	0.7	0.68	1.10711	2.56222e-07	2.50048e-07
BGI_novel_G001370	BGI_novel_G001370	0.02	0.24	0.11	0.09	0	0.02	0.03	0.07	-1.80505	0.000989411	0.00144653
BGI_novel_G001374	BGI_novel_G001374	0	0.02	0.62	0.98	0	0	0.58	0	-1.40836	2.50009e-23	9.53029e-24
BGI_novel_G001375	BGI_novel_G001375	0	0.02	0	0	0	0	0.65	0	5.54576	1.97055e-35	5.05846e-36
BGI_novel_G001379	BGI_novel_G001379	0	0	0.2	0.95	0.59	0.68	0.45	0.75	1.06334	4.67339e-14	2.8103e-14
BGI_novel_G001380	BGI_novel_G001380	0	0	0.21	1.11	0	0.03	0	0	-5.41783	4.37154e-26	1.50322e-26
BGI_novel_G001382	BGI_novel_G001382	0.41	0.22	0.2	0	0.44	0.56	0.45	1.42	1.804	2.29142e-30	6.8366e-31
BGI_novel_G001399	BGI_novel_G001399	0	0.01	0.07	0.04	0.2	0.16	0.29	0.15	2.72961	1.58951e-32	4.40401e-33
BGI_novel_G001428	BGI_novel_G001428	0.75	0.38	0.79	1.05	1	3.33	0.4	3.09	1.35592	1.5754e-46	3.02092e-47
BGI_novel_G001431	BGI_novel_G001431	0	0.03	0.08	0.09	0.05	0.63	0.04	0.18	2.1324	3.61284e-15	2.04718e-15
BGI_novel_G001433	BGI_novel_G001433	0.72	1.3	0	0.79	0.5	0.2	0	0	-2.05532	6.34438e-29	1.99663e-29
BGI_novel_G001435	BGI_novel_G001435	0.26	0	0.15	0	0	0	0.91	0.47	1.79197	2.10957e-14	1.24579e-14
BGI_novel_G001438	BGI_novel_G001438	0	0.23	0	0	0	0	0	0	-6.08619	2.04121e-09	1.668e-09
BGI_novel_G001441	BGI_novel_G001441	0	0	0.08	0	0	0	0	0	-5.60336	3.3681e-07	3.33111e-07
BGI_novel_G001443	BGI_novel_G001443	0	0.21	0	0	0	0.02	0	0	-3.19013	4.35147e-12	2.94296e-12
BGI_novel_G001444	BGI_novel_G001444	0.89	0.07	0	0.44	0.29	0.01	0	0	-2.30153	1.9205e-53	3.20272e-54
BGI_novel_G001445	BGI_novel_G001445	0.16	0.13	0.45	0.11	0	0	0.3	0	-1.41981	3.9012e-18	1.88314e-18
BGI_novel_G001446	BGI_novel_G001446	0	0.15	2.87	0.78	0	5.03	1.6	1.78	1.07313	4.23536e-104	3.46294e-105
BGI_novel_G001489	BGI_novel_G001489	0	0	2.94	0.92	2.14	1.82	0.24	5.8	1.31155	3.30759e-16	1.76958e-16
BGI_novel_G001490	BGI_novel_G001490	0	5.65	0	0	0	0	0	0	-8.17444	1.05098e-30	3.08215e-31
BGI_novel_G001494	BGI_novel_G001494	0	0	0	0	0.45	0	0	0.3	6.94961	1.28169e-15	7.06472e-16
BGI_novel_G001510	BGI_novel_G001510	0	0	1.23	1.25	0.19	0	0	0	-3.80648	1.86368e-14	1.09742e-14
BGI_novel_G001511	BGI_novel_G001511	0.33	0.73	1.5	0.58	0.01	0.08	0.44	0	-2.51956	3.38497e-12	2.27416e-12
BGI_novel_G001520	BGI_novel_G001520	0	0	0	0	0.57	0.11	0	0.27	6.56052	1.62688e-12	1.07192e-12
BGI_novel_G001527	BGI_novel_G001527	0	0	0	0.01	0.06	0	0.03	0	3.69615	1.48948e-08	1.30286e-08
BGI_novel_G001529	BGI_novel_G001529	0	0	0.19	0.04	0	0	0	0	-7.50058	5.41991e-21	2.28931e-21
BGI_novel_G001531	BGI_novel_G001531	0	0	0	0.13	0.09	0.16	0.04	0	1.05268	4.62288e-06	5.07275e-06
BGI_novel_G001533	BGI_novel_G001533	0	0	0.1	0	0.4	0	0	0	1.89544	9.01589e-17	4.67194e-17
BGI_novel_G001536	BGI_novel_G001536	0.12	0.05	0	0.03	0	0.03	0	0	-2.73846	3.53649e-12	2.37978e-12
BGI_novel_G001538	BGI_novel_G001538	0.13	0.1	0.4	0.13	0.45	0.2	1.05	0.17	1.32831	1.94564e-08	1.71807e-08
BGI_novel_G001546	BGI_novel_G001546	0	0.27	0.16	0.13	0	0	0	0.12	-2.16811	1.07162e-23	4.03046e-24
BGI_novel_G001547	BGI_novel_G001547	0.15	0	0	0.13	0.4	0.36	0.46	0.12	2.27082	9.28902e-58	1.44161e-58
BGI_novel_G001562	BGI_novel_G001562	0.38	0	0.54	1.13	0.27	0	0.16	0.54	-1.08282	3.28619e-07	3.24453e-07
BGI_novel_G001563	BGI_novel_G001563	0	0.68	0	0	0	0	0	0	-6.03329	3.8572e-09	3.21324e-09
BGI_novel_G001566	BGI_novel_G001566	1.97	5.94	2.53	1.74	1.76	2.03	0.75	1.35	-1.06254	7.14615e-14	4.35569e-14
BGI_novel_G001570	BGI_novel_G001570	0.01	0.01	0.03	0.02	0.02	0.04	0.06	0.07	1.37695	0.000285926	0.000386134
BGI_novel_G001587	BGI_novel_G001587	0.61	0.75	0	0	0	0.73	0.78	1.27	1.09007	1.05757e-30	3.10312e-31
BGI_novel_G001589	BGI_novel_G001589	0.03	0.47	0	0.04	0	0	0.04	0.01	-3.34937	6.21077e-09	5.26204e-09
BGI_novel_G001596	BGI_novel_G001596	0	0.62	0	0	0	0	0	0	-5.74059	9.14991e-08	8.57938e-08
BGI_novel_G001597	BGI_novel_G001597	0	0	0	0	0	0.28	0.26	0.52	6.47145	6.75081e-12	4.62399e-12
BGI_novel_G001603	BGI_novel_G001603	0.05	0	0	0.46	0	0.02	0	0	-5.07038	1.65714e-24	6.07157e-25
BGI_novel_G001604	BGI_novel_G001604	0.4	0.23	0.57	0.19	0.03	0	0.01	0.27	-2.14345	8.7317e-33	2.4031e-33
BGI_novel_G001608	BGI_novel_G001608	1.78	2.63	2.96	1.72	1.06	0.92	0.48	0.95	-1.43709	2.21154e-84	2.31656e-85
BGI_novel_G001615	BGI_novel_G001615	0.03	0.03	0.07	0.02	0.03	0.26	0.02	0.14	1.54844	2.3132e-06	2.47193e-06
BGI_novel_G001618	BGI_novel_G001618	0.03	0.01	0.16	0	0.03	0	0	0	-3.08142	1.44054e-05	1.66562e-05
BGI_novel_G001629	BGI_novel_G001629	1.19	1.68	1	1.09	0.44	0.94	0.48	0.59	-1.0243	2.46178e-06	2.63489e-06
BGI_novel_G001630	BGI_novel_G001630	0	0.06	0	0.1	0.08	0.04	0.44	0.01	1.83538	1.26128e-11	8.79877e-12
BGI_novel_G001634	BGI_novel_G001634	0.04	0	0	0	0.16	0.05	0.04	0	2.55077	1.08798e-05	1.24102e-05
BGI_novel_G001636	BGI_novel_G001636	0.06	0	0.05	0	0.4	0.42	0	0.19	3.08966	5.69355e-17	2.91433e-17
BGI_novel_G001677	BGI_novel_G001677	0	0	0	0	0	0.03	0.05	0.05	5.43133	1.20175e-06	1.24973e-06
BGI_novel_G001688	BGI_novel_G001688	0	0	0.38	0.41	0.3	0.61	0.82	0.7	1.57772	1.4234e-23	5.37985e-24
BGI_novel_G001699	BGI_novel_G001699	0	0.07	0.04	0	0.12	0.14	0.09	0.05	1.76231	6.27725e-13	4.01299e-13
BGI_novel_G001702	BGI_novel_G001702	0.07	0.13	0.19	0.12	0.31	0.36	0.26	0.28	1.2264	1.24596e-15	6.85817e-16
BGI_novel_G001705	BGI_novel_G001705	0.29	0.24	0.05	0.45	0.39	1.05	0.27	0.71	1.2286	6.14324e-13	3.92542e-13
BGI_novel_G001747	BGI_novel_G001747	0.26	0.1	0.31	0.33	0.01	0.13	0.02	0.06	-2.1688	2.76742e-10	2.12396e-10
BGI_novel_G001758	BGI_novel_G001758	0.53	0	2.46	1.23	0	0.88	0	0.46	-1.75017	9.21363e-23	3.61598e-23
BGI_novel_G001765	BGI_novel_G001765	0.1	0	0.2	0.1	0.23	0.21	0.47	0.11	1.32503	7.9554e-13	5.12999e-13
BGI_novel_G001766	BGI_novel_G001766	0.15	0.32	0.09	0.23	0.36	0	0.76	0.4	1.02196	2.84768e-12	1.90309e-12
BGI_novel_G001770	BGI_novel_G001770	0.08	0.18	0.04	0.05	0.02	0.05	0.03	0.04	-1.4009	3.63036e-05	4.38801e-05
BGI_novel_G001773	BGI_novel_G001773	0.36	0.3	0.4	0.22	0.68	1.45	1.08	0.84	1.65063	1.11261e-11	7.72042e-12
BGI_novel_G001778	BGI_novel_G001778	0	2.69	0	0	0	0	0	0.04	-6.05557	6.40517e-17	3.28352e-17
BGI_novel_G001779	BGI_novel_G001779	0	1.78	0	0	0	0	0	0	-6.47832	9.50137e-12	6.57249e-12
BGI_novel_G001781	BGI_novel_G001781	4.85	23.1	2.86	1.65	3.76	2.97	2.27	2.77	-1.4406	5.5792e-98	4.88015e-99
BGI_novel_G001782	BGI_novel_G001782	0	0.15	0.19	0.25	0.27	0	0	0	-1.19273	2.18004e-05	2.57414e-05
BGI_novel_G001788	BGI_novel_G001788	0	0	0	0	0.09	0	0	0	4.51729	0.000418302	0.000579166
BGI_novel_G001793	BGI_novel_G001793	0	0.27	0.14	0	0	0	0	0	-5.85881	2.72429e-08	2.43464e-08
BGI_novel_G001799	BGI_novel_G001799	1.1	2.02	1.54	1.55	4.42	1.99	2.9	4.31	1.13695	2.51814e-36	6.28546e-37
BGI_novel_G001812	BGI_novel_G001812	0.49	1.56	0.58	0.19	0.23	0.13	0	0.46	-1.76995	2.66362e-09	2.19345e-09
BGI_novel_G001817	BGI_novel_G001817	0.73	0.35	0.69	0.27	2.61	0.93	0.58	0.74	1.21752	1.28194e-17	6.36797e-18
BGI_novel_G001818	BGI_novel_G001818	0.02	0.1	0.02	0.07	0.17	0.18	0.1	0.07	1.26854	0.000135415	0.000175917
BGI_novel_G001821	BGI_novel_G001821	1.99	0.45	1.28	0.38	0.33	0.06	0.09	0.24	-2.53314	1.44395e-43	2.98494e-44
BGI_novel_G001834	BGI_novel_G001834	10.14	2.56	7.83	7.95	2.18	2.53	1.54	2.53	-1.71774	0	0
BGI_novel_G001835	BGI_novel_G001835	8.47	0.99	5.16	6.49	1.94	2.21	1.37	2.54	-1.40878	2.30226e-228	6.42854e-230
BGI_novel_G001836	BGI_novel_G001836	0	0	0.58	0	0	0	0	1.24	1.06248	1.00348e-07	9.44604e-08
BGI_novel_G001839	BGI_novel_G001839	4.95	3.76	0	5.93	1.72	1.35	0.42	0.6	-1.86311	3.33592e-105	2.69665e-106
BGI_novel_G001840	BGI_novel_G001840	8.56	7.29	0.76	7.42	2.47	3.8	0.98	1.13	-1.54119	4.52228e-81	4.93934e-82
BGI_novel_G001843	BGI_novel_G001843	0	7.33	0.01	3.8	0.1	0	0	0	-6.77283	1.6122e-164	7.4365e-166
BGI_novel_G001845	BGI_novel_G001845	0.12	0.52	0.18	0.34	0.29	0.65	0.83	0.99	1.28069	3.14854e-14	1.87732e-14
BGI_novel_G001860	BGI_novel_G001860	66.3	27.76	32.81	82.06	13.72	27.62	26.75	16.08	-1.31096	0	0
BGI_novel_G001863	BGI_novel_G001863	0.56	1.19	0.5	2.14	0.51	0.56	0.52	0.48	-1.08543	1.11809e-08	9.6558e-09
BGI_novel_G001866	BGI_novel_G001866	0	0.55	0	0.03	0.03	0.06	0.06	0.03	-1.63253	7.22974e-08	6.70868e-08
BGI_novel_G001870	BGI_novel_G001870	0.21	2.25	0.4	0.53	0.47	0	0	0	-2.88395	2.43788e-29	7.5541e-30
BGI_novel_G001873	BGI_novel_G001873	1.24	0	0.35	0.61	0	0	0.71	0	-1.52324	2.47299e-14	1.46689e-14
BGI_novel_G001874	BGI_novel_G001874	0	0.68	0	0	0.74	0.9	0	0.31	1.51978	1.40153e-08	1.22206e-08
BGI_novel_G001876	BGI_novel_G001876	0	0.36	0.23	0.3	0	0	0	0	-6.98582	1.13062e-15	6.20411e-16
BGI_novel_G001878	BGI_novel_G001878	0	1.3	0	0	0	0	0	0	-6.21093	4.20927e-10	3.27537e-10
BGI_novel_G001881	BGI_novel_G001881	0	0	0	0	1.38	0.66	0	1.11	8.09305	7.20949e-30	2.18547e-30
BGI_novel_G001883	BGI_novel_G001883	0	0	0.43	0	0.52	0	0	1.24	1.95454	2.06331e-06	2.1928e-06
BGI_novel_G001893	BGI_novel_G001893	0.13	0.21	0.35	0.36	0.1	0.08	0.14	0.07	-1.48357	3.31827e-10	2.56311e-10
BGI_novel_G001894	BGI_novel_G001894	0	0	0	0	0	0	0	0.1	4.74655	0.000129863	0.000168304
BGI_novel_G001895	BGI_novel_G001895	0.12	0.11	0.12	0.03	0.09	0	0.06	0	-1.2824	0.000665247	0.000948683
BGI_novel_G001896	BGI_novel_G001896	0.41	0.21	0.35	0.4	0.16	0.12	0.21	0.11	-1.17298	1.03042e-09	8.23585e-10
BGI_novel_G001900	BGI_novel_G001900	0.49	0.17	0.02	0.96	2.07	1.89	3.52	2.13	2.56334	2.89653e-188	1.11264e-189
BGI_novel_G001901	BGI_novel_G001901	0.18	0.13	0.24	0	1.94	0.65	2.63	2.46	3.83682	3.92261e-154	1.95459e-155
BGI_novel_G001906	BGI_novel_G001906	0.7	0.23	0.33	0	0.03	0	0.21	0	-2.26838	4.70131e-06	5.16462e-06
BGI_novel_G001907	BGI_novel_G001907	1.45	1.07	0	0.05	0	1.02	0.1	0.11	-1.09522	7.26558e-07	7.41885e-07
BGI_novel_G001909	BGI_novel_G001909	0.18	0.2	0.11	0.65	1.2	0.5	1.74	0.47	1.79498	2.66679e-49	4.83399e-50
BGI_novel_G001918	BGI_novel_G001918	0	0	0	0	0	0	0	0.13	4.35661	0.000860515	0.00124812
BGI_novel_G001946	BGI_novel_G001946	0.02	0.41	0.17	0	0.1	0.03	0	0.02	-2.07215	1.94936e-08	1.72165e-08
BGI_novel_G001952	BGI_novel_G001952	0.1	0	0.24	0.53	0.19	0.2	1.4	0.34	1.32509	6.13125e-18	2.9927e-18
BGI_novel_G001956	BGI_novel_G001956	0.04	0.4	0.13	0.12	0.08	0.18	0	0.06	-1.16981	9.68537e-05	0.000123327
BGI_novel_G001957	BGI_novel_G001957	0.1	0.44	0.09	0.12	0.06	0.15	0.01	0.07	-1.41976	5.37871e-07	5.42502e-07
BGI_novel_G001959	BGI_novel_G001959	0.44	0.68	0.69	0.34	0.31	0.22	0.13	0.37	-1.08188	7.87773e-07	8.06344e-07
BGI_novel_G001972	BGI_novel_G001972	0.02	0.1	0.05	0.03	0.04	0.03	0	0.02	-1.1076	5.50842e-05	6.80502e-05
BGI_novel_G002014	BGI_novel_G002014	0	0	0	0.01	0.05	0.05	0.03	0	3.37104	2.15624e-05	2.54504e-05
BGI_novel_G002019	BGI_novel_G002019	0.02	0.29	0.04	0.04	0	0.02	0.02	0.02	-2.7286	0.000130883	0.000169706
BGI_novel_G002036	BGI_novel_G002036	0.12	0.75	0	0	0.17	0	0.16	0	-1.28871	2.62451e-11	1.87216e-11
BGI_novel_G002065	BGI_novel_G002065	0	0	0	0	0	0	0.04	0.09	4.81151	9.05165e-05	0.000114769
BGI_novel_G002086	BGI_novel_G002086	0	0	1.66	0	0	0	0	0	-5.28672	4.69778e-06	5.16001e-06
BGI_novel_G002090	BGI_novel_G002090	0.42	0.27	0.61	0.34	0.73	0.77	1.23	0.63	1.04402	4.65485e-12	3.15604e-12
BGI_novel_G002097	BGI_novel_G002097	0	0	0	0	0	0.31	0.09	0	6.15803	5.80159e-10	4.55379e-10
BGI_novel_G002099	BGI_novel_G002099	0	0.23	0	0	0	0	0	0.71	1.70996	0.000293783	0.000397335
BGI_novel_G002103	BGI_novel_G002103	0	0	0	0	0	0	0	0.02	4.75287	0.000125381	0.000162263
BGI_novel_G002104	BGI_novel_G002104	0	0.01	0	0	0.04	0.01	0.01	0	3.20687	3.50529e-09	2.9109e-09
BGI_novel_G002105	BGI_novel_G002105	0	0	0	0	0	0	0	0.07	5.85569	2.09365e-08	1.85361e-08
BGI_novel_G002110	BGI_novel_G002110	0.02	0	0	0.12	0.4	0	0.14	0	1.94735	9.19555e-23	3.60747e-23
BGI_novel_G002113	BGI_novel_G002113	0	0	0.62	0	0	0	0	0	-9.02727	2.37741e-49	4.3021e-50
BGI_novel_G002114	BGI_novel_G002114	0	0	0.15	0.22	7.29	1.72	1.28	5.05	5.34428	0	0
BGI_novel_G002116	BGI_novel_G002116	0.05	0.07	0	0	0	0	0	0	-6.02338	4.33408e-09	3.62522e-09
BGI_novel_G002117	BGI_novel_G002117	0.01	0	0	0	0.64	0	0	0.32	6.18014	2.07045e-92	1.96116e-93
BGI_novel_G002119	BGI_novel_G002119	0.01	0.06	0	0.09	0	0.25	0.64	0	2.55157	2.82328e-32	7.88335e-33
BGI_novel_G002122	BGI_novel_G002122	0.04	0.75	0.06	0.06	0.02	0.01	0.07	0.02	-2.84687	1.56677e-20	6.74353e-21
BGI_novel_G002125	BGI_novel_G002125	0.71	0.64	0.61	0.39	0.21	0.13	0.46	0.24	-1.13973	1.56668e-27	5.14801e-28
BGI_novel_G002126	BGI_novel_G002126	0.3	0.97	0.38	0.3	0.23	0.19	0.16	0.17	-1.36367	6.36354e-13	4.0711e-13
BGI_novel_G002140	BGI_novel_G002140	0.05	0.04	0	0	0	0.04	1.08	0.74	4.46454	4.69006e-26	1.61637e-26
BGI_novel_G002141	BGI_novel_G002141	0.03	0	0	0	0.03	0	0.18	0.41	4.57754	1.58852e-10	1.19662e-10
BGI_novel_G002161	BGI_novel_G002161	0.04	0.09	0.22	0.01	0.03	0	0.01	0.04	-2.29548	3.67793e-05	4.45004e-05
BGI_novel_G002169	BGI_novel_G002169	1.57	1.13	1.59	1.1	0.07	0.56	0.2	1.19	-1.42541	4.22112e-16	2.27069e-16
BGI_novel_G002174	BGI_novel_G002174	1.28	1.59	6.78	0	0	2.16	0.39	0	-2.02358	1.21304e-16	6.33261e-17
BGI_novel_G002175	BGI_novel_G002175	0	0.46	0	1.41	1.26	4.96	0.2	0.27	1.76828	1.31548e-10	9.85265e-11
BGI_novel_G002183	BGI_novel_G002183	0.32	0	5.53	0	0	0	0.23	0.23	-3.66303	1.00541e-18	4.70585e-19
BGI_novel_G002185	BGI_novel_G002185	0	0.54	2.83	0	0	1.7	0	0	-1.13325	0.000431975	0.00059963
BGI_novel_G002186	BGI_novel_G002186	0	0.37	0	4.27	0	0	0	0.09	-5.71981	9.08482e-14	5.56678e-14
BGI_novel_G002187	BGI_novel_G002187	0.08	0.16	0.22	1.14	0	0	0.07	0	-4.42182	3.20753e-06	3.46375e-06
BGI_novel_G002202	BGI_novel_G002202	4.21	5.06	2.09	0.43	0.25	1.52	0	2.1	-1.61868	1.44505e-21	5.95881e-22
BGI_novel_G002204	BGI_novel_G002204	0.67	0.62	0.39	0	0	0	0.13	0	-3.63724	2.49703e-07	2.43648e-07
BGI_novel_G002217	BGI_novel_G002217	0.11	8.78	14.99	29.95	30.31	37.81	96.46	0.13	1.6293	0	0
BGI_novel_G002222	BGI_novel_G002222	0	0.1	1.23	0.36	0.11	0	0	0.09	-3.16078	9.1929e-25	3.34265e-25
BGI_novel_G002233	BGI_novel_G002233	0.42	0.12	0.19	0.06	0.19	0.14	0	0	-1.36332	2.91533e-13	1.83046e-13
BGI_novel_G002237	BGI_novel_G002237	0.1	0	0.16	0.13	0	0.03	0	0	-4.02965	1.8892e-19	8.54224e-20
BGI_novel_G002238	BGI_novel_G002238	0	0	0.07	0.11	0	0.07	0	0	-1.4161	5.66287e-05	7.00631e-05
BGI_novel_G002239	BGI_novel_G002239	0	0	0	0	0	0	0	0.05	4.5296	0.000395127	0.000544335
BGI_novel_G002240	BGI_novel_G002240	0	0	0	0	0	0	0	0.29	7.13404	2.39518e-17	1.20384e-17
BGI_novel_G002281	BGI_novel_G002281	0	0	0.01	0	0.01	0.03	0.06	0.08	3.77991	0.000252618	0.000338737
BGI_novel_G002294	BGI_novel_G002294	0	0	0.19	0.2	0.2	2.9	0	0	2.85813	0.000757805	0.00108898
BGI_novel_G002302	BGI_novel_G002302	2.73	0.48	0.13	0.57	0	0.55	0	0.14	-2.5769	1.65903e-05	1.93027e-05
BGI_novel_G002304	BGI_novel_G002304	2.43	1.02	1.97	2.59	0.75	0.97	0.47	1.8	-1.02152	2.34364e-07	2.28066e-07
BGI_novel_G002307	BGI_novel_G002307	0.56	0.98	0.43	0.77	0.65	0.29	0.29	0.14	-1.00121	1.07553e-23	4.0468e-24
BGI_novel_G002310	BGI_novel_G002310	3.16	2.82	0.06	0.33	0.07	0.17	0.31	0	-3.49156	3.76945e-19	1.72476e-19
BGI_novel_G002318	BGI_novel_G002318	0.42	2.32	0	0	0	0	0.15	0	-4.01509	6.61831e-18	3.23963e-18
BGI_novel_G002320	BGI_novel_G002320	0.03	0.28	0	2.21	0	0	0.05	0.14	-3.70396	6.7209e-22	2.73411e-22
BGI_novel_G002325	BGI_novel_G002325	0.29	1.82	0.27	0.19	0.21	0.3	0.04	0.59	-1.1524	1.88614e-12	1.24769e-12
BGI_novel_G002326	BGI_novel_G002326	0.08	1.77	0.37	0.33	0.1	0.24	0	0.07	-2.68292	2.05145e-28	6.589e-29
BGI_novel_G002334	BGI_novel_G002334	18.79	0	20.27	0.19	0.36	0	0	0.24	-6.08109	3.05659e-283	6.46004e-285
BGI_novel_G002335	BGI_novel_G002335	0.6	0.01	0.45	0.08	0.16	0	0	0.11	-2.12524	9.0193e-05	0.000114331
[truncated: 16 more columns]

## Sheet: Supp Table S3-2
Supp Table S3-2. List of DEGs between Ctrl and ZEN treatment group in starter pig’s uterus, thymus, spleen, liver, inguinal lymph nodes and ovary
Uterus														Thymus														Spleen														Liver
Gene ID	Gene symbol	Ctrl1_FPKM	Ctrl2_FPKM	Ctrl3_FPKM	Ctrl4 _FPKM	ZEN1_FPKM	ZEN2_FPKM	ZEN3_FPKM	ZEN4_FPKM	Log2(ZEN/Ctrl)	Qvalue	Pvalue		Gene ID	Gene symbol	Ctrl1_FPKM	Ctrl2_FPKM	Ctrl3_FPKM	Ctrl4 _FPKM	ZEN1_FPKM	ZEN2_FPKM	ZEN3_FPKM	ZEN4_FPKM	Log2(ZEN/Ctrl)	Qvalue	Pvalue		Gene ID	Gene symbol	Ctrl1_FPKM	Ctrl2_FPKM	Ctrl3_FPKM	Ctrl4 _FPKM	ZEN1_FPKM	ZEN2_FPKM	ZEN3_FPKM	ZEN4_FPKM	Log2(ZEN/Ctrl)	Qvalue	Pvalue		Gene ID	Gene symbol	Ctrl1_FPKM	Ctrl2_FPKM	Ctrl3_FPKM	Ctrl4 _FPKM	ZEN1_FPKM	ZEN2_FPKM
396554	COMP	0	0	0	0	0	0.1	0.14	0.06	4.4374	0.000209368	0.000658923		396563	CALCB	3.43	4.02	8.73	6.44	6.45	23.16	5.72	8.27	1.0262	2.28302e-61	2.59123e-62		396739	SAL1	0.24	0	0	0	0.44	0.23	0.77	0.56	3.13369	1.71589e-05	4.53121e-06		396558	PAQR7	4.49	6.15	4.25	1.61	22.29	12.75
396563	CALCB	2.38	0.85	0.97	1.94	1.96	11.35	3.87	2.55	1.79442	1.63e-64	1.09e-64		396860	MYH7	0.31	0.11	0.1	0.11	1.11	0.1	0.19	0.13	1.18722	3.19269e-08	2.11544e-08		396870	PPBP	1.12	0.12	0.25	0.24	0.24	1.34	0.59	44.46	4.75432	2.51874e-86	3.97761e-88		396586	KCNJ3	0.04	0.02	0.14	0.04	0	0
396568	KNG1	2.35	1.52	0.75	0.13	0.4	0.47	0.97	0.28	-1.15417	1e-12	1.98e-12		396937	ITIH2	0.55	0.1	0.7	0.11	0.22	0.07	0.12	0.02	-1.95575	2.73655e-09	1.69862e-09		396880	CXCL8	0.14	0.13	0.14	0.17	0.38	0.36	0.13	5.34	3.42066	1.27907e-26	6.59759e-28		396666	GAL3ST2	0.2	0.09	0.6	0.19	1.2	0.28
396571	MYOCD	8.07	6.01	8.36	8.99	9.84	28.41	13.62	25.34	1.46773	0	0		396972	LGALS9	25.41	40.86	16.14	20.78	9.61	13.48	14.21	10.65	-1.0977	4.12695e-103	2.54359e-104		396886	SLPI	0.89	0.85	0.91	0.24	2.43	0.25	0.59	1.52	1.49586	1.41773e-11	1.71029e-12		396670	SCD	30.61	5.97	12.18	12.42	100.39	22.63
396573	CRSP3	4.23	7.58	0.07	0.71	0.07	0.6	0.09	0.16	-3.73253	1.01e-34	1.09e-34		397041	LGALS4	0.52	1.46	0.67	0.39	0.46	0.33	0.21	0.12	-1.43706	0.000136525	0.000123827		396900	AMCF-II	0.13	0.13	0	0	0.04	0.09	0.08	1.18	2.40686	3.9925e-05	1.12706e-05		396718	RYR1	0.42	0.38	0.03	0.03	0.02	1.84
396583	SNAI1	6.6	3.42	3.63	3.49	1.17	0.94	2.14	0.65	-1.85626	1.58e-45	1.4e-45		397060	DUOX2	0.1	0.15	0.35	0.13	0.63	0.35	0.2	0.53	1.21255	4.55498e-10	2.69899e-10		396937	ITIH2	0.25	0.06	0.57	0.08	0.11	0	0.1	0	-2.22117	5.61251e-07	1.16901e-07		396836	LEPR	12.24	5.76	3.53	24.37	7.05	2.8
396585	CACNB4	0.93	1.84	1.08	0.91	0.75	0.61	0.92	0.39	-1.02471	8e-24	1.1e-23		397132	FMO1	0.48	1	0.95	0.51	2.11	1.65	1.34	0.67	1.0196	1.00594e-10	5.72795e-11		396947	TNNI1	0.92	0.16	1.79	0.98	0	0.13	0.11	0.23	-3.05257	6.28062e-12	7.39478e-13		396873	TCN1	0.14	0	0.13	0.19	0.04	1.36
396586	KCNJ3	0.2	0.09	0.21	0.45	0.31	0.66	0.61	0.47	1.07483	1.36e-08	3.23e-08		397173	SOX6	0.06	0.05	0.07	0.12	0.09	0.17	0.16	0.14	1.06084	8.90557e-05	7.92031e-05		397150	SELP	0.4	0.32	0.48	0.53	0.26	0.52	0.33	6.2	2.07428	9.3578e-40	3.22665e-41		396906	HSPA6	0.18	0.29	2.2	31	1.4	0.17
396592	TSPO	127.64	132.56	113.92	82.86	58.43	43.26	50.92	60.32	-1.08933	2.64e-238	5.1e-239		397182	IGFBP5	0.62	1.06	0.58	0.39	4.47	0.33	0.65	0.59	1.1232	6.97674e-05	6.13751e-05		397239	PPARA	0.27	0.17	0.05	0.13	0.21	0.27	0.13	0.27	1.91157	4.24159e-06	1.01228e-06		396913	JUN	17.7	16.71	38.73	259.23	28.4	23.34
396607	TLR1	7.73	10.32	5.11	4.74	3.07	3.15	3.24	3.74	-1.07204	5.44e-56	4.11e-56		397213	PGLYRP1	0.95	1.38	0.77	0.47	0	0.1	0.49	0.11	-2.40731	1.36853e-05	1.12279e-05		397376	SLC5A4	4.31	3.92	2.81	5.74	2.1	3.01	1.94	1.7	-1.01316	3.06133e-17	2.44298e-18		396945	SERPINE1	0.98	1.03	9.54	47.63	4.35	0.81
396608	SCNN1A	16.77	12.82	19.62	12.75	10.28	5.14	5.66	5.08	-1.25669	1.62e-120	6.3e-121		397239	PPARA	0.18	0.17	0.18	0.14	0.1	0.15	0.4	0.09	1.0093	0.000860898	0.000859403		397389	MCT7	1.11	6.54	6.64	1.04	1.17	1.95	1.05	3.27	-1.03698	1.03128e-10	1.34047e-11		396947	TNNI1	0.4	0.63	0.1	0	0	0
396632	BCL2L11	8.47	9.19	10.34	4.86	4.79	3.89	3.79	3.28	-1.07292	1.42e-118	5.61e-119		397264	CKM	0.6	0.35	0.32	0.09	4.71	0.5	0.38	0.26	1.99676	4.62586e-15	2.09391e-15		397423	FABP6	1.33	1.84	5.15	2.11	6.54	3.93	3.1	7.46	1.0319	1.49956e-06	3.33779e-07		396985	PLAU	0.34	0.81	2.41	7.61	0.63	0.78
396637	UCHL1	105.38	86.87	61.07	70.35	19.73	16.36	15.71	16.31	-2.24892	0	0		397304	NPY	28.62	2.37	2.13	103.23	15.17	11.03	5.09	0.95	-2.04627	5.4683e-106	3.26595e-107		397478	CES1	0	0.08	0	0.57	0	0.07	0.27	2.91	2.14704	1.27302e-10	1.67484e-11		397121	PLAT	0.57	0.31	2.37	3.57	1	0.23
396645	IRF8	21.21	21.53	14.82	7.55	9.46	5.59	6.21	4.18	-1.38203	3.11e-142	1.02e-142		397338	WT1	0.04	0.1	0.1	0.02	0.23	0.05	0.32	0.17	1.55521	0.000343474	0.000326103		397506	RAG1	0	0	0	0.04	0.14	0	0.08	0.09	3.23975	0.000241681	8.06465e-05		397122	IL1B	0.22	0.1	0.17	3.38	0.2	0.04
396654	AHR	6.44	12.26	8.2	5.94	3.7	3.75	5.45	3.76	-1.01564	1.38e-112	5.68e-113		397377	CACNA2D1	0.13	0.09	0.08	0.23	0.44	0.3	0.26	0.2	1.14728	6.26494e-08	4.2383e-08		397572	PSME1	7.36	97.05	0.08	1.51	3.04	0.44	4.77	0.51	-3.60394	0	0		397198	SFTPD	0.16	0.25	0.14	0.16	3.53	0.56
396660	CD74	804.77	872.4	848.68	519.79	584	290.86	272.93	293.04	-1.06443	0	0		397430	COL8A1	0.1	0.07	0.4	0.2	1.17	0.29	0.12	0.15	1.15528	3.8366e-08	2.55415e-08		397620	FN1	16.77	21.97	19.6	25.85	28.58	24.61	21.04	163.72	1.47343	0	0		397207	HAMP	228.74	3.16	131.9	0.38	64.63	11.79
396664	DSPP	0.08	0.04	0.22	0.13	0	0	0	0.08	-2.02814	1.25e-05	3.57e-05		397559	RND3	1.24	1.46	2.8	2.36	12.22	3.39	1.91	1.92	1.2801	1.24032e-11	6.71161e-12		397673	HMGCS2	0	0	0	0	0.18	0	0	0.34	4.79918	0.000373672	0.000130207		397250	PLK3	3.96	9.05	2.09	27.68	6.58	2.08
396669	SPP2	6.72	0	0.33	0	0.08	0.15	0.25	0	-3.92015	8.81e-20	1.37e-19		397572	PSME1	0	64.58	5.11	3.54	1.98	2.32	1.22	2	-3.23225	1.49143e-179	4.6882e-181		403329	CYP11A1	0.97	1.54	1.71	3.15	0.48	0.44	1.27	1.41	-1.05125	5.1985e-09	8.13178e-10		397316	FCN1	1.85	5.63	2.03	4.39	0.82	1.19
396677	F3	27.33	34.45	19.81	11.83	9.65	7.53	10.65	6.76	-1.04021	7.9e-165	2.21e-165		397626	LYVE1	0.48	0.17	0.98	0.17	3.5	0.51	0.21	1.74	1.66846	6.4178e-19	2.42447e-19		407066	HBB	33914.3	1911.2	21414.9	9017.42	1605.67	10456.2	1606.43	4126.74	-1.84612	0	0		397402	PLIN2	2.94	7.03	5.73	19.62	3.46	1.41
396684	LOC396684	3.96	0.06	0.62	0.41	0.39	0.34	0.37	0.4	-1.49073	2.84e-11	5.95e-11		397660	ADIPOQ	0.21	2.21	4.07	3.07	1.01	0.2	0.19	3.12	-1.06468	7.45098e-19	2.82314e-19		407067	HBE1	4.35	0.16	2.64	1.08	0.16	2.54	0.31	0.16	-1.35868	0.000468108	0.000167635		397417	MT1A	1.66	8.26	2554.71	1483.69	0.71	4.84
396685	LOC396685	6.38	0.16	1.58	0	0	0.73	0.36	0	-2.85312	1.08e-33	1.19e-33		397675	PTH1R	0.36	0.69	0.38	0.3	0.14	0.2	0.28	0.24	-1.04118	0.000975489	0.000981023		448799	CCL25	1.25	1.31	4.96	1.7	0.8	0.78	1.14	0.77	-1.06332	2.05132e-07	4.00313e-08		397422	CCL2	8.66	7.06	20.06	119.31	24.32	8.2
396686	SERPINA3-2	6.24	0.48	0.59	0.04	0.04	0.21	0.27	0.03	-3.75974	1.63e-35	1.74e-35		445515	CSN1S2	0.58	1.41	0.47	1.59	0.88	0.39	0.49	0.19	-1.04961	0.000185977	0.000170955		474165	JPT2	0	0	0	0	0.77	0	0	1.23	6.39099	1.43281e-10	1.89986e-11		397423	FABP6	0.14	1.91	1.5	0.27	0	0.16
396693	TPM2	634.46	534.6	940.61	1084.76	1756.08	2160.01	2107.37	2751.24	1.42243	0	0		445522	TPO	4.82	0.15	3.25	3.11	0.07	0.11	2.67	0.18	-1.92959	5.39633e-57	6.59738e-58		492315	BMP7	0.06	0.13	0.26	0.16	0.16	0.2	0.18	1.18	1.82832	5.08031e-10	7.09715e-11		397479	NR4A3	0.04	0.05	0.28	4.66	0.31	0.05
396710	RARB	5.78	7.07	7.17	5.23	3.53	2.51	3.81	2.54	-1.06595	7.18e-51	5.86e-51		448797	CCL21	3.88	2.43	6	3.74	23.54	3.58	2.61	4.54	1.03388	6.23065e-08	4.213e-08		574075	FABP7	0.54	17.65	1.29	0.85	1.12	1.69	1.11	1.07	-2.05181	5.29535e-26	2.80068e-27		397490	INHBB	0.35	0.21	0.2	0.38	0.99	0.61
396719	SORBS2	31.97	44.46	35.32	35.66	16.88	17.92	20.83	18.42	-1.03065	0	0		494467	CXCL14	16.07	10.71	11.73	9.52	7.18	5.53	5.11	6.4	-1.00475	1.60273e-48	2.41468e-49		100127488	S100A8	6.31	6.05	6.06	7.33	3.69	6.01	3.44	93.84	2.05212	1.33993e-55	3.28046e-57		397515	GNRHR	0.06	0.12	0.15	0	0	0.02
396725	DES	345.13	331.25	445.09	490.96	967.87	1306.73	1205.4	1459.16	1.63336	0	0		503659	P2RY12	0.16	0.12	0.28	0.25	0.74	0.61	0.31	0.42	1.36762	4.29931e-06	3.36658e-06		100127489	S100A9	5.63	8.1	4.97	3.93	8.02	3.67	1.92	82.85	2.0829	7.55668e-99	1.00976e-100		397572	PSME1	0	10.19	0.96	0	0.76	0
396735	CXCL16	167.92	181.46	283.22	157.78	76.27	50.07	51.52	45.4	-1.85729	0	0		574051	LOC574051	9.34	3.94	9.2	5.31	0.77	3.03	1.85	3.58	-1.58339	4.57388e-19	1.71608e-19		100135029	SLA-5	0.42	0.72	27.63	0.31	2.07	4.98	58.39	0	1.26843	1.04946e-58	2.3732e-60		397590	PTGS2	0.05	0.18	0.88	3.55	0.27	0.23
396739	SAL1	0.13	0	0.32	0.95	1.95	1.36	7.04	8.4	3.75797	1.46e-54	1.13e-54		606748	SLC45A2	0.22	0.05	0.1	0.14	0.59	0.34	0.09	0.27	1.27556	0.000372291	0.000355019		100141412	OLF42-1	0.37	1.99	0.2	0.52	0	0.33	0.36	0.47	-1.44452	0.000805594	0.000306683		397673	HMGCS2	15.87	74.65	11.05	54.32	2.84	3.91
396750	ICAM1	5.31	6.56	7.29	3.17	4.63	1.7	2.17	1.59	-1.21287	1.85e-86	9.71e-87		613131	FCGR2B	1.27	2.22	2.54	1.73	5.13	3.46	1.39	6.09	1.07377	5.83169e-23	1.83708e-23		100144448	OAZ3	3.43	0.57	1.84	2.25	1.63	4.73	15.42	2.88	1.63568	2.74493e-24	1.56463e-25		397680	NR0B1	0.62	0.52	0.15	0.27	2.26	0.68
396752	RSAD2	7.31	17.23	3.99	5.63	3.41	2.27	2.74	2.36	-1.65662	7.57e-211	1.64e-211		100049698	SNCAIP	0.21	0.21	1.15	2.06	0.27	0.22	0.07	0.27	-2.26728	3.95626e-16	1.70287e-16		100151744	RAG2	0	0.02	0	0	0.37	0	0.34	0.15	4.61006	2.14589e-06	4.90274e-07		397681	APOA4	74.4	427.21	154.33	568.88	17.81	29.02
396754	SLC2A4	0.43	0.35	0.21	0.54	0.1	0.26	0.34	0.08	-1.05446	0.000197128	0.000618598		100101923	IGFBP6	3.61	0.96	4.08	1.44	16.78	1.95	1.5	3.07	1.16164	3.14614e-17	1.28531e-17		100152209	LOC100152209	0.16	0.22	0.29	0.5	3.65	0.36	0.48	0.47	1.55112	2.50919e-26	1.31302e-27		399500	IL6	0.18	0.13	0.34	1.99	0.16	0.39
396777	USP18	26.41	50.36	9.87	19.38	9.44	8.2	12.98	5.45	-1.56773	1.19e-296	1.82e-297		100125962	LAG3	2.5	7.74	1.79	1.22	2.03	1.11	1.81	1.41	-1.07731	9.65403e-14	4.69833e-14		100152369	PALM2	0.09	0.09	0.03	0.07	0.27	0	0	0.75	2.00866	4.30952e-13	4.6391e-14		399503	LIF	0.11	0.02	0.27	0.66	0.1	0.12
396780	CBR2	4.66	4.24	3.8	1.22	1.68	1.09	1.09	0.49	-1.70797	1.2e-22	1.72e-22		100126277	AQP4	0.03	0.03	0.78	0.02	0.01	0.64	0.08	1.3	1.30471	3.78984e-11	2.10479e-11		100152606	SGSM1	1.71	0.67	0.85	0.98	0.23	0.48	0.45	0.12	-1.82047	5.54965e-41	1.84615e-42		404698	HYAL1	0	0.2	0.49	0.07	0.16	0
396781	LOC396781	126.78	319.99	188.81	140.34	2126.4	92.86	236.99	200.31	1.65302	0	0		100127131	LOC100127131	32.61	24.44	33.9	48.69	32.4	41.72	411.49	47.71	1.84543	0	0		100152729	S100A2	0.17	0.32	0.17	1.58	0.32	0.33	0.32	5.39	1.51119	0.00052252	0.000189447		407066	HBB	6203.36	1633.92	4611.26	302.55	314.04	1014.4
396783	AWN	1.08	0.1	7.53	2.95	17.01	15.33	9.71	4.31	1.93915	1.15e-47	9.89e-48		100127171	CIDEA	0.39	0.65	1.12	0.66	0.28	9.75	0.19	0.95	2.50354	1.20061e-39	2.26038e-40		100153042	TGM3	1.87	0.66	0	0.38	0.89	0.69	0.17	4.8	1.10471	7.0947e-09	1.13432e-09		407745	TYR	0	0	1.23	0	0	0
396786	SLC9A4	1.49	1.84	2.61	2.7	0.71	0.58	0.6	0.4	-1.94702	1.77e-69	1.12e-69		100127358	IFITM1	120.25	201.32	87.03	88.38	50.89	53.87	76.76	65.52	-1.04696	1.78296e-239	3.72306e-241		100153051	TMF1	0.71	1.14	0.05	1.62	0.41	0	0.65	0.41	-1.28146	2.0447e-29	9.45771e-31		449004	NNAT	0.35	0.16	0.08	0.55	0.43	0.07
396805	PGR	5.84	5.61	4.9	7.5	10.58	14.36	15.35	13.61	1.15159	2.21e-197	5.16e-198		100127489	S100A9	9.53	20.26	13.62	9.73	9.87	5.2	4.95	3.1	-1.22478	1.17522e-25	3.33403e-26		100153074	NCR2	0.34	0.18	0.55	0.95	0.32	0.72	1.7	2.45	1.34692	2.23012e-07	4.38039e-08		492313	THBS1	1.06	0.77	4.73	24.55	3.97	1.12
396814	IL2RA	1.35	1.67	1.35	0.78	0.31	0.34	0.31	0.31	-1.95696	2.88e-38	2.89e-38		100144448	OAZ3	2.45	0.72	1.03	0.46	0.83	2.82	12.51	1.82	1.84108	1.03754e-19	3.75998e-20		100153139	LOC100153139	5.59	1.87	1.12	3.39	2.3	20.2	0.79	13.69	1.60673	5.81538e-50	1.58133e-51		494020	LMCD1	1.51	1.52	11.62	9.27	2.33	2.13
396836	LEPR	8.58	5.9	9.24	3.82	1.09	0.91	0.38	0.77	-3.10192	0	0		100144463	C7H6orf15	3.24	2.84	2.39	1.28	1.58	0.97	1.34	0.54	-1.1821	1.87148e-08	1.22384e-08		100153193	RIMBP2	0.14	0.02	0.28	0.03	0.55	0.14	0.12	0.12	1.20941	6.45201e-06	1.58563e-06		494459	CCL3L1	4.2	7.29	5.42	14.09	2.08	3.05
396839	CSF3	2.59	2.38	2.4	0.81	1.19	1.01	0.62	0.5	-1.11871	3.24e-11	6.81e-11		100144476	TLR5	0.34	0.55	0.74	0.89	0.81	0.95	0.77	2.36	1.06518	1.31103e-28	3.35135e-29		100154181	LOC100154181	2.99	0.32	2.56	1.11	0.16	0.16	0.79	0.66	-1.94107	3.6772e-05	1.03015e-05		497066	DLK1	0.42	1.15	0.93	0.03	0.3	0.08
396840	SOX9	4.04	4.5	4.75	2.66	0.9	1.33	0.93	0.99	-1.93393	1.07e-98	5.03e-99		100144482	CDSN	1.04	5.09	2.88	1.33	2.21	1.13	0.87	0.5	-1.13647	5.46513e-19	2.0566e-19		100154276	FNDC1	1.44	0.76	2.94	2.53	3.02	2.21	1.46	8.39	1.30042	9.14385e-49	2.57186e-50		595111	KLF4	0.46	0.37	1.23	4.45	0.71	0.18
396842	CRP	1.03	0	0.48	0.18	0.04	0.07	0.15	0.03	-2.63942	7.33e-09	1.71e-08		100144502	RAB1B	0.29	0.38	0	0	3.42	0	1.11	0.85	2.91535	9.02149e-08	6.17606e-08		100155505	TRIM46	0.21	1.38	0.3	0.19	0.22	0.17	0.19	0.14	-1.501	8.71974e-12	1.03644e-12		733654	CTH	39.64	72.53	112.7	85.1	69.03	47.01
396843	UABP-2	0.05	0.45	0.23	0	0.04	0	0	0	-4.14757	1.65e-05	4.73e-05		100145890	SFRP4	4.33	0.63	4.8	1.87	21.72	1.47	2.17	2.32	1.26097	6.01941e-36	1.23801e-36		100155612	CATIP	0.14	1.66	0.29	0.31	0.05	0.05	0.13	0	-3.41417	1.11835e-10	1.462e-11		733670	RGS2	2.96	2.88	11.93	12.96	3.34	1.74
396846	ZP2	0.79	0.11	0	0.17	0.05	0.11	0.12	0.02	-1.85806	1.67e-05	4.8e-05		100145895	ISG15	22.45	69.86	14.38	17.12	9.11	13.32	11.36	11.49	-1.43722	8.41192e-66	8.84872e-67		100155734	LOC100155734	7.26	1.77	9.31	4.19	1.46	3.43	3.32	2.25	-1.0776	4.15999e-07	8.48515e-08		780410	PSEN2	13.49	22.36	49.66	39.51	25.53	14.18
396848	MYLK	262.65	326.18	390.19	667.9	853.48	1518.27	1257.21	1765.2	1.67081	0	0		100151894	ZMAT1	0.12	0.2	0.2	0.31	0.28	0.31	0.43	0.69	1.08737	3.3858e-07	2.42167e-07		100156168	PRSS35	0	0.02	0.11	0.04	0.04	0	0	0.92	2.51538	3.31926e-07	6.67166e-08		780430	DIRAS2	0.02	0.03	0.03	0	0.01	0.05
396851	PIK3R5	5.38	4.68	3.65	5.36	2.97	2.09	2.13	1.37	-1.22555	1.74e-84	9.28e-85		100152001	COL3A1	19.51	16.9	46.19	23.52	181.51	33.62	27.81	42.31	1.38487	0	0		100156239	VSIG4	0.7	0.73	0.86	0.73	0.64	0.62	0.35	18.29	2.61283	3.31953e-99	4.40471e-101		100037287	DDO	5.31	3.32	3.3	7.63	2.66	0.54
396856	RYR2	0.33	0.42	0.33	0.34	0.44	1.65	1.05	1.28	1.6785	5.65e-111	2.36e-111		100152036	LOC100152036	0.63	0.52	0.73	0.77	0.11	0.48	0.06	0.17	-1.47734	0.000107069	9.61375e-05		100156623	SERPINB11	0.27	0.11	0.04	0.04	0	0	0.11	4.4	3.32572	1.34166e-22	8.12402e-24		100037935	CD207	3.4	0.21	11.31	6.81	0.11	0.2
396857	DDC	0.24	0.13	0	0.22	0.92	0.54	2.02	0.52	2.70488	1.84e-20	2.79e-20		100152132	IFN-OMEGA-3	0.8	0.76	1.35	2.02	1.06	3.36	1.89	3.93	1.11909	1.9694e-08	1.2892e-08		100157221	RASGRF1	0.16	0.22	0.06	0.1	0.01	0.07	0.07	0.06	-1.19721	0.000817534	0.000311839		100038004	EGR2	0.34	0.39	0.73	21.55	1.07	0.32
396860	MYH7	0.03	0	0.01	0.09	0.38	0.35	0.85	0.28	3.78353	5.36e-39	5.31e-39		100152323	GSC2	0	0	0	0.08	0.17	0	0.14	0.13	2.53129	0.000134477	0.000121849		100157344	MUC4	0.18	0.27	0.44	0.31	0.11	0.06	0.28	0.11	-1.08618	0.000342251	0.000117979		100038008	CD1E	0.06	0.27	0.22	0.1	0.03	0.1
396877	CFD	183.72	176.04	214.85	65.03	68.9	30.12	37.78	30.17	-1.66623	0	0		100152434	PRPH	1.21	1	1.37	0.97	0.66	0.37	0.52	0.5	-1.17321	6.16845e-14	2.97014e-14		100157406	ACTN2	0.67	0.11	0.59	0.84	0.2	0.24	0.21	0.34	-1.15078	9.89254e-09	1.60846e-09		100038033	LGALS3	0.38	1.14	4.06	0.79	1.04	0.31
396880	CXCL8	0.37	1	0.23	0.51	0.08	0	0.14	0.07	-2.92517	3.69e-10	8.13e-10		100152607	LUM	2.94	4.25	7.91	6.76	21.76	8.86	6.55	8.78	1.06518	8.92019e-56	1.12861e-56		100157564	CEBPE	0.05	0	0.12	0	0	0	0.07	1.2	2.93935	1.4535e-09	2.12016e-10		100049690	PNPLA3	3.82	2.5	0.83	0.68	21.48	12.57
396886	SLPI	41.62	26.5	30.18	33.91	549.1	247.39	343.39	193.86	3.30561	0	0		100152623	ZNF37A	0.44	0.65	1.47	1.78	1.9	2.22	1.89	1.76	1.00605	4.8122e-52	6.63419e-53		100157961	FERMT1	0.04	0.03	0.04	0.1	0.1	0.05	0.05	0.52	1.75081	8.91546e-05	2.70923e-05		100101477	EMP1	0.27	0.25	0.79	4.71	0.79	0.07
396887	UPTI	0.47	0.48	0.52	0.19	0.15	0.1	0.3	0	-1.59502	0.000269317	0.000855485		100152644	FAM124A	0.49	0.37	0.07	0.14	0.11	0.05	0.28	0.05	-1.20284	2.02955e-05	1.69359e-05		100158176	ADGRF1	0	0	0	0	0	0.05	0.58	0	5.74671	3.33028e-07	6.70106e-08		100125343	SNCG	18.82	2.01	12.7	1.29	1.82	7.25
396888	RYR3	13.69	3.8	22.42	20.85	24.68	50.17	40.76	59.81	1.6519	0	0		100152819	PDE1A	0	0.05	0.07	0.14	0.32	0.08	0.1	0.1	1.31258	0.00088302	0.000882478		100170134	CD209	0.26	0.25	2.95	0.33	5.83	0.34	1.32	0.78	1.19491	8.91544e-06	2.2377e-06		100125829	MUC13	2.68	1.19	9.78	3.49	4.14	6.23
396893	MX2	7.29	16.31	4.11	6.88	3.82	2.26	3.46	2.2	-1.51525	8.23e-207	1.84e-207		100153251	WDR72	0.12	0.11	0.16	0.4	0.21	0.44	0.55	0.49	1.1232	2.2082e-08	1.44974e-08		100270814	C1QTNF3	0.06	0.02	0.31	0.19	0.46	0.04	0.08	1.19	1.60957	1.00661e-07	1.87654e-08		100126165	ANGPTL1	0.32	0.45	0.06	0.16	0.04	0.22
396900	AMCF-II	1.33	2.7	1.69	1.5	2.6	0.2	0.09	0.3	-1.21882	7.43e-11	1.59e-10		100153482	LOC100153482	0.52	1.23	0.18	0.88	0.2	0.17	0.2	0.09	-2.09181	0.000105879	9.50444e-05		100286743	SLC5A2	0.44	0.49	0.18	0.24	0.17	0.03	0.13	0.09	-1.65475	7.22581e-05	2.14919e-05		100126859	LMNA	16.65	17.25	35.81	68.23	21	14.15
396901	ORM1	70.2	0.83	4.69	0.25	0.26	1.99	2.07	0.1	-3.90713	3.27e-201	7.51e-202		100153582	FAM19A3	0.05	0.06	0.08	0.6	0.06	0.07	0.09	0.06	-1.62454	0.000838157	0.000834631		100301483	S100A12	4.54	10.04	4.92	4.66	2.11	3.54	1.61	254.43	3.4369	1.67995e-205	1.06747e-207		100127469	BDKRB1	0	0	0.12	0.94	0	0
396911	CNN1	385.72	330.1	428.29	627.68	985.34	1119.54	1272.75	1503.16	1.46819	0	0		100153761	CD101	0.1	0.32	0.17	1.01	1.07	0.17	0.4	2	1.24589	9.56291e-21	3.31737e-21		100327037	WNT4	0	0.04	0.08	0.08	0.02	0	0.07	0.78	2.11735	2.80587e-06	6.53645e-07		100144410	TPPP	0.48	3.98	24.36	12.93	0.99	0.26
396916	IGF2	175.73	106.68	373.94	235.77	125.23	38.85	18.79	20.12	-2.07679	0	0		100153902	ISG12(A)	57.87	81.25	25.07	29.7	24.88	23.55	25.3	23.46	-1.01016	6.17431e-77	5.35813e-78		100511178	SNX32	3.46	3.13	4.41	25.31	3.98	47.15	30.91	44.89	1.74946	0	0		100144485	NNMT	99.74	78.36	123.51	24.75	49.94	47.48
396921	APCS	1.6	0	0.18	0.06	0	0	0	0	-6.05446	2.24e-09	5.1e-09		100153921	DNM1	0.27	0.57	0.88	0.37	1.83	0.95	0.35	1.08	1.09019	1.14529e-13	5.60334e-14		100511484	WNT16	0.02	0.1	0.24	0.67	0.16	0.08	0.04	1.86	1.0059	8.89574e-05	2.70158e-05		100144510	SLCO2A1	0.65	1.06	1.96	1.02	0.57	0.69
396929	GAD2	0	0.03	0	0	0.34	0.34	0.27	0.06	5.20999	4.76e-11	1.01e-10		100154071	LOC100154071	7.34	4.27	3.76	2.81	0.35	2.42	1.1	1	-1.8798	4.86214e-12	2.5786e-12		100511608	PPP1R17	1.31	0.62	1.02	0.46	0.62	0.24	0.56	0.14	-1.06996	9.28608e-08	1.71984e-08		100151744	RAG2	0	0.34	0.12	0	0	0
396936	SLC22A2	0.6	0.79	1.14	0.86	1.8	4.14	3.48	2.22	1.67349	9.3e-281	1.51e-281		100154181	LOC100154181	5	2.12	3.55	3.63	0.55	2.65	1.33	1.89	-1.13666	3.31117e-05	2.81994e-05		100512341	LOC100512341	1.54	2.15	0	2.23	1.23	0	0.85	0.03	-1.49241	2.64156e-51	7.0102e-53		100151790	PMM1	8.7	17.43	10.8	24.59	9.67	4.88
396937	ITIH2	3.09	0.1	0.33	0	0	0.02	0.15	0	-4.5226	7.2e-41	6.91e-41		100154254	ACTA1	1.93	1.36	0.81	0.48	10.79	1.19	1.31	0.46	1.4707	3.96985e-22	1.29558e-22		100512393	KCNK7	0.28	0.15	0	0	0	0	0	0	-5.10495	6.37162e-05	1.87608e-05		100152071	KCNJ15	0.06	0.05	0.07	0.05	0.03	0.18
396947	TNNI1	9.26	9.54	8.83	14	9.39	2.14	2.98	2.32	-1.33955	9.39e-41	9.04e-41		100154594	UGGT2	0.13	0.35	0.66	0.31	0.71	0.96	0.55	0.63	1.07484	9.79356e-09	6.28351e-09		100512433	PYY	22.7	3.03	4.89	7.29	1	14.65	0.55	1.91	-1.00818	8.33422e-15	7.80342e-16		100152209	LOC100152209	0.21	0.23	0.04	0.09	2.28	0.14
396948	HSD11B2	12.27	6.43	5.88	11.85	3.11	3.84	5.14	3.1	-1.21256	1.5e-58	1.1e-58		100154721	ADIRF	10.89	6.86	10.79	18.17	9.19	6.08	4.52	3.67	-1.00569	1.98067e-09	1.21943e-09		100512873	LOC100512873	2.43	9.03	0.42	4.78	0.58	1.1	1.44	41.96	1.39095	1.36112e-28	6.53748e-30		100152321	GPCPD1	5.98	3.06	4.25	3.5	5.35	3.33
396951	PTHLH	0.62	0.17	0.17	0.08	1.83	1.35	2.77	0.9	2.82819	1.49e-19	2.32e-19		100155010	PI16	7.57	7.45	20.96	10.96	56.97	19.31	15.11	22.81	1.2588	7.40757e-167	2.61127e-168		100513014	SLC6A13	0	0	0.06	0.05	0	0.09	0.02	0.36	2.45731	1.13926e-08	1.87258e-09		100152729	S100A2	0.49	2.25	5.68	4.8	2.47	1.05
396960	ALB	230.63	4.7	11.03	0.54	0.54	6.41	4.29	0.33	-3.97073	0	0		100155180	OSR2	0.21	0.12	0.45	0.36	1.3	0.22	0.1	0.45	1.00773	0.000629128	0.000614969		100513119	LOC100513119	0.08	0.07	0.06	0.1	0.11	0.02	0.06	1.71	2.38178	1.50948e-14	1.44155e-15		100152745	ARGFX	0	0.54	0	0	0	2.16
396963	ITIH1	7.1	0.45	0.61	0.05	0.16	0.12	0.32	0.02	-3.61887	4.89e-77	2.84e-77		100155255	PHYHIP	1	0.31	0.2	0.41	0.15	0.09	0.38	0.24	-1.21968	2.84106e-06	2.19025e-06		100513137	ATP8B3	0.13	0.45	0.11	0.14	0.12	0.04	0.11	0.1	-1.31938	8.2241e-05	2.47171e-05		100153139	LOC100153139	0.13	0	0.28	0.79	0.08	5.27
396965	PRL	0.05	0.19	1.25	0.7	0.51	0.05	0.15	0.03	-1.77103	2.85e-27	3.62e-27		100155289	LOC100155289	2.28	2.7	3.34	8.24	5.18	4.09	4.11	21.62	1.10533	3.95927e-179	1.24901e-180		100513608	PLEKHB1	0.04	0.07	0.14	1.15	0.23	1.29	0.42	1.32	1.13541	3.11688e-05	8.62694e-06		100153365	CD83	1.01	1.25	3.82	18.68	2.17	0.96
396971	ALOX15	1.53	3.26	0.3	0.34	0.09	22.84	8.59	6.56	2.70658	0	0		100155343	MKRN3	0.03	0.07	0.03	0.16	0.21	0.11	0.34	0.2	1.54499	4.17804e-10	2.47095e-10		100513784	SRA1	1.73	0.33	7.27	0	3.09	7.49	2.98	4.36	1.00031	6.03598e-23	3.61542e-24		100153368	ELOVL2	3.04	4.95	4.5	9.88	3.34	3.32
396972	LGALS9	87.54	100.63	79.15	89.28	69.25	29.49	37.12	25.03	-1.18596	0	0		100155579	LOC100155579	0.65	0.28	0.13	0.9	0.45	0.55	1.95	1.65	1.21932	8.73903e-29	2.21138e-29		100514365	EPX	0.93	0.05	0.02	0	0.05	0.05	0.05	0.02	-2.38669	0.000235092	7.81621e-05		100153448	HENMT1	0.27	0.04	0.56	0.91	0.31	0.17
396976	RNASE4	73.22	70.87	51.65	43.25	20.08	28.24	32.88	32.78	-1.05962	7.62e-92	3.8e-92		100155706	KHDRBS3	4.22	4.56	3.16	2.05	2.7	0.75	0.86	0.55	-1.58124	1.96378e-28	5.05084e-29		100515579	LOC100515579	2.23	2.59	1.06	6.44	0.66	1.29	0	0	-2.7209	1.45181e-205	9.08943e-208		100153739	CCDC13	0.02	0.06	0.08	0.03	0.01	0.03
396979	PIK3CG	2.92	4.16	2.8	2.01	2.06	1.02	1.1	0.64	-1.34531	9.62e-83	5.26e-83		100156059	KRT77	1.25	1.65	0.86	0.77	1.06	0.27	0.52	0.26	-1.15097	2.74764e-10	1.60772e-10		100516027	SFRP2	0.03	0	0.71	0.43	0.47	0.55	0.06	2.34	1.54982	1.42247e-08	2.36866e-09		100154105	LOC100154105	0.79	0.77	1.06	0.79	1.31	0.47
396982	C4BPA	1.28	5.05	1.61	4.36	6.36	11.44	10.21	5.8	1.41378	3.01e-24	4.12e-24		100156326	TCTE1	0.03	0.05	0	0	0.19	0.14	0.03	0.04	2.25382	0.000908726	0.000909392		100516039	LOC100516039	3.83	4.57	2.74	4.14	4.11	2.73	2.81	46.55	1.85827	8.02001e-57	1.91103e-58		100154364	SLC38A1	0.41	0.48	1.18	0.55	0.59	0.62
396987	WFDC2	77.39	88.74	148.49	66.9	84.92	26.55	23.3	17.91	-1.31891	2.99e-202	6.79e-203		100156358	S100A4	23.16	19.54	11.83	3.96	4.12	9.12	10.29	2.47	-1.19121	3.41555e-22	1.11123e-22		100516337	CFAP52	0.61	1.02	1.01	0.88	5.75	1.74	0.93	0.67	1.36829	8.13396e-18	6.23258e-19		100154617	HAL	5.25	6.41	8.21	9.12	5.48	2.95
396995	AVP	0.29	1.35	4.84	6.1	0.26	0.39	0.28	0	-3.8948	2.67e-22	3.86e-22		100156376	CDH7	0.03	0.08	0.08	0.15	0.54	0.17	0.13	0.23	1.51023	3.28083e-06	2.54217e-06		100516366	DPT	0.45	0.07	2.36	0.65	1.19	0.62	0.31	6.98	1.39351	2.48938e-16	2.1145e-17		100154684	RDH11	26.08	19.68	40.57	35.35	56.94	16.11
396996	TF	19.65	0.4	1.86	0	0.21	1.12	0.73	0.08	-3.3731	9.14e-151	2.77e-151		100156454	UNC5D	0	0.02	0.02	0	0	0.13	0.02	0.11	3.14523	4.61478e-09	2.90228e-09		100517063	GABRB2	0.21	0.09	0.22	0.32	0.08	0.05	0.08	0.1	-1.42322	1.36832e-07	2.59431e-08		100154770	IER3	1.92	2.16	3.77	60.07	2.32	0.76
397003	SLC1A1	0.72	0.32	0.54	0.47	1.07	1.51	1.83	2.01	1.74134	2.77e-47	2.39e-47		100156672	NEK5	0.12	0.26	0.56	0.5	1.05	1.04	0.6	0.47	1.09098	1.55524e-10	8.95868e-11		100517402	PDF	0	0.21	0	0	0	0	0	0	-5.19721	3.43036e-05	9.56834e-06		100155365	DUOXA2	0.05	0.05	0.3	0.21	0.04	0.03
397004	SSTR1	6.06	2.58	6.22	3.16	0.88	2.56	1.22	3.17	-1.06793	2.42e-90	1.22e-90		100156782	LRFN5	0.01	0	0	0.02	0.09	0.01	0.11	0.02	2.91462	0.000832183	0.000827935		100517432	C15H2orf54	0.39	0.99	1.47	0.56	0.21	0.27	0.37	0.6	-1.1781	0.000505074	0.00018246		100155518	MSC	0.65	0.18	0.97	0.6	0.06	0.29
397007	TLR9	3.14	3.03	2.28	1.66	1.29	0.63	0.71	0.63	-1.69255	3.33e-49	2.78e-49		100156806	HFM1	2.31	2.62	4.91	8.05	8.62	8.48	12.87	9.79	1.18866	1.79035e-142	7.57748e-144		100518817	ALAS2	148.99	11.5	126.86	52.45	8.72	59.94	6.31	22.88	-1.77792	0	0		100155595	SDS	0.34	0.1	2.73	0.43	0.19	0.05
397015	PTTG1	3.46	7.02	5.98	20.86	26.14	22.38	19.11	22.26	1.22554	1.9e-56	1.43e-56		100156949	MELTF	0.07	0.19	0.13	0.11	0	0.03	0.02	0.03	-2.75781	1.40474e-06	1.05677e-06		100519286	SERPINB2	0	0	0.07	0.06	0.29	0.07	0.1	16.32	6.97481	2.03166e-114	2.35409e-116		100155609	PTPRN	0.07	0.31	0.11	0.11	0.12	0.26
397021	TAGLN	1578.01	1214.77	1943.06	2147.93	3217.65	4156.29	4002.38	4633.38	1.22395	0	0		100156954	SYCE1	1.89	2.86	3.8	3.97	8.99	6.33	4.73	6.21	1.07413	2.54153e-130	1.20978e-131		100520273	LOC100520273	0.01	0.04	0.08	0.07	0.02	0.08	0.21	0.14	1.15967	0.00065503	0.000243427		100155671	MAB21L1	0	0.04	0.02	0.04	0.02	0.23
397029	PLP1	0.44	0.37	0.13	0.27	0.05	0.16	0.11	0.19	-1.31749	3.59e-05	0.000105763		100157001	GOLGA4	1.38	4.41	10.78	11.11	14.8	14.32	14.71	11.3	1.01639	8.6781e-261	1.65622e-262		100520680	LOC100520680	1.89	0.46	0.3	0.45	0.09	1.43	0.41	12.47	2.21263	2.3706e-36	8.91648e-38		100155736	LIPG	4.44	1.37	2.72	5.29	4.26	2.57
397046	MYOC	1.3	1.69	0.68	0.23	0.11	0.12	0.03	0.27	-2.76648	8.84e-23	1.26e-22		100157060	WDR17	0	0.09	0.1	0.12	0.15	0.21	0.12	0.17	1.11305	0.000584356	0.000569302		100520739	GTSE1	0.22	0.69	0.07	0.88	0.45	3.25	0.6	0.61	1.3287	1.53767e-14	1.46991e-15		100156277	LOC100156277	0.02	0.09	0.02	0.11	0.01	0.03
397049	SLC22A1	0.64	0.03	0.03	0	0	0	0	0	-5.607	2.17e-07	5.5e-07		100157273	CADM3	0.24	0.23	0.39	0.23	1.55	0.53	0.26	0.22	1.42064	3.18548e-14	1.50594e-14		100520753	LOC100520753	1.28	1.88	1.91	1.42	1.68	4.6	0.78	9.98	1.36546	4.53933e-22	2.825e-23		100156484	MAFF	1.03	1.05	3.67	42.53	1.31	1.21
397052	SULT1E1	0.52	0.05	0.06	0.03	0.01	0.04	0.02	0.02	-1.80433	7.54e-06	2.12e-05		100157334	ZDBF2	0	0.01	0.02	0.04	0.06	0.05	0.04	0.07	1.78909	2.3363e-06	1.78826e-06		100520884	TMEM151A	0.12	0.09	0.42	0.38	0.55	0.45	0.23	1.03	1.15052	2.28735e-05	6.18349e-06		100156806	HFM1	0.07	0.19	0.14	0.32	0.36	0.08
397061	HP	56.99	2.07	6.71	2.1	2.08	4.87	3.85	4.14	-2.11259	1.44e-155	4.26e-156		100157349	LOC100157349	0.35	0.17	0.28	0.46	1.16	1.46	0.1	0.55	1.42086	1.86519e-06	1.41459e-06		100520970	NRCAM	0.13	0.48	0.12	0.49	0.21	0.07	0.19	0.06	-1.3849	8.99766e-11	1.1628e-11		100156865	OAT	11.39	12.91	30.46	25.81	14.38	3.36
397063	ITGB3	1.23	1.78	2.11	1.1	0.7	0.83	0.76	0.71	-1.05697	3.11e-21	4.65e-21		100157843	KERA	0.02	0.03	0.22	0.11	1.28	0.52	0.08	0.22	2.47588	1.10215e-12	5.66573e-13		100521215	PITRM1	36.54	34.47	7.25	25.36	10.23	17.28	10.54	8.49	-1.17687	1.96781e-280	9.56176e-283		100156937	LOC100156937	0.44	0.13	5.49	0.12	8.68	2.43
397064	IGFBP2	74.92	108.9	113.06	43.9	43.5	19.58	18.98	20.61	-1.73839	0	0		100157925	S100A3	0.94	1.49	1.23	0.66	0.71	0.23	0.28	0.37	-1.46176	0.000862611	0.000861209		100521600	LOC100521600	4.09	0.15	0.54	1.56	1.85	3.43	5.29	2.68	1.01404	2.44545e-14	2.38339e-15		100157038	ZBTB22	0	0.13	0.11	0.66	0	0
397071	OPTC	0.24	2.64	2.73	5.36	0.65	0.96	1.2	0.19	-2.26304	5.02e-42	4.71e-42		100157935	LOC100157935	0	0	1.33	0	0	0	0	0	-4.45171	0.000837379	0.000833574		100521657	LVRN	0.03	0	0.29	0.07	0.24	0.02	0.04	0.79	1.45748	8.1344e-05	2.44148e-05		100157058	FILIP1L	1.82	1.28	4.04	10.92	1.97	2.02
397072	C3	51.25	66.81	48.96	29.24	24.05	28.19	15.87	11.29	-1.33179	0	0		100157948	NFE2	1.39	0.97	0.19	0.32	0.16	0.44	0.42	0.38	-1.04961	0.000185977	0.000170955		100521789	LOC100521789	0	0	4.45	0.45	0	0	0.15	0.1	-4.10746	7.15837e-26	3.79271e-27		100157065	ASAH2	0.3	0.48	0.57	0.02	2.11	0.27
397075	UPK2	0.17	0.16	0.29	0.88	1.5	0.93	1.02	0.48	1.29301	6.37e-05	0.000191414		100157968	LOC100157968	0.43	1.09	0.74	0.8	0.24	0.14	0.25	0.38	-1.61376	0.000173219	0.000158703		100522201	LOC100522201	0	2.43	5.77	0	2.38	8.2	5.16	0.97	1.06575	2.379e-18	1.7851e-19		100157144	DUSP5	0.78	0.88	1.3	7.31	0.99	0.63
397079	ADA2	18.56	18.29	19.11	12.87	8.46	3.2	5.04	3.57	-1.73599	7.5e-191	1.81e-191		100158003	LOC100158003	2.93	20.01	1.2	19.05	0.71	1.63	17.51	1.69	-1.05607	2.86003e-39	5.40703e-40		100522971	CAPN6	0	0	0.06	0.07	0.05	0.04	0	0.43	2.09136	0.000281878	9.53766e-05		100157152	KCNQ3	0.11	0	0.06	0	0.78	0.05
397086	TNF	0.83	0.73	0.44	0.3	0.41	0.15	0.12	0.18	-1.42058	7.41e-06	2.08e-05		100158014	BTNL2	0.43	0.19	0.57	0.19	0.07	0.64	0.97	1.75	1.20497	1.05882e-11	5.71404e-12		100523279	CDRT4	0	0	0	0	0.46	0.02	0	0.04	6.38654	1.53067e-10	2.03249e-11		100157276	ADAMTS4	0.02	0.04	0.18	5.04	0.24	0.02
397089	PPP2R2B	26.75	21.08	49.49	21.76	11.14	4.22	5.99	5.73	-2.13807	0	0		100158059	COL14A1	1.49	2.07	2.96	2.01	10.18	2.9	2.18	2.83	1.04835	3.31691e-80	2.71088e-81		100523440	LOC100523440	0.01	0.08	0	0	0	0.33	0.04	0	2.7698	0.000220783	7.28683e-05		100157334	ZDBF2	0.05	0.06	0.23	0.07	0.32	0.01
397094	IL1A	1.65	1.9	1.09	1.77	0.32	0.92	0.51	0.44	-1.5698	4.81e-23	6.8e-23		100158068	NOVA1	0.06	0.04	0.17	0.04	0.33	0.1	0.14	0.12	1.25565	1.86224e-05	1.54708e-05		100523695	KLHL40	0.04	0	0.06	0.04	0.38	0.04	0	0.02	1.78384	0.000454798	0.000162173		100157401	VTCN1	1.45	2.03	0.2	0.29	0.27	1.21
397099	CHRM1	0.6	0.11	0.4	0.17	0.1	0.02	0.16	0.05	-1.98046	3.87e-08	9.41e-08		100158117	LOC100158117	6.93	4	7.17	4.32	0	2.61	4.35	2	-1.3605	4.36538e-07	3.15024e-07		100523937	CFAP53	0.1	0.05	0.65	0	0	0.14	0	0	-2.5144	7.79175e-08	1.42998e-08		100157537	DAPL1	1.28	2.41	2.23	0.18	0.26	0.15
397103	PCSK1	0	0	0	0	0.07	0.01	0.05	0.02	4.55287	0.000118213	0.000363301		100158209	PI15	0.13	0.12	0.21	0.23	0.84	0.24	0.33	0.22	1.2243	7.15465e-10	4.29562e-10		100524309	LRRTM2	0.02	0.02	0.03	0	0.12	0.05	0.13	0.07	2.39392	9.94835e-06	2.51368e-06		100157578	NAB2	2.74	4.19	4.87	8.32	3.4	1.4
397105	POU2F2	1.33	2.1	2.31	1.37	1.69	0.38	0.58	0.31	-1.32895	5.45e-31	6.32e-31		100170651	SLC30A2	0.13	0.11	0.52	0.4	1.28	0.73	0.27	0.58	1.13548	8.93988e-07	6.61498e-07		100524499	LOC100524499	0	0	0	0	0	0.4	0	0.06	4.75948	0.000459666	0.000164296		100157783	NANOS1	0.03	0.27	0.28	0.16	0.06	0.07
397106	IL10	2.08	1.97	0.58	1	1	0.87	0.75	0.36	-1.04065	2.43e-07	6.2e-07		100217379	C1QTNF6	0.44	0.21	0.26	0.5	1.78	0.54	0.44	0.73	1.28783	0.000322461	0.000305104		100524640	PCLO	0.03	0.02	0.08	0.06	0	0	0.02	0	-2.81553	1.70552e-08	2.87186e-09		100157948	NFE2	0.49	0.21	0.14	0.14	0.03	0.12
397108	GP91-PHOX	3.83	6.57	3.37	3.04	2.11	2.15	2.15	1.62	-1.0927	2.64e-48	2.24e-48		100270814	C1QTNF3	0.02	0	0.04	0.07	0.98	0.26	0.05	0.12	3.48885	4.00571e-14	1.90539e-14		100525282	ROGDI	0	0.07	0.09	0.37	0.14	0	0.61	1.66	2.04112	1.11534e-06	2.43462e-07		100170845	LPIN1	2.36	2.11	12.54	3.37	2.97	5.45
397114	GRK7	1.44	2.86	1.2	0.71	1	0.9	0.78	0.36	-1.00886	1.32e-21	1.96e-21		100271728	TRPC6	0.06	0.04	0.08	0.07	0.19	0.06	0.23	0.14	1.28336	0.000639527	0.000625995		100525440	SPIN3	1.7	0.94	1.01	2.29	0.05	0.79	0.85	0.65	-1.35536	1.86071e-24	1.05714e-25		100174961	KLF6	2.07	1.64	14.03	88.87	5.3	1.37
397115	ARG1	1.11	0.15	0.14	0.04	0.22	0.31	0.2	0.04	-1.21468	0.000318936	0.0010215		100286742	SLC38A4	0.16	0.03	0.05	0.09	0.23	0.4	0.16	0.06	1.42276	1.53756e-05	1.26785e-05		100525789	ERBB4	0.02	0.07	0.02	0.05	0.1	0.1	0.07	0.07	1.16691	0.000280351	9.47814e-05		100217390	TNFRSF12A	2.58	2.08	7.17	19.37	3.17	1.75
397122	IL1B	0.58	0.61	0.23	0.09	0.14	0.04	0.08	0.07	-2.29957	3.49e-07	8.99e-07		100286778	PDK4	0.19	0.26	0.83	1.04	0.63	0.37	0.32	6.67	1.8264	1.03411e-42	1.79121e-43		100525899	PRSS2	13.27	57.62	6.19	9.76	8.25	7.91	8.92	6.36	-1.37462	2.87171e-113	3.3543e-115		100233186	GZMM	0.35	3.07	1.72	0.89	0.64	0.69
397123	MT3	6.21	7.3	2.85	3.13	3.11	2.71	1.46	1.45	-1.18319	4.08e-06	1.13e-05		100301483	S100A12	31.55	48.57	50.67	44.83	31.98	21.38	18.07	15.42	-1.03434	2.34617e-28	6.05277e-29		100525922	CLEC18C	0.03	0	0.08	0.03	0.05	0.1	0.03	1.07	2.60653	7.19443e-08	1.31161e-08		100240743	DDIT3	19.84	18.05	13.8	86.09	9.61	11.1
397126	PTGFR	4.75	3.36	4.06	5.09	5.6	20.27	11.25	22.82	1.82902	0	0		100415808	SPATA18	0.75	0.12	0.22	0.13	0.07	0.15	0.15	0.03	-1.78235	8.3567e-09	5.34192e-09		100526075	ALDH3A1	0.18	0.12	0.31	0.23	0.12	0.03	0.08	0.02	-1.68625	6.31686e-05	1.85877e-05		100286870	TNFAIP6	0.14	0.05	0.42	1.38	0.12	0
397128	MX1	53.54	113.66	51.37	73.15	47.52	30.15	38.77	25.11	-1.08425	0	0		100462745	ATG12	10.52	4.41	13.97	8.2	7.52	7.49	1.98	0.24	-1.09874	8.17251e-17	3.40756e-17		100620451	HOXA10	0	0.02	0.02	0	0.29	0.03	0.03	0	3.16175	0.000416603	0.000147113		100301483	S100A12	1.17	3.66	0.67	1.76	0.22	0
397134	DAO	0.38	0	0.02	0	0	0.02	0.02	0	-3.39549	1.25e-05	3.55e-05		100510995	CCBE1	0.05	0.17	0.11	0.13	0.24	0.19	0.27	0.17	1.02403	8.10465e-05	7.17525e-05		100621260	LOC100621260	4.17	0.34	1.82	0.88	0.31	1.52	0.26	0.57	-1.4206	4.5434e-36	1.73218e-37		100302368	LOC100302368	0.19	0.73	0.72	0.09	0.16	0.3
397139	FUT2	10.47	19.21	12.11	13.55	12.23	4.7	4.18	2.99	-1.24511	1.05e-112	4.32e-113		100511123	GAL3ST4	4.84	0	0	0	0.13	0	0	0	-5.44047	2.4489e-43	4.18439e-44		100622521	IGSF21	0.04	0	0.21	0	0	0.43	0.83	0	2.45125	2.42225e-05	6.5821e-06		100312975	MOGAT2	0.05	0.08	0.22	0.51	1.04	0.06
397140	OVGP1	1.19	0.81	1.12	0.46	5.65	2.7	1.83	1.67	1.66788	1.45e-36	1.51e-36		100511435	CRACR2B	1.11	1.12	0.29	0.37	0.32	0.43	0.3	0.09	-1.34375	9.13648e-06	7.37178e-06		100623439	PRRT2	0	0.07	0.48	0.29	0.79	0.25	0.6	0.56	1.34366	9.16361e-07	1.97459e-07		100316849	ZFP36	16.84	15.2	43.13	275.44	27	9.36
397141	NPL	4.66	5.85	6.37	3.05	1.92	1.76	1.69	1.84	-1.4413	4.14e-86	2.18e-86		100511437	FAM180B	0.04	0	0.08	0	0.49	0.18	0.14	0.13	2.8822	6.45368e-05	5.66288e-05		100623670	LOC100623670	0.5	10.29	4.85	0.94	19.87	0.64	23.62	17.78	1.90918	2.90484e-88	4.42448e-90		100379630	GDF15	1.47	0.68	0.68	12.34	0.66	0.67
397143	CBR1	0.06	0	0	0.21	0.36	1.6	2.08	2.21	4.53051	4.39e-29	5.34e-29		100511463	EPHA5	0.05	0.02	0.11	0.06	0.23	0.13	0.13	0.09	1.14018	0.000541483	0.000525649		100625166	CLDN1	0	0.1	0	0.1	0.05	0	0.1	1.58	2.99182	3.44295e-06	8.12674e-07		100379631	PHLDA2	5.22	11.79	5.8	23.72	10.01	2.25
397144	KLKB1	0.79	0	0.06	0	0	0.05	0	0	-3.95492	4.58e-08	1.12e-07		100511499	UPK3BL2	0.08	0.16	0.15	0.3	0.76	0.12	0.28	0.44	1.29687	8.85296e-08	6.05869e-08		100625569	GPR62	0.14	0	0	0	0	0	0	0	-4.77159	0.000448921	0.000159868		100462745	ATG12	0.78	0.15	2.63	1.9	1.55	0.11
397145	CYP24A1	2.88	4.06	3.89	6.65	2.76	0.8	2.17	0.65	-1.53099	2.36e-67	1.53e-67		100511540	LOC100511540	0	0	0	0	0.08	0	0	1.23	5.17765	1.34821e-05	1.10537e-05		100625876	SLC2A5	0	0.07	0.13	0	0	0	0	2.24	3.48367	1.18353e-17	9.1793e-19		100510975	LOC100510975	0.67	0.94	1.51	0.9	0.33	0.41
397148	KMO	3.47	4.35	3.24	1.66	2.38	1.54	2.14	1.3	-1.00957	2.13e-38	2.14e-38		100511571	TSPAN1	1.43	1.08	0.72	1.28	0.68	0.85	0.29	0.16	-1.17061	1.73506e-05	1.43753e-05		100626120	LOC100626120	0.02	0.02	0.02	0.08	0.04	0.02	0.42	0.19	2.22886	6.931e-05	2.05438e-05		100511095	IER5	2.16	3.61	4.04	24.72	3.91	2.39
397149	PRKAG3	16.64	10.84	10.8	6.04	4.54	2.8	5.29	4.36	-1.35021	5.29e-155	1.57e-155		100511715	SCN4A	0.41	0.07	0.07	0.07	0.03	0.05	0.07	0.09	-1.37757	2.30069e-06	1.75946e-06		100626512	GDPD1	0.9	1.87	0.6	0.83	0.06	0.87	0.41	0.78	-1.02384	8.42734e-07	1.8057e-07		100511178	SNX32	0.86	1.07	0.88	6.32	0.46	12.61
397151	SAG	1.64	1.65	4.32	1.14	0.92	0.12	0.23	0.9	-1.57499	4.1e-08	9.98e-08		100511749	ASPN	0.69	0.6	1.2	1.09	4.94	2.81	1.13	1.71	1.5477	1.20923e-33	2.65537e-34		100626562	RAX2	0.03	0	0.25	0	0.2	0.36	0.24	0.43	2.17978	2.27713e-05	6.14523e-06		100511188	TRIM72	0.02	0	0.48	0.27	0.01	0.1
397153	LHB	2.06	2.69	0.8	1.66	8.29	8.1	11.83	3.99	2.07882	1.31e-152	3.94e-153		100511925	OMD	0.15	0.21	0.43	0.33	1.56	0.46	0.48	0.67	1.49216	1.52116e-21	5.0976e-22		100627158	ARHGEF5	0	0.01	0.05	0.08	0.12	0.02	0.01	0.27	1.60326	3.71746e-05	1.04421e-05		100511208	PARM1	2.78	5.98	6.33	3.2	2.34	2.58
397157	VEGFA	37.77	38.13	30.11	23.99	18.83	18.24	17.1	10.69	-1.06631	0	0		100511985	FAM151B	0.6	1.67	0.13	0.09	0.03	0.31	2.21	2.99	1.1294	3.84146e-24	1.14931e-24		100627452	WDR5B	0	0.48	0	0	0	0	0	0	-5.76574	2.99197e-07	5.98026e-08		100511223	RTN4RL1	0.75	1.27	3.76	2.68	2.47	0.69
397158	HTR7	0.49	0.65	0.31	0.48	6.18	4.25	9.54	5.16	3.62062	2.97e-244	5.55e-245		100512013	ALDOC	15.55	12.28	8.53	5.27	6.09	3.32	4.53	4.43	-1.21926	1.36115e-53	1.81233e-54		100628141	MS4A7	0.19	0.23	0.45	0.15	1.31	0.43	0.1	1	1.19345	1.9554e-05	5.21484e-06		100511642	LAMA3	3.93	2.74	3.22	1.64	7.5	5.32
397161	CD80	0.8	1.9	1.96	0.79	1.18	0.54	0.33	0.23	-1.14372	4.74e-41	4.53e-41		100512231	MFAP5	8.74	5.76	13.87	4.97	41.24	10.36	6.19	13.09	1.03349	1.53666e-36	3.12077e-37		100737727	HBM	274.46	15.33	238.12	53.76	10.92	122.04	17.11	42.37	-1.57006	1.17647e-301	5.27684e-304		100512015	LGI3	0.32	0.26	0.29	0.16	0.06	0.1
397170	KCNE2	0.75	0.32	0.28	0.74	1.77	7.33	4.46	8.58	3.45	4.84e-84	2.6e-84		100512373	TMEM163	1.38	0.59	0.65	0.63	0.33	0.58	0.25	0.21	-1.19247	1.85749e-19	6.81899e-20		100737768	LOC100737768	7674.87	395.1	11340.3	1887.96	381.05	5778.22	375.74	1915.76	-1.30555	0	0		100512341	LOC100512341	0	0.02	0.47	0.09	0.63	0
397174	IHH	1.97	1.38	0.76	2.76	10.04	7.46	8.5	2.22	1.95874	7.61e-108	3.28e-108		100512414	JPH3	1.59	0.59	0.23	0.32	0.27	0.18	0.1	0.63	-1.23785	8.18158e-20	2.95117e-20		100738118	CALML5	1.03	0.51	0.25	2.01	0.23	1.16	0.14	0.15	-1.21875	4.5834e-05	1.308e-05		100512433	PYY	7.71	4.34	13.09	1.05	1.03	2.24
397186	SLC31A1	22.22	25.89	19.02	18.96	9.72	10.01	11.67	8.3	-1.09535	4e-184	1e-184		100512420	LOC100512420	2	1.54	4.98	2.22	1.81	1.27	1.26	0.39	-1.21737	0.000230537	0.000214375		100738720	LOC100738720	7.16	0.44	5.65	1.01	0.57	2.64	0.47	0.89	-1.60245	1.41957e-24	7.98554e-26		100512730	THRSP	75.84	47.5	17.6	71.45	272.12	70.29
397192	VTN	21.45	1.05	2.59	1.45	1.86	2.05	1.77	1.6	-1.84215	1.77e-62	1.22e-62		100512661	CNFN	1.92	3	1.68	1.08	1.5	1.42	1.64	0.12	-1.08339	7.40603e-06	5.91404e-06		100738794	FAM26E	0	0.25	0	0.69	0	0	0	0.18	-2.48718	1.02539e-13	1.05494e-14		100512737	SLC13A2	0.34	0.26	0.36	0.26	1.29	0.31
397193	GUCY2C	0.48	0.43	0.22	0.55	0.67	0.83	0.77	1	1.00514	4.53e-10	1e-09		100512733	HHAT	0.27	0.31	0.27	0.17	0.07	0.14	0.12	0.05	-1.34591	0.000419517	0.00040221		100739061	MAP7D2	0.14	1.13	0.24	0.22	0.23	0.05	0.26	0.17	-1.36182	8.18278e-08	1.50327e-08		100512740	ZDHHC19	0.09	0.05	0	0	0.25	0.1
397217	F5	1.67	1.89	1.88	0.94	0.92	0.24	0.36	0.19	-1.94697	1.08e-78	6.17e-79		100512873	LOC100512873	22.7	38.5	30.3	21.68	19.03	16.94	10.5	9.46	-1.01353	2.34315e-42	4.09312e-43		100739498	LOC100739498	0.17	0.42	0.73	0.42	0.24	0.13	0.19	0.23	-1.1245	4.87725e-07	1.00447e-07		100512943	LOC100512943	0.55	0.74	0	0	0	0
397219	PAPPA	1.63	1.78	1.39	1.09	0.34	0.56	0.37	0.23	-2.0013	2.54e-118	1.01e-118		100512917	SYT14	0.07	0.03	0.03	0.13	0.04	0.25	0.13	0.26	1.38624	1.10911e-08	7.13968e-09		100739611	LOC100739611	3.39	0.2	0.52	0.07	0.09	0.4	0.69	0.43	-1.33983	0.000214782	7.07671e-05		100512960	TRIB1	7.52	7.95	11.77	101.18	21.58	6.94
397228	NR1I2	0.16	0.1	0	0.02	0.02	0	0	0.02	-2.46949	0.000521914	0.00170725		100513105	RGSL1	0.05	0.08	0.11	0.08	0.48	0.1	0.19	0.13	1.05969	0.000928349	0.000930176		100739741	LOC100739741	0.18	0.06	0.28	0.14	0	0	0.06	0	-3.44444	6.75645e-05	1.9976e-05		100513093	CLDND2	1.76	0.57	0.1	0.12	0.22	0.42
397230	MBL2	1.53	0.05	0.16	0.05	0.05	0	0.03	0	-4.05446	1.32e-08	3.12e-08		100513119	LOC100513119	0.48	0.46	0.43	0.65	0.4	0.3	0.56	4.76	1.34733	5.06265e-21	1.73748e-21		102157603	LOC102157603	0.01	0.01	0.01	0.01	0.2	0.02	0	0.01	3.31375	4.31534e-08	7.62937e-09		100513119	LOC100513119	0.07	0.03	0.03	0.09	0.09	0
397236	OCLN	41.85	39.51	41.61	33.78	20.98	15.31	19.02	11.42	-1.25818	0	0		100513414	CHRNA9	0.21	0.46	0.12	0.32	0.25	0.71	0.55	0.73	1.07074	3.02804e-06	2.34017e-06		102161626	ZNF132	0.14	0	0.53	0.66	0	0.08	0.1	0.32	-1.42913	0.000128274	4.02386e-05		100513148	RAD54B	0.16	0.08	0.21	0.24	0.33	0.11
397246	VNN1	4.6	3.49	5.32	4	23.39	7.98	12.04	4.97	1.36841	8.21e-146	2.61e-146		100513440	TEX15	0.11	0.11	0.13	0.24	0.23	0.29	0.33	0.34	1.01404	4.48594e-10	2.65657e-10		102161990	RFX6	0	0.01	0	0.02	0.24	0	0.01	0	2.79918	0.000323523	0.000110979		100513208	HYDIN	0.01	0.03	0.03	0.03	0.04	0.01
397258	NEK2	1.09	2.71	1.9	8.43	9.92	8.33	8.9	6.98	1.12954	2.71e-69	1.71e-69		100513737	PLA2G2F	0.37	1.15	0.93	1.05	0.62	0.18	0.79	0.14	-1.0842	3.27801e-08	2.17345e-08		102162336	LOC102162336	0	0.4	0	0.07	0.23	0.74	0.06	1.33	2.47583	1.81435e-07	3.50441e-08		100513384	GLRA1	0.04	0.29	0.05	0.07	0.02	0.1
397264	CKM	0.96	1.08	2.81	4.14	71.64	41.95	65.7	44	4.58371	0	0		100513784	SRA1	6.65	5.49	0.23	0	0.72	0.63	1.98	0	-1.99019	4.93932e-44	8.29e-45		102163337	ZNF883	0	0.86	0.4	0.26	0.72	0.48	5.13	5.1	3.14363	2.19682e-86	3.44871e-88		100513608	PLEKHB1	0.17	0.04	0.22	0.03	0.06	0.67
397270	IGFBP1	5.66	0.18	0.18	0	0	0.1	0.11	0.07	-4.90245	4.5e-41	4.3e-41		100513804	RBM46	0	0	0	0.04	0.06	0.08	0	0.12	2.91462	0.000832183	0.000827935		102164536	AHSP	147.06	1.18	85	8.22	5.73	29.21	6.8	14.91	-2.03566	2.26737e-170	1.69498e-172		100513692	TRPM8	1.3	2.77	1.08	4.54	3.96	4.18
397271	AIF1	45.54	55.66	28.44	24.21	27.79	11.16	15.96	13.65	-1.18295	8.14e-80	4.58e-80		100513980	TMEM265	0	0	1.95	0	0	0	0	0	-5.81755	4.71535e-08	3.15452e-08		102167684	C7H6orf132	0.05	0.04	0.17	0.31	0.16	0.14	0.11	0.56	1.13866	0.000825732	0.000315275		100513746	NOCT	6.1	1.19	9.71	12.18	12.32	0.88
397278	PMAIP1	3.48	6.31	5.24	7.11	6.85	13.31	8.93	14.99	1.01182	5.2e-30	6.18e-30		100514020	RGS17	0	0.12	0.25	0.34	0.34	0.48	0.51	0.28	1.22591	2.88664e-07	2.05265e-07		102167784	LOC102167784	0.06	0.01	0.25	0.29	0.05	0.09	0.06	0.06	-1.08547	0.000636264	0.00023568		100513961	CPA5	0.09	0.1	0.05	0.12	0.2	0.09
397289	NKX6-1	0	0.17	0.07	0.05	0	0.05	0	0	-2.73253	0.00089931	0.00301428		100514069	FAM171A2	0.58	0.34	0.36	0.47	0.13	0.18	0.25	0.12	-1.33108	2.1096e-06	1.60716e-06		106504161	PET117	0	0.14	0	0.29	0	0	0	0	-5.06563	8.2241e-05	2.47177e-05		100513962	AASS	5.32	9.21	15.49	12.28	5.58	4.39
397292	KCNA2	0.09	0.18	0.05	0.03	0.04	0.05	0.05	0.04	-1.28083	7.39e-06	2.08e-05		100514149	SLC22A20	0.67	0.46	0.21	0.62	0.08	0.3	0.44	0.16	-1.00976	0.000171235	0.000156808		106505211	LOC106505211	0.68	0.16	0.21	1.16	0.16	0.48	0.22	0.09	-1.23057	1.72089e-09	2.52789e-10		100515508	LOC100515508	11.31	3.74	0.42	3.64	10.37	23.3
397315	PIGR	9.16	9.37	18.29	5.81	8.93	1.85	1.79	1.15	-1.72863	1.02e-201	2.32e-202		100514340	LOC100514340	0.2	0.69	0.61	0.56	2.01	1.31	1.26	0.81	1.43836	1.26638e-13	6.20859e-14		106510532	LOC106510532	2	2.08	0.85	2.28	1.56	0	0.78	0.82	-1.18852	4.78818e-17	3.8613e-18		100515521	SPRY3	0.26	0.21	0.01	0	1.02	0.12
397318	NFATC1	9.99	9.27	9.49	6.41	3.64	4.26	4.92	3.11	-1.18848	1.06e-124	3.99e-125		100514365	EPX	1.08	1.2	1.23	0.44	0.55	0.33	0.4	0.52	-1.19105	2.44578e-06	1.87591e-06		110255185	LOC110255185	3.4	0.07	0.22	0.14	0	0.14	0.36	0.5	-1.90586	4.08077e-06	9.70851e-07		100515556	SLC25A47	102.36	93.61	173.31	325.75	42.57	29.73
397319	CASP1	5.58	9.28	3.2	3.03	3.15	1.84	1.89	1.7	-1.34526	2.64e-45	2.35e-45		100514623	MAMDC2	0.11	0.24	0.22	0.05	0.15	0.32	0.12	0.25	1.25165	0.000908312	0.000908876		110255658	GPR25	0.14	0.4	0.34	0.4	0.77	0.47	0.63	1.13	1.20683	0.000325802	0.000111791		100515579	LOC100515579	2.84	2.19	0	0.35	0	0
397327	TIGD4	1.05	0.82	0.72	1	1.95	2.69	3.81	1.42	1.42994	9.75e-38	9.91e-38		100514664	BEND4	0	0	0.01	0	0	0.04	0.04	0.07	3.70817	0.000573487	0.000558327		110256621	TBX1	0.02	0	1.38	0.18	0.06	0.54	0.05	0.05	-1.12366	5.17048e-05	1.48907e-05		100515635	CREB5	0.08	0.05	0.34	0.17	0.07	0.02
397328	VCAN	6.01	5.03	6.3	18.02	37.74	23.67	25.69	12.12	1.4366	0	0		100515142	SMIM17	0	0.02	0.02	0	0.03	0.1	0.04	0.14	2.91462	0.000832183	0.000827935		110256649	LOC110256649	10.19	1.81	0.34	0.46	0.8	0.4	0.46	0.74	-2.37856	1.38085e-149	1.2258e-151		100515668	BMP8A	0	0.03	0.16	0.05	0.02	0
397349	CAPN3	2.9	3.87	2.02	1.74	1.21	0.9	0.98	0.84	-1.42378	7.27e-38	7.36e-38		100515146	CHST9	0	0.01	0.01	0.01	0.02	0.04	0.04	0.03	2.40004	0.000386359	0.000369118		110256714	LOC110256714	7.27	4.37	2.92	29.65	6.62	11.64	1.34	0.95	-1.14225	1.30379e-29	5.99412e-31		100515670	ANKRD13C	1.38	1.23	2.74	2.52	1.91	1.06
397350	IGF1R	21.91	23.28	27.3	13.01	4.93	8.27	7.99	11.51	-1.37701	0	0		100515302	LOC100515302	0.12	0.12	0.17	0.36	0.28	0.65	0.5	0.36	1.25968	3.45403e-11	1.91441e-11		110256864	LOC110256864	0.81	0.44	1.22	0.44	0.12	1.05	0.08	0.08	-1.1167	0.00048811	0.000175511		100515853	CD300LG	0.33	1.03	0.44	0.3	0.13	0.38
397356	ADRB3	0.02	0.02	0.07	0.02	0.11	0.22	0.23	0.27	1.62086	1.03e-05	2.93e-05		100515380	DRC7	0.17	0.03	0.42	0.19	0.02	0.06	0.22	0.03	-1.43801	0.000289931	0.000272697		110257405	LOC110257405	9.54	0	0	0	0.15	0.02	0.03	0.03	-5.23236	1.8244e-101	2.33557e-103		100515976	NEB	0.12	0.4	1.15	0.44	1.3	0.3
397366	CNGA1	0.24	0.35	0.62	0.62	0.23	0.2	0.18	0.16	-1.28805	1.31e-07	3.29e-07		100515466	RNF208	0.39	0.33	0.45	0.13	0.14	0	0.05	0.13	-2.09181	0.000105879	9.50444e-05		110257490	NTSR1	0.01	0.03	0.02	0	0.09	0.06	0.08	0.08	2.35439	1.62461e-05	4.27193e-06		100516016	CCL22	0.06	0.04	0.47	1.97	0.06	0.21
397371	BHMT	1.21	0.1	0.32	0.05	0.15	0.1	0.32	0.08	-1.40132	4.8e-06	1.33e-05		100515579	LOC100515579	5.37	7.06	2.61	1.64	7.63	8.92	9.22	10.69	1.12424	2.39618e-171	7.98955e-173		110257558	LOC110257558	0.8	0.82	1.16	0.45	1.95	1.58	1.43	1.78	1.05728	3.43266e-07	6.93809e-08		100516039	LOC100516039	1.03	1.05	1.57	1.38	0.51	0.1
397372	GHSR	0.1	0.27	0.12	0.09	0.02	0.03	0.07	0.04	-1.80926	7.03e-09	1.64e-08		100516218	MGAT5B	0.16	0.25	0.21	9.64	0.11	18.29	0.15	0.61	1.18615	1.01021e-42	1.74768e-43		110258054	LOC110258054	0.7	0.27	0	0.02	0	0	0	0.08	-3.66714	2.89708e-10	3.96598e-11		100516083	ERF	6.22	8.7	9.01	37.67	7.15	3.79
397377	CACNA2D1	4.7	6.51	5.13	5.91	7.22	17.78	13.46	16.35	1.31133	0	0		100516366	DPT	4.17	3.18	7.89	2.79	23.74	6.81	2.92	8.84	1.19723	3.13976e-56	3.91613e-57		110258056	LOC110258056	0.72	1.08	0	0.14	0.39	0.08	0.25	0.17	-1.35527	9.69776e-05	2.96599e-05		100516268	WNT5B	0.27	0.3	0.43	0.25	0.66	0.83
397379	CDC20	7.04	9.98	8.17	32.92	42.09	27.98	30.07	28.4	1.1027	1.53e-154	4.55e-155		100516420	LOC100516420	0.02	0.16	0.04	0.28	0.36	0.2	0.24	0.32	1.22486	0.000216935	0.000201093		110258114	LOC110258114	0.13	1.01	0	0.05	0.02	0	0.02	0.17	-2.52334	1.21523e-07	2.28929e-08		100516296	EGR3	0.11	0.05	0.37	1.2	0.22	0.03
397382	MUC1	31.07	36.85	54.83	30.43	21.5	10.41	10.53	7.04	-1.67986	0	0		100516554	NTN4	0.1	0.17	0.12	0.13	0.46	0.26	0.26	0.19	1.22185	0.000235755	0.000219465		110258115	LOC110258115	2.15	2.13	0	0.3	0	0	0.7	0.24	-2.26757	2.48363e-09	3.73882e-10		100516309	GDPD2	0.05	1.16	1.49	1.04	0.43	0.03
397389	MCT7	2.74	2.08	0.82	5.54	0.19	0.51	0.23	0.23	-3.2958	2.03e-37	2.07e-37		100516642	COL6A6	0.2	0.28	0.78	0.57	1.52	0.92	0.39	1.16	1.11923	1.65633e-17	6.66066e-18		110258353	ASPG	0.09	0.03	0.1	0.11	0.48	0.03	0.08	0.83	2.22448	1.71352e-06	3.84445e-07		100516469	MTMR7	0.65	1.27	1.37	0.83	1.14	1.2
397392	ALOX5AP	25.34	29.11	26.05	17.43	14.71	7.96	7.54	8.19	-1.29272	2.79e-77	1.61e-77		100517120	MPO	0.48	1.79	0.18	0.11	0.2	0.26	0.24	0.45	-1.13586	1.05396e-05	8.55598e-06		110258998	LOC110258998	0.55	0.11	0	0.05	0	0.04	0.07	0	-2.68536	0.000717195	0.000269009		100516593	RFX2	0.23	0.22	3.36	0.66	0.33	0.15
397400	TGFB3	10.43	9.21	8.2	15.72	4.76	4.27	4.73	4.26	-1.27374	3.16e-131	1.13e-131		100517432	C15H2orf54	1.44	1.91	1.43	0.83	0.3	0.88	0.87	0.74	-1.03041	7.58416e-06	6.06224e-06		110259013	LOC110259013	0	0.06	0	0.08	0	0.15	0.29	0.15	2.10671	0.00099995	0.000389549		100517106	PLA2G12A	5.65	6.82	8.34	4.32	4.14	3.94
397401	RAMP1	1.22	1.07	1.49	1.46	1.45	4.33	2.58	3.88	1.72766	2.57e-42	2.4e-42		100517547	BCO2	0.38	0.04	0.13	0.39	0.5	0.96	0.33	0.15	1.03894	7.74559e-06	6.20084e-06		110259088	LOC110259088	0.04	0	0	0.01	0	0.21	0	0.43	3.98042	4.03829e-05	1.1415e-05		100517432	C15H2orf54	0	0	0.15	0	0	0.06
397405	TYROBP	79.19	72.82	77.11	37.67	54.12	17.11	21.76	20.39	-1.24256	9.1e-112	3.78e-112		100517619	TMEM176B	14.7	16.56	10.37	11.16	7.63	6.92	7.19	5.45	-1.02202	6.96133e-35	1.48019e-35		110259104	LOC110259104	0.02	0	0	0.03	0.01	0	0.01	0.41	2.7146	9.06945e-08	1.67548e-08		100517616	AGXT	46.44	79.86	113.99	55.01	42.6	49.45
397406	FCER1G	79.06	97.67	93.11	75.36	79.71	27.64	30.27	32.9	-1.03527	3.18e-118	1.26e-118		100517656	CAPN12	0.83	0.66	0.92	0.56	0.46	0.27	0.43	0.28	-1.0421	7.91892e-05	7.00192e-05		110259328	LOC110259328	0.96	0.19	0.19	0.21	0.19	0.11	0.14	0.22	-1.36134	2.08438e-06	4.75441e-07		100517678	EAF1	2.55	2.81	6.39	11.44	7.95	1.11
397408	PKIA	6.62	6.91	4.23	11	13.74	15.94	14.41	14.39	1.00294	7.64e-145	2.44e-145		100518025	SCLT1	0.97	1.11	3.02	4.16	4.07	5.75	6.93	4.54	1.22964	2.64589e-53	3.54074e-54		110259674	LOC110259674	0.42	0.38	0	0.02	0.01	0	0.06	0	-3.52797	5.72742e-05	1.67147e-05		100517716	SLC6A2	0.32	0	0.03	0.03	0	0
397411	MMP7	85.75	251.23	214.96	20.84	28.35	4.92	5.7	13.14	-3.44279	0	0		100518097	LOC100518097	0.21	0.54	0.52	0.83	0.36	0.24	0.21	0.16	-1.14697	1.91797e-06	1.45622e-06		110259958	LOC110259958	30707.5	1581.52	45370.7	7554.06	1524.35	23117.7	1503.12	7664.8	-1.30567	0	0		100517731	LOC100517731	0.99	0.97	2.23	1.82	1.36	1.05
397414	ACP5	30.18	25.26	22.11	14.59	6.65	6.93	5.55	5.57	-1.8585	5.76e-208	1.27e-208		100518412	B4GAT1	0	0	0	0	0.12	0.3	0	0.77	5.64348	2.89838e-07	2.06165e-07		110260827	LOC110260827	0.08	0.06	2.56	0.2	0.36	2.3	0.1	3.18	1.08632	5.1881e-38	1.85193e-39		100518075	LOC100518075	0.03	0.11	0.14	0.09	0.12	0.04
397417	MT1A	4.84	0	0.97	1.16	0	0	0.59	0	-3.72046	6.16e-08	1.52e-07		100518544	IFITM3	58.69	130.61	46.44	41.27	36.64	25.53	36.37	35.03	-1.07609	4.24666e-59	5.01248e-60		110260927	SLC12A3	0.49	0.16	0.1	0.12	0.11	0.04	0.14	0.04	-1.39284	0.000626892	0.000231623		100518539	GFPT2	0.36	0.26	0.71	2.21	0.43	0.53
397419	TTR	34.61	0.38	3.15	0.49	0.73	0.61	1.06	0.1	-3.98046	2.31e-64	1.55e-64		100518720	CHSY3	0.25	0.21	0.79	0.43	0.23	2.32	0.14	0.19	1.05098	6.45121e-11	3.62558e-11		110261483	LOC110261483	11.66	1.6	176.54	1.28	0.86	208.69	2.42	186.51	1.10454	3.99841e-117	4.37145e-119		100518586	UBE2QL1	0.06	0.99	1.8	0.78	0.08	0.19
397421	PLN	29.74	40.11	39.23	51.91	35.43	106.92	79.3	161.13	1.29384	5.84e-238	1.13e-238		100518772	AKAP8	0	0	5.92	7.97	6.07	7.55	9.12	8.24	1.18705	1.30256e-89	9.21264e-91		110262214	LOC110262214	0	0.22	0.12	0.11	0.67	0.92	0.55	0.58	2.57678	0.000232363	7.70888e-05		100518597	SLC25A45	0.87	1.41	2.21	2.36	1.94	3.33
397423	FABP6	0.31	0.15	0.3	10.27	8.37	4.21	13.83	6.21	1.44968	7.14e-17	1.21e-16		100518979	RRH	0	0	0	0	0	0	0.25	0.12	4.51489	0.000646622	0.00063323		BGI_novel_G000003	BGI_novel_G000003	0.03	6.1	2080.85	8.11	11.33	2.09	13.22	405.42	-2.22673	0	0		100518612	MFSD2A	4.66	1.82	5.61	2.72	1.06	1
397436	CASQ2	0.47	0.39	0.82	1.7	2.06	2.28	1.82	3.48	1.53051	1.09e-33	1.2e-33		100519034	UBE2U	0.1	0.1	0.19	0.18	0.13	0.23	0.57	0.93	1.28198	3.84255e-07	2.76259e-07		BGI_novel_G000004	BGI_novel_G000004	0	0.02	0	0.01	0	0.11	0	0.08	2.31803	3.30614e-07	6.64221e-08		100518772	AKAP8	0	0	0	0	1.51	1.34
397438	OTC	0.78	0	0.07	0.06	0.03	0.03	0.07	0	-2.90245	1.66e-06	4.45e-06		100519062	MAP1B	0.14	0.1	0.26	0.2	0.86	0.72	0.25	0.18	1.48013	5.08182e-30	1.2363e-30		BGI_novel_G000045	BGI_novel_G000045	0.12	0.08	0.59	0.11	0	0.41	0.04	1.72	1.28448	0.000597197	0.000219758		100518817	ALAS2	51.58	10.36	25.89	1.81	1.5	7.29
397441	CD86	6.59	10.56	8.27	7.18	6.35	2.86	2.2	1.94	-1.268	3.22e-104	1.43e-104		100519115	ADAMTS16	0.32	0.09	0.22	0.34	0.91	0.37	0.39	0.32	1.00773	5.02113e-07	3.64206e-07		BGI_novel_G000072	BGI_novel_G000072	0	0	0.03	0.23	0	0	0	0	-5.98683	2.90028e-08	5.00563e-09		100519275	CSRNP1	1.48	2.2	2.15	16.49	2.74	0.93
397443	HPD	1.84	0.04	0.16	0.06	0	0.04	0.12	0.03	-3.1731	1.76e-12	3.52e-12		100519293	SAC3D1	3.1	2.23	2.32	0.73	1.35	0.18	1.52	1.13	-1.09129	1.08424e-10	6.18959e-11		BGI_novel_G000073	BGI_novel_G000073	0	0	0	0	0	0	0.53	0	6.84607	7.04202e-14	7.15943e-15		100519324	ETNPPL	35.59	16.99	24.76	17	84.62	15.42
397444	GNMT	30.23	20.48	39.26	13.85	4.73	4.15	3.85	3.81	-2.69913	0	0		100519732	TMEM132E	0.03	0.07	0.03	0.05	0	0	0	0	-4.69271	0.000257257	0.000240175		BGI_novel_G000075	BGI_novel_G000075	0	0	0	0	0	0	0.06	0.08	5.02127	0.000103427	3.17968e-05		100519339	TFCP2L1	0.02	0.16	0.06	0.26	0.05	0.1
397448	KCNJ5	3.18	4.36	4.18	4.82	3.96	1.22	1.3	0.35	-1.35033	4.98e-34	5.45e-34		100519781	TMEM125	0.39	0.25	0.27	0.21	0.04	0.04	0.18	0	-2.3142	3.79994e-05	3.25838e-05		BGI_novel_G000080	BGI_novel_G000080	0	0	0	0	0.41	0	0.17	0.01	7.59959	1.15445e-21	7.34637e-23		100519355	F2RL2	0.04	0.07	0.42	0.02	0.02	0
397450	T	0	0	0	0	0.03	0.11	0.23	0.03	4.31187	0.000372944	0.0012014		100520667	ACTG2	0.26	0.23	0.13	0.34	0.87	0.98	1.31	0.32	1.84423	1.89285e-08	1.23824e-08		BGI_novel_G000089	BGI_novel_G000089	0.12	0.13	0.2	0.18	0.13	2.63	0.12	0.13	2.20262	3.66324e-47	1.08512e-48		100519468	TNFSF14	2.11	2.75	3.33	20.11	1.44	1.6
397451	LOC397451	0.06	0.14	0.21	0.2	0.05	0.07	0.08	0.08	-1.18277	4.82e-07	1.25e-06		100520971	WDR64	0.19	0.11	0.25	0.12	0.48	0.24	0.1	0.8	1.12802	6.64226e-06	5.28326e-06		BGI_novel_G000093	BGI_novel_G000093	0	0.03	0.78	0	0.02	0.81	0.02	0.78	1.06221	7.41586e-07	1.57512e-07		100519590	TSPAN16	0.36	0.89	0.15	0	0.11	0.13
397456	PTGDS	249.23	196	244.29	134.8	83.56	82.59	90.23	81.55	-1.38946	0	0		100521434	ADAMTS2	0.67	0.69	0.99	0.71	3.78	1	0.9	1.35	1.17817	1.33424e-34	2.85198e-35		BGI_novel_G000133	BGI_novel_G000133	0	0.57	0	0	0	2.84	0	0	2.22897	6.83227e-32	2.90488e-33		100519659	LOC100519659	0.51	0.71	0.05	0	0	0
397459	ITGAM	6.07	7.08	5.33	4.83	3.36	1.49	2.96	1.89	-1.27481	1.44e-108	6.14e-109		100521495	GTSF1	0.09	0.22	0.33	0.1	0.03	0.65	0.4	1.17	1.67069	7.84986e-14	3.79121e-14		BGI_novel_G000139	BGI_novel_G000139	0.23	0.64	0	0	0.43	0	0	0	-1.0149	7.63094e-07	1.62437e-07		100519877	IDO1	0.06	0.14	0.42	1.15	0.09	0
397464	SCT	0.85	0.35	0.57	0.26	0.22	0.06	0.03	0.06	-2.42261	2.1e-10	4.57e-10		100521600	LOC100521600	0.27	0.29	0.29	0.6	1	0.85	2.01	0.45	1.15338	1.75628e-08	1.14674e-08		BGI_novel_G000211	BGI_novel_G000211	0.14	0	0	0.23	0	0	0.08	0	-2.26854	0.000213378	7.02848e-05		100519925	SEMA5B	0.14	0.57	0.23	0.52	0.1	0.22
397468	CCK	0.35	0.22	0.45	0.21	0.1	0	0	0	-3.607	0.000394726	0.00127422		100521908	DTHD1	0.33	0.88	0.38	1.64	0.79	1.22	1.58	2.86	1.06201	2.09958e-41	3.77844e-42		BGI_novel_G000321	BGI_novel_G000321	2.45	0	0	0	0	0	0	0	-8.75214	7.58743e-42	2.46023e-43		100519992	LSMEM1	0.03	0	0	1.64	0	0.1
397474	F12	2.54	1.02	0.66	0.36	0.45	0.59	0.37	0.49	-1.19703	3.13e-11	6.57e-11		100522363	AZU1	0.95	3.69	0.55	0.06	0.3	0.55	0.31	0.22	-1.88758	2.27768e-10	1.32532e-10		BGI_novel_G000368	BGI_novel_G000368	2.63	2.55	3.96	1.53	1.04	0.86	0.7	1.32	-1.42538	5.43549e-14	5.47532e-15		100520023	CD27	0.11	0.48	0.9	0.28	0	0
397491	IGF1	1.53	2.15	3.54	3.57	16.72	9.12	9.76	5.34	1.92708	0	0		100522480	MCTP1	0.12	0.17	0.31	0.4	0.6	0.57	0.51	0.3	1.00773	7.08769e-07	5.20787e-07		BGI_novel_G000372	BGI_novel_G000372	0	182.49	0	333.7	93.26	465.97	396.36	234.48	1.1548	0	0		100520292	LRRC10B	0.07	0.04	0.05	0.15	0.02	0
397497	FGF1	1.81	2.52	2.08	1.93	0.53	0.41	0.91	0.37	-1.99556	3.76e-57	2.78e-57		100523046	C2H19orf24	2.64	0	0	0	0	0	0	0	-7.17437	1.50821e-17	6.05488e-18		BGI_novel_G000374	BGI_novel_G000374	28.9	0	0.13	0	99.24	30.58	0	0	2.21455	5.82705e-212	3.48482e-214		100520513	AOC2	0	0	0	0	0.26	0
397503	SFTPA1	0.13	0.34	0.31	0.19	0.11	0.15	0.29	0.12	-1.19253	3.86e-10	8.51e-10		100523103	TMEM176A	11.47	11.36	6.69	6.33	4.22	5.48	4.68	3.41	-1.01745	3.34361e-23	1.03978e-23		BGI_novel_G000387	BGI_novel_G000387	4.39	1.58	0	6.84	0.77	22.16	4.21	13.95	1.64939	7.45106e-30	3.39774e-31		100520554	ACOXL	0.08	0.09	0.23	0.47	0.16	0.18
397511	NTRK3	3.33	2.24	1.79	3.08	4.14	6.58	6.65	7.21	1.39462	2.58e-132	9.14e-133		100523243	SULT4A1	0	0	0	0	0.03	0.05	0.46	0	5.09519	2.39376e-05	2.00719e-05		BGI_novel_G000388	BGI_novel_G000388	434.04	186.31	43.26	131.39	15.34	222.68	56.24	44.92	-1.23455	0	0		100520726	EGR1	11.71	9.01	17.63	108.08	15.76	5.28
397514	POU2F3	0.21	0.33	0.36	0.15	0.18	0.09	0.13	0.07	-1.06858	6.06e-05	0.000181801		100523256	LOC100523256	0.08	0.06	0.12	0.16	0.33	0.27	0.25	0.23	1.33471	8.47225e-10	5.10477e-10		BGI_novel_G000390	BGI_novel_G000390	0.22	0.18	2.65	0	4.29	2.15	0	3.15	1.71786	8.11774e-12	9.62607e-13		100520768	CCDC173	0.13	0.19	0.65	0.99	0.12	0.05
397517	FTCD	1.04	0.21	0.3	0.18	0.12	0.16	0.13	0.15	-1.38635	8.89e-06	2.51e-05		100523440	LOC100523440	0.19	0.06	0	0.15	0	2.21	0.7	0.13	3.45548	3.90649e-35	8.2406e-36		BGI_novel_G000394	BGI_novel_G000394	0	0.2	0	0	0	0.5	0	0	1.21261	0.000281508	9.52252e-05		100520933	CKS2	16.5	16.89	128.56	140.5	26.23	12.4
397518	F9	1.59	0	0.19	0	0.02	0.05	0	0.02	-4.19196	6.82e-17	1.16e-16		100523587	CD248	0.93	0.61	0.93	0.37	4.05	0.86	0.96	0.96	1.21044	7.70899e-15	3.53451e-15		BGI_novel_G000414	BGI_novel_G000414	0.54	0.96	0.38	0.19	0.39	0	0	0.01	-2.33536	6.50569e-21	4.29191e-22		100520971	WDR64	0.79	1.1	0.99	0.2	0.28	0.24
397525	CFH	16.16	22.37	9.26	10.4	6.42	6.42	7.82	5.54	-1.1343	8.15e-184	2.05e-184		100523915	SEMA3D	0.05	0.07	0.21	0.13	0.46	0.14	0.21	0.21	1.10926	6.47118e-06	5.14064e-06		BGI_novel_G000422	BGI_novel_G000422	0	0	0.58	0	0	0	0.19	0	-1.4682	0.00070064	0.000262341		100521138	CELF4	0.05	0.02	0	0.17	0.04	0.07
397526	C7	3.65	2.81	1.45	2.16	0.55	0.56	0.92	0.22	-2.22024	4.57e-81	2.54e-81		100524075	FKBP6	0.05	0	0	0	0	0	0.32	0	4.26247	1.52865e-05	1.26017e-05		BGI_novel_G000426	BGI_novel_G000426	0	0.05	0	0.04	0.21	0.13	0.22	0	2.55105	1.24574e-13	1.28746e-14		100521318	GPT2	2.67	8.66	11.49	15.62	5.56	0.94
397534	SLCO1A2	9.41	9.41	8.18	13.34	7.22	3.39	6.09	2.45	-1.03919	4.79e-131	1.72e-131		100524281	SCARA5	0.28	0.37	0.65	0.26	2.31	0.61	0.17	1.06	1.42474	4.02998e-17	1.6586e-17		BGI_novel_G000427	BGI_novel_G000427	0.04	0.11	0.11	0.22	0	0	0.07	0.14	-1.19398	5.89054e-05	1.72507e-05		100521388	CRTAM	0.21	0.29	0.27	0.38	0.07	0.09
397538	ME1	0.77	0.47	0.52	1.4	4.22	3.92	4.9	2.86	2.32434	3.68e-106	1.61e-106		100524309	LRRTM2	0.04	0.02	0.05	0.11	0.09	0.05	0.16	0.28	1.3703	0.000108257	9.72157e-05		BGI_novel_G000430	BGI_novel_G000430	0	0.08	0.1	0	0.22	0	0.25	0.07	1.5446	2.60083e-08	4.46937e-09		100522082	SLC5A9	1.09	1.74	3.68	0.45	0.26	0.4
397541	PTGS1	2.5	2.44	1.91	2.89	1.15	1.46	1.05	1.17	-1.04113	7.01e-20	1.08e-19		100524382	LOC100524382	0.26	0.26	0.35	0.25	0.87	0.75	0.49	0.39	1.1243	3.279e-11	1.81399e-11		BGI_novel_G000432	BGI_novel_G000432	0.12	0.07	0	0.18	0	0.18	0	0	-1.13254	0.000287104	9.7413e-05		100522455	LOC100522455	0.09	0.08	0.1	0.08	0.09	0.1
397558	UPK3A	24.41	14.96	26.1	21.27	17.78	3.51	3.72	4.68	-1.54478	4.46e-115	1.81e-115		100524499	LOC100524499	0.23	0	0.03	0	0.2	1.7	0.04	0	2.9192	2.29714e-11	1.25927e-11		BGI_novel_G000439	BGI_novel_G000439	0	0	0.45	0.73	0	0	0.43	0	-1.4325	0.000268465	9.03616e-05		100522679	PPP1R15A	4.42	4.58	9.44	50.67	5.45	2.81
397569	CTSK	5.55	4.59	9.32	2.67	13.59	23.16	15.17	11.56	1.02621	1.46e-101	6.63e-102		100524797	NEURL3	0.37	0.47	0.29	0.37	0.18	0.19	0.28	0.08	-1.07474	0.000227446	0.000211194		BGI_novel_G000443	BGI_novel_G000443	0	0	0	0	0	1.21	0	1.15	7.73921	1.65884e-23	9.68807e-25		100522737	ANKRD33	2.88	4.75	7.05	2.84	2.64	0.5
397572	PSME1	4.14	93.07	8.29	18.4	5.33	4.15	10.52	11.95	-1.95376	8.58e-196	2.02e-196		100524807	SLC5A8	0.07	0.08	0.84	0.08	3.72	1.49	0.12	1.77	2.56813	6.14184e-178	1.95822e-179		BGI_novel_G000449	BGI_novel_G000449	0	1.26	0.58	0.75	0	0	0	1.05	-1.36691	4.39133e-08	7.7737e-09		100523103	TMEM176A	3	5.3	3.93	1.38	0.66	1.5
397573	STEAP1	0.3	0.46	0.53	0.85	3.87	1.42	2.65	0.93	2.0013	3.05e-22	4.43e-22		100525049	SLC7A10	0.16	0.21	0.31	0.15	1.65	0.52	0.15	0.48	1.74469	2.29647e-08	1.50924e-08		BGI_novel_G000466	BGI_novel_G000466	0.44	0.4	0.86	0.18	0	0	0.34	0	-2.39815	5.21432e-51	1.39353e-52		100523358	JUNB	4.03	2.49	5.42	32.07	3.7	1.91
397579	FOLR1	1.27	0.93	0.7	1.75	0.96	0.38	0.59	0.42	-1.08867	2.18e-08	5.24e-08		100525077	RILP	0.21	0	0	0	0.27	0.06	0.59	0	1.94812	6.99643e-09	4.4449e-09		BGI_novel_G000520	BGI_novel_G000520	1.63	0.25	1.52	0.14	0.4	0	0.47	0	-1.92948	1.33125e-34	5.21224e-36		100523669	NUAK1	0.59	0.49	0.96	0.98	1.34	0.6
397585	AHSG	22.15	0.41	1.65	0.03	0.37	0.97	1.09	0.17	-3.21997	2.86e-135	9.94e-136		100525178	LRRN2	0.37	0.27	0.35	0.16	0.24	0.1	0.06	0.13	-1.08849	0.000528833	0.000512716		BGI_novel_G000584	BGI_novel_G000584	0.02	0.05	0.11	1.13	0.05	0.05	0.08	0.05	-2.56294	2.21133e-12	2.52096e-13		100523747	LOC100523747	0.03	0.12	0.51	0.02	0.14	0.11
397593	AMBP	17.35	0.36	1.2	0.32	0.57	1.15	0.64	0.39	-2.37638	3.42e-63	2.33e-63		100525205	FOSL1	0.26	0.08	0	0.25	0	0	0	0	-4.89916	8.00013e-05	7.07552e-05		BGI_novel_G000595	BGI_novel_G000595	0	0	0.09	1	0.71	0	0.14	1.54	1.06142	1.53476e-05	4.01129e-06		100523904	PHLDA1	0.1	0.38	0.21	1.96	0.3	0.07
397600	GATA6	2.21	1.8	0.89	1.25	1.64	4.73	3.78	4.16	1.25114	1.12e-44	1.01e-44		100525278	LOX	0.08	0.04	0.08	0.31	1.13	0.31	0.24	0.42	2.00773	1.88464e-06	1.42965e-06		BGI_novel_G000606	BGI_novel_G000606	0	0	0.73	0.34	0.18	0.03	0	0	-2.32246	1.64647e-07	3.16784e-08		100523937	CFAP53	0.17	0.55	0.15	0	0	0.3
397617	HR	0.91	0.79	0.58	1.04	6.23	8.42	7.23	7.64	3.16233	0	0		100525282	ROGDI	1.26	0.58	0.96	0.42	0	0.61	0.52	0.23	-1.27305	2.92763e-05	2.47851e-05		BGI_novel_G000687	BGI_novel_G000687	0.1	0	0.15	0	0	0	0	0	-5.35159	1.11731e-05	2.84403e-06		100523996	HRH1	0.32	0.91	0.04	0.47	0.04	0
397621	SLC17A1	0.57	0	0.08	0.04	0.02	0.02	0.02	0	-3.607	1.02e-08	2.4e-08		100525700	ALX1	0.01	0.02	0.06	0.07	0.3	0.03	0.1	0.08	1.63999	0.000752577	0.000744004		BGI_novel_G000688	BGI_novel_G000688	0	0	0	0	0.46	0	0	0.07	7.30996	2.88222e-18	2.16808e-19		100524404	NIM1K	0.03	0.24	0.05	0.55	0.17	0.06
397624	SLC15A1	1.91	2.77	3.01	2.9	0.67	0.82	0.92	0.82	-1.70174	1.48e-47	1.27e-47		100525899	PRSS2	225.9	186.75	77.92	64.35	64.4	78.39	57.87	64.25	-1.03575	0	0		BGI_novel_G000716	BGI_novel_G000716	0	0.19	0.72	0	0.66	0.69	0.09	0.34	1.02154	1.86604e-09	2.75331e-10		100524617	CLEC4F	5.45	12.41	18.33	6.48	5.61	4.19
397638	CALCR	9.58	18.29	15.54	13.29	7.44	1.32	4.57	0.94	-2.07115	0	0		100526161	METTL27	6.74	8.71	5.25	4.22	3.34	2.36	4.37	1.76	-1.04925	7.6958e-19	2.91763e-19		BGI_novel_G000722	BGI_novel_G000722	0	0	0	0	0	0.05	0	0.05	5.61123	1.19293e-06	2.61304e-07		100524701	FAM71A	0	0	0.03	0.44	0	0
397649	LTF	0.54	0.36	1.52	0.68	3.61	2.47	2.12	1.15	1.42786	1.04e-26	1.33e-26		100620287	BORCS6	0.48	0.42	0.21	0.15	0.1	0.13	0.17	0.1	-1.34709	1.60871e-10	9.27213e-11		BGI_novel_G000724	BGI_novel_G000724	0	0	0.18	0	0	0	0	0.03	-2.52786	5.87758e-07	1.22917e-07		100524723	CHAC1	2.24	0.25	0.13	0.38	0.2	0.54
397662	CCNB1	3.14	6.76	4.1	21.38	22.17	20.78	23.46	16.88	1.17836	2.77e-134	9.71e-135		100621046	INTS5	7.68	4.37	1.48	1.59	1.72	1.35	2.62	2.04	-1.02176	1.87587e-31	4.37196e-32		BGI_novel_G000745	BGI_novel_G000745	0.3	0.21	0.2	0.47	0	0.12	0	0	-3.4056	1.60409e-27	8.06425e-29		100524750	CYP2J34	0	0.93	1.17	0.03	0.12	0.17
397680	NR0B1	0.99	0.33	1.07	0.5	0	0	0.17	0	-5.63942	4.04e-13	7.86e-13		100621633	SFXN5	2.07	1.02	1.03	0.26	0.35	0.41	0.44	0.8	-1.16592	3.9947e-15	1.80149e-15		BGI_novel_G000746	BGI_novel_G000746	0.11	0	0	0.12	0.13	0.18	0.49	0.18	2.03933	2.94337e-14	2.88793e-15		100524940	LOC100524940	0.74	4.24	2.43	1.59	0.73	1.99
397681	APOA4	2.83	0.09	0	0	0	0.18	0.34	0.04	-2.42058	4.86e-10	1.08e-09		100622028	LOC100622028	0	0	0	0	0	0.61	0.05	0.05	5.09519	2.39376e-05	2.00719e-05		BGI_novel_G000754	BGI_novel_G000754	0	0	0	0	0.01	0	0	0.03	4.68	0.00068913	0.000257388		100525112	LOC100525112	0	2.46	1.76	0.12	0.54	0.55
397688	SERPINA1	12.38	0.47	1.02	0.27	0.45	0.36	0.53	0.07	-3.34819	6.14e-57	4.57e-57		100622121	LOC100622121	0.06	0.1	0.08	0	0	0	0	0	-4.57724	0.000463375	0.000446132		BGI_novel_G000760	BGI_novel_G000760	0.5	0	0	0.45	0	0	0	0	-8.57347	8.11055e-38	2.94059e-39		100525205	FOSL1	0.04	0.04	0.18	1.36	0.14	0.04
399500	IL6	2.05	1.73	0.99	0.58	0.98	0.68	0.37	0.55	-1.03592	1.69e-05	4.85e-05		100622572	CST6	7.15	11.57	9.14	4.73	6.44	5.36	2.54	1.87	-1.00617	4.93546e-13	2.49835e-13		BGI_novel_G000785	BGI_novel_G000785	0	0	0	0	1.1	0	0	0	8.04765	3.99528e-28	1.95628e-29		100525209	IER2	7.32	13.09	10.06	73.67	13.23	3.38
399503	LIF	4.35	4.26	3.09	0.84	0.96	0.69	0.65	0.44	-2.23287	1.72e-107	7.47e-108		100623584	HPGDS	0.79	0.55	0.68	1.61	1.63	4.81	4.05	0.99	1.69154	5.73317e-14	2.74897e-14		BGI_novel_G000787	BGI_novel_G000787	0	1.65	0	0.61	0	0.33	0	0	-2.87344	9.88466e-46	3.01115e-47		100525333	CRYM	4.56	6.19	9.7	23.31	5.54	3.01
399533	FABP4	0.26	0.88	0.49	0.23	1.23	0.84	0.67	1.48	1.21152	0.00010179	0.000310529		100623824	DCLK1	2.14	2.03	2.42	3.37	5.09	6.02	5.59	2.59	1.02645	4.10893e-117	2.20958e-118		BGI_novel_G000788	BGI_novel_G000788	0	0	0	0	0	0	0	0.43	5.93058	4.93484e-08	8.81223e-09		100525346	LOC100525346	0.39	0.38	0.7	1.68	0.35	0.24
399541	TLR4	12.44	17.01	14.76	8.3	4.71	3.18	4.36	3.67	-1.81417	6.31e-270	1.08e-270		100624115	ADGRL3	0.04	0.04	0.03	0.05	0.06	0.11	0.18	0.08	1.4463	3.10984e-08	2.0595e-08		BGI_novel_G000790	BGI_novel_G000790	0	0.8	0	0	0	0	0	0	-7.43696	1.36541e-19	9.79885e-21		100525680	SAA2	248.19	275.82	215.68	61.5	429.83	69.46
403104	CYP2B22	1.1	0.1	1.18	0.38	3.13	2.65	2.56	16.36	3.35117	2.24e-239	4.31e-240		100624487	SLC2A10	0.09	0.09	0.18	0.21	0.42	0.3	0.23	0.21	1.21418	5.85776e-06	4.6369e-06		BGI_novel_G000792	BGI_novel_G000792	0.4	0.43	0.37	0.56	0	0	0.82	0	-1.0717	3.68775e-06	8.71835e-07		100525884	FMO2	0.12	0.5	0.74	0.4	0.03	0.24
403107	CYP2C33	1.89	0	0	0.1	0	0.24	0.13	0.03	-2.35523	1.02e-09	2.3e-09		100624508	SEMA3C	0.43	0.3	1.17	0.8	3.76	1.74	1.22	1.15	1.58056	6.4598e-46	1.03343e-46		BGI_novel_G000801	BGI_novel_G000801	0.11	0.03	0.48	0.51	0.8	0.39	0.68	1.17	1.44122	3.05547e-08	5.28775e-09		100525899	PRSS2	0.51	6.44	0.52	0.25	0.18	0.16
403149	CYP2A19	13.12	4.3	4.94	2.54	2.39	1.97	1.31	1.47	-1.68025	4.06e-73	2.45e-73		100624542	GIMD1	0.01	0.03	0.1	0.03	0.09	0.12	0.14	0.13	1.51869	1.83561e-05	1.52393e-05		BGI_novel_G000811	BGI_novel_G000811	1.9	0	0	0	0	0	0	0	-6.21099	1.93618e-09	2.86042e-10		100526075	ALDH3A1	0.07	0	0.6	0.14	0.02	0.08
403164	FGG	12.85	0.31	1.5	0.13	0.13	0.37	0.4	0.04	-3.95492	1.38e-96	6.56e-97		100624648	LOC100624648	14.15	12.66	0.7	0.11	0.48	8.47	0.08	0.07	-1.47322	1.23788e-187	3.64104e-189		BGI_novel_G000839	BGI_novel_G000839	0.11	0	0.09	0.14	0.09	0.16	0.22	0.36	1.27064	6.43973e-07	1.35575e-07		100526118	LOC100526118	0.48	111.43	78.78	72.36	130.46	168.65
403215	CYP2C49	3.31	0.26	0.13	0.03	0.05	0.07	0.14	0.15	-3.24525	2.43e-24	3.31e-24		100624723	BATF	12.7	17.8	8.84	5.19	4.99	6.95	4.83	4.89	-1.03572	1.17792e-23	3.61145e-24		BGI_novel_G000841	BGI_novel_G000841	0.21	0	0.41	0	1.58	0.44	0.2	0	1.93193	5.61844e-06	1.36818e-06		100620365	SMCR8	1.83	2.3	3.05	3.06	1.82	1.81
403216	CYP2E1	8.7	0.11	0.33	0	0.07	0.29	0.3	0	-3.77615	1.11e-51	8.94e-52		100624736	GPR143	1.43	1.3	0.67	0.8	0.23	0.64	0.42	0.38	-1.32856	2.93242e-07	2.08686e-07		BGI_novel_G000844	BGI_novel_G000844	0.01	0.11	0.07	0.3	0	0	0	0.15	-1.82404	5.33593e-09	8.36669e-10		100620374	BMP8B	0.07	0.2	0.42	0.65	0.12	0.04
403327	CYP4A21	0.61	0.06	0.08	0.06	0.03	0.02	0	0	-3.95492	4.58e-08	1.12e-07		100625104	GIPC2	0.27	0.72	0.75	0.85	1.09	2.1	1.02	1.12	1.06977	1.57897e-21	5.29486e-22		BGI_novel_G000847	BGI_novel_G000847	0	0.08	0.01	0	0	0.21	0	0.16	1.91522	5.68901e-07	1.18707e-07		100620969	EREG	4.13	5.53	30.54	43.36	13.3	2.32
403329	CYP11A1	0.43	0.22	0.19	0.16	0.94	1.03	2.2	0.27	2.1123	1.16e-11	2.38e-11		100625180	LOC100625180	0.37	2.43	0	0.63	0.17	0.02	0.44	0.07	-2.36975	3.71533e-07	2.66612e-07		BGI_novel_G000860	BGI_novel_G000860	0.24	0	0.36	0	0.67	0.51	0.47	0.36	1.81763	1.57673e-19	1.13596e-20		100621090	GADD45B	2.59	3.21	11.52	37.56	4.06	3.56
403337	CYP21A2	0.33	0.29	0.18	0.1	0.04	0.06	0.08	0.11	-1.57826	0.000234508	0.000741574		100625335	CSMD1	0.02	0.04	0.02	0.09	0.01	0.03	0.03	0	-1.57724	0.000442015	0.000424525		BGI_novel_G000861	BGI_novel_G000861	0	0	0	0	0	0	0.13	0	5.35148	1.05145e-05	2.66754e-06		100621260	LOC100621260	1.22	0.23	0.27	0.05	0.03	0.3
404277	TEC	5.26	7.17	5.66	6.27	3.09	3.03	3.46	2.34	-1.03845	1.42e-44	1.28e-44		100625692	SLC44A3	1.36	0.18	0.26	0.22	0.33	0.19	0.28	0.14	-1.20467	2.52293e-08	1.66345e-08		BGI_novel_G000864	BGI_novel_G000864	0.09	1.59	0.36	1.61	0.07	0	1.08	0	-1.6658	5.54872e-28	2.73765e-29		100621607	LOC100621607	0.06	0.1	0.1	0	0	0.42
404693	CAV1	54.55	57.07	44.59	67.36	78.26	153.1	125.37	175.89	1.2627	0	0		100625711	LOC100625711	0.05	0.15	0.25	0.15	0.37	0.33	0.31	0.25	1.15288	2.57574e-05	2.16933e-05		BGI_novel_G000867	BGI_novel_G000867	0	0	0.41	0	0.77	0	0.29	0.27	1.78837	1.72457e-10	2.30474e-11		100621753	PHOSPHO1	0.31	0.07	0.04	0	0	0
404772	GEM	12.15	13.65	13.24	14.1	47.82	82.7	60.37	106.41	2.52873	0	0		100626390	LOC100626390	0	0.05	0.03	0.02	0.03	0.24	0.1	0.06	2.32965	3.38271e-05	2.88504e-05		BGI_novel_G000869	BGI_novel_G000869	0	0	0	0	0	0	0	0.26	5.35218	1.04574e-05	2.65208e-06		100621834	LOC100621834	0	0	0.03	0	0.29	0
406187	APOC3	94.6	1.91	10.2	1.18	2.21	2.22	3.4	0	-3.83841	4.12e-162	1.17e-162		100626400	PDZK1IP1	1.18	1.28	1.22	0.46	0.53	0.23	0.73	0.12	-1.43706	0.000136525	0.000123827		BGI_novel_G000870	BGI_novel_G000870	0	0.34	0	0	0	0	0	0.13	-1.52968	8.54045e-05	2.57852e-05		100621861	MNS1	0.54	0.77	0.1	0.13	0.03	0.28
406188	NFKBIA	57.83	61.86	78.51	51.08	45.76	25.05	26.94	23.2	-1.06144	5.21e-146	1.65e-146		100626406	LYPD5	0.98	1.18	0.85	0.55	0.55	0.41	0.32	0.17	-1.30261	7.01849e-05	6.17582e-05		BGI_novel_G000874	BGI_novel_G000874	0.22	0.29	0	0.25	0	0	0.12	0	-2.6483	7.15913e-09	1.14529e-09		100622336	CSF3R	0.21	0.3	0.27	0.31	0.02	0.08
406191	TNFSF10	40.5	85.59	48.92	35.84	21.68	13.08	17.46	18.02	-1.61564	0	0		100626628	GIPR	1.33	0.27	0.21	0.15	0.16	0.2	0.28	0.26	-1.17388	7.68582e-06	6.14954e-06		BGI_novel_G000878	BGI_novel_G000878	0.47	0.88	0	0	0.96	0.79	0.96	0.66	1.30524	3.44015e-31	1.50073e-32		100622812	DUSP2	1.07	1.38	2.79	26.32	1.13	0.37
406870	CP	5.98	18.27	13.59	1.99	2.63	0.62	1.88	1.05	-2.7605	0	0		100626687	PIEZO2	0.13	0.15	0.19	0.17	0.57	0.17	0.2	0.3	1.02033	8.46031e-06	6.80152e-06		BGI_novel_G000879	BGI_novel_G000879	0	0	0.34	0	0	0.07	0	0	-2.14551	1.4795e-06	3.29175e-07		100623310	RRAD	0.3	0.28	0.56	4.15	0.53	0.05
407066	HBB	24.26	22.17	106.2	13.08	184.73	55.15	153.64	39.83	1.28463	7.97e-209	1.75e-209		100626716	COL1A2	14.27	9.02	26.85	10.99	103.29	16.34	14.21	27.22	1.34639	0	0		BGI_novel_G000880	BGI_novel_G000880	0.39	0.6	0.32	0.81	0.52	0.2	0	0.25	-1.142	2.38215e-16	2.01896e-17		100623444	GALR3	0	0	0	0	0	1.56
407247	LHCGR	0.07	0.07	0.18	0.04	0.22	0.3	0.23	0.46	1.90306	4.73e-10	1.05e-09		100626804	NXPH4	0.07	0.11	0.17	0	0	0.42	0.21	0.26	1.40335	0.00011955	0.000107814		BGI_novel_G000884	BGI_novel_G000884	0	0.82	0.26	0.14	0.1	0.15	0.04	0	-2.12599	1.68806e-43	5.33159e-45		100624008	CYTL1	0.44	0.14	0.53	0.4	0	0
407611	RBP2	0.13	0.18	0.18	0.22	0.08	0.05	0.16	0.05	-1.119	9.52e-07	2.52e-06		100626890	TMEM196	0.03	0.1	0.37	0.07	0.28	0.01	0.41	0.77	1.35822	1.48718e-07	1.03515e-07		BGI_novel_G000889	BGI_novel_G000889	0	0.14	0.17	0	0.42	0.55	0.15	0.92	2.72518	1.14325e-94	1.6345e-96		100624050	HDAC4	1.44	1.4	6.66	3.71	1.47	1.39
407745	TYR	0	0	0.98	0	0	0	0	0	-5.31749	2.31e-06	6.27e-06		100626997	ATP10B	8.83	9.53	15.39	20.3	29.13	30.95	16.69	29.12	1.04951	0	0		BGI_novel_G000893	BGI_novel_G000893	0	0.47	0	0	0	0	0	0	-8.36115	1.69759e-33	6.88455e-35		100624161	G0S2	17.13	15.82	10.54	46.12	37.14	6.58
407773	AQP1	14.14	13.85	9.43	8.42	28.63	35.35	32.58	21.43	1.34294	0	0		100627869	FER1L5	0.15	0.93	0.15	0.23	0.15	0.17	0.13	0.08	-1.29661	1.67331e-10	9.65759e-11		BGI_novel_G000909	BGI_novel_G000909	0	0	0.88	0.12	0.29	1.13	0.08	1.03	1.38863	6.00831e-13	6.58571e-14		100624241	HGD	36.19	53.96	55.76	53.62	47.64	31.49
414284	GLRB	1.07	0.94	0.68	0.73	0.34	0.36	0.24	0.39	-1.36307	2.75e-15	4.91e-15		100628092	CISD3	5.24	0.86	0.6	0.93	0.19	0.27	0.95	1.2	-1.63428	4.40303e-06	3.45126e-06		BGI_novel_G000920	BGI_novel_G000920	0	0	0	0	0	0.07	0	0	5.06564	7.83976e-05	2.34366e-05		100624541	LOC100624541	0.27	0.65	0.29	0.68	0.57	0.17
414371	CCR5	9.7	13.66	7.54	7.4	9.38	3.3	4.2	2.47	-1.04076	4.07e-79	2.31e-79		100628112	IL1R2	0.83	0.73	0.79	0.89	0.38	0.3	0.3	0.43	-1.13666	3.31117e-05	2.81994e-05		BGI_novel_G000921	BGI_novel_G000921	0	0	0	0.08	0	0	0	0	-5.37485	9.31715e-06	2.34549e-06		100624648	LOC100624648	6.69	5.8	0.17	0	0.3	4.22
414374	CCR1	1.32	1.42	1.15	0.69	0.87	0.34	0.67	0.35	-1.07286	3.92e-11	8.27e-11		100628206	SHOX2	0.12	0.01	0.06	0.02	0.24	0.07	0.06	0.07	1.4483	0.000663964	0.00065163		BGI_novel_G000990	BGI_novel_G000990	0	0.04	0.31	0.61	0.42	0.48	0.99	0.71	1.43013	1.88502e-08	3.19173e-09		100624800	ATOH7	0.14	0.28	0.67	1.18	0.22	0.35
414378	DIO3	2.26	1.59	0.91	0.7	0.23	0.23	0.25	0.21	-2.5626	4.18e-28	5.22e-28		100737318	MROH6	0.14	0.34	0.23	0.16	0.12	0.1	0.07	0.07	-1.23328	0.000456415	0.000439021		BGI_novel_G001002	BGI_novel_G001002	0	0	0	0	0	0.19	0.09	0	7.65017	2.5906e-22	1.59044e-23		100624820	JDP2	1.47	2.01	1.95	4.85	1.33	1.26
414379	DIO2	2.07	1.26	1.35	4.63	5.84	6.55	7.29	5.55	1.40873	2.38e-161	6.79e-162		100737483	LOC100737483	2.62	1.57	1.2	1.36	1.08	0.14	0.13	0.3	-2.11293	3.12217e-26	8.68917e-27		BGI_novel_G001003	BGI_novel_G001003	0	0	0	0.04	0	0	0	0	-4.77477	0.000441513	0.000156941		100624903	TACC1	1.55	5.1	1.38	1.07	0.85	1.33
414421	PDLIM3	138.85	106.52	147.53	144.85	189.66	272.42	247.1	389.66	1.06785	0	0		100737498	ASIC4	0.43	0.32	1.36	0.53	0.46	0.17	0.2	0.64	-1.02849	4.57977e-06	3.59288e-06		BGI_novel_G001005	BGI_novel_G001005	0	0.16	0.25	0	0.14	0	0	0	-1.49124	1.35924e-10	1.79152e-11		100624918	LOC100624918	0.32	0.29	0.12	1	2.26	0.35
414439	ASIP	1.42	1.04	1.64	2.6	4.38	4.57	8.83	2.84	1.60699	1.26e-82	6.92e-83		100737660	LOC100737660	0.1	0	0	0.14	0.38	0.41	0.14	0	1.97832	2.53619e-09	1.57055e-09		BGI_novel_G001008	BGI_novel_G001008	0.02	0.02	0	0	0.08	0	0.06	0	2.07774	5.03664e-05	1.44865e-05		100624964	JAKMIP3	0	0.02	0.03	0.01	0.08	0.14
414851	MGAT4C	0.68	0.72	0.32	0.8	1.82	2.11	3.82	1.19	1.68578	1.57e-63	1.06e-63		100737774	LRRC17	0.04	0.02	0.19	0.11	0.39	0.17	0.13	0.21	1.33635	9.34445e-08	6.40974e-08		BGI_novel_G001024	BGI_novel_G001024	0.22	0.55	0.52	0.48	0.79	0.44	1.3	1.03	1.00846	5.1028e-06	1.23689e-06		100624989	SERTAD1	8.89	14.45	12.88	29.54	7.74	5.67
414900	PLD2	25.95	28.87	28.98	20.91	11.44	14.01	13.03	11.45	-1.08041	6.98e-274	1.17e-274		100737840	LOC100737840	0.48	3.15	3.62	1.4	1.39	0	0.71	0.71	-1.68053	1.88551e-08	1.23323e-08		BGI_novel_G001027	BGI_novel_G001027	0.29	0	0.16	0.41	0.25	1.11	0.93	0.39	1.63731	1.2652e-14	1.19881e-15		100625977	DNAI1	0.22	0.42	0.07	0.05	0.81	0.05
414904	CXCL2	26.62	30.22	34.19	12.21	7	3.26	3.51	3.96	-2.50676	1.32e-261	2.33e-262		100738118	CALML5	3.84	3.66	3.16	1.88	1.74	1.68	0.38	0.79	-1.44331	2.96564e-18	1.1513e-18		BGI_novel_G001058	BGI_novel_G001058	0.32	0.2	0.2	0.3	0.35	0	0	0.11	-1.10593	0.0001247	3.89311e-05		100626400	PDZK1IP1	5.53	14.7	0.55	2.75	0.39	0.26
414905	TNNC2	0.68	0.5	0.57	0.96	2.53	3.07	2.78	7.53	1.77232	1.38e-75	8.13e-76		100738123	COL1A1	21.03	14.45	43	16.51	131.47	20.56	22.25	39.08	1.13068	0	0		BGI_novel_G001059	BGI_novel_G001059	0	0.04	0.06	0.12	0	0	0	0	-6.11963	6.08343e-09	9.60699e-10		100626412	RAB30	0	0	0	0	0	0.16
414906	TNNT3	0	0	0.17	0.08	0.14	0.4	0.09	0.55	2.5894	0.000132366	0.000408506		100738212	LOC100738212	0	0	0	0	0	0	1.04	0	7.44235	2.38547e-20	8.40374e-21		BGI_novel_G001065	BGI_novel_G001065	0	0	0	0	0.17	0.08	0.28	0.08	7.61607	7.1512e-22	4.48388e-23		100626629	SLC25A30	6.91	6.77	13.73	22.97	6.1	4.97
414912	SPI1	36	37.31	31.04	22.97	25.71	10.76	11.53	13.01	-1.05893	4.6e-119	1.81e-119		100738425	LOC100738425	0.97	2.01	1.02	1.67	0.83	10.59	9.83	6.57	2.50615	0	0		BGI_novel_G001117	BGI_novel_G001117	0.22	0.13	0.36	0.27	0.07	0.13	0.06	0.12	-1.34427	0.000761797	0.000288016		100626669	IST1	17.79	14.32	20.37	12.97	39.7	17.18
414914	COL17A1	3.88	2.32	3.12	4.42	14.67	5.77	10.96	2.44	1.22916	6.45e-168	1.76e-168		100739561	LOC100739561	0.55	0	0.92	1.98	2.14	0.82	3.05	1.21	1.03552	6.54042e-11	3.67792e-11		BGI_novel_G001124	BGI_novel_G001124	0.26	0.2	0	0.28	0	0	0.14	0	-2.3553	3.56425e-07	7.20738e-08		100626713	PTCHD4	0.06	0.18	0.02	0	0	0.04
431673	KLK1	0	0	0.08	0	0.91	0.75	1.07	0.07	4.89683	3.73e-09	8.6e-09		100739839	SPATC1	0	0	0.02	0	0.02	0.21	0.08	0.06	4.36669	6.58165e-06	5.23356e-06		BGI_novel_G001136	BGI_novel_G001136	0.29	0.39	0.47	0.19	0.35	0	0.17	0.1	-1.08392	5.68288e-05	1.65523e-05		100627220	TMCC2	0.69	0.07	0.2	0.07	0.08	0.19
431781	CLDN3	97.75	87.78	108.41	71	67.5	33.56	36.65	21.6	-1.23164	6.86e-219	1.43e-219		102157603	LOC102157603	0	0.02	0.01	0.01	0.56	0.03	0.01	0	3.8985	1.12811e-19	4.10338e-20		BGI_novel_G001196	BGI_novel_G001196	0.55	3.34	0.24	1.24	0.45	0.31	0.54	0.46	-1.6309	1.37846e-06	3.05278e-07		100627611	IQCF3	0.07	0.24	0.23	0	1.08	0.65
445460	C1QC	247.97	301.76	184.79	135.92	160.34	76.37	77.08	78.22	-1.16288	0	0		102157639	LOC102157639	0.41	0.67	0.57	0.28	0.35	0.25	0.14	0.22	-1.01217	1.25504e-09	7.63947e-10		BGI_novel_G001222	BGI_novel_G001222	0	0	0	0	0.32	0	0.38	0	6.7547	3.83964e-13	4.11893e-14		100627826	TMPRSS3	0.01	0.03	0.04	0.02	0	0
445461	C1QA	109.02	127.22	67.7	53.65	62.25	39.55	37.58	39.18	-1.04688	0	0		102159512	SAMD14	0.26	0.25	0.12	0.07	0.08	0.05	0.06	0.05	-1.61994	5.30536e-05	4.61417e-05		BGI_novel_G001245	BGI_novel_G001245	0.21	0.31	0.19	0.22	0.04	0.18	0.11	0	-1.48277	0.000116924	3.63176e-05		100627971	SCNN1B	0.55	0.38	3.65	0.81	1.45	0.48
445464	C1R	134.09	171.35	113.71	78.38	81.03	53.48	52.01	54.18	-1.05095	0	0		102159655	LOC102159655	21.7	10.59	2.71	0	0.32	0	0.54	1.19	-4.17851	1.67287e-68	1.70339e-69		BGI_novel_G001253	BGI_novel_G001253	0.15	0.2	0.03	0.24	0.09	0	0.06	0.06	-1.58216	3.73603e-06	8.83947e-07		100628052	C17H8orf4	5.65	4.08	64.29	233.81	25.71	6.18
445467	C4A	96.72	133.92	58.04	24.09	20.4	17.7	19.54	14.91	-2.12015	0	0		102161224	CFAP54	0.13	0.09	0.21	0.3	0.94	0.93	0.33	0.14	1.37611	3.87862e-10	2.28908e-10		BGI_novel_G001254	BGI_novel_G001254	0	0.04	0	0.07	0	0.23	0.1	0.07	1.72943	0.000377548	0.000131734		100628141	MS4A7	0.14	3.96	2.24	0.1	0.52	0.54
445526	CA11	32.66	23.95	28.73	30.56	13.42	11.04	13.33	14.99	-1.1392	2.33e-142	7.61e-143		102161418	LOC102161418	10.16	10.73	6.35	6.48	9.19	4.77	3.92	3.57	-1.02262	1.42614e-30	3.41345e-31		BGI_novel_G001256	BGI_novel_G001256	0.45	0.25	0.58	0.56	0.57	0.82	1.6	0.71	1.02039	7.93394e-05	2.37464e-05		100736675	LOC100736675	0.52	0.45	0	0	0	0
445536	LOC445536	4.88	21.96	5.75	4.8	168.15	6.29	18.64	11.16	2.51097	1.43e-243	2.68e-244		102161751	GRM5	0.45	0.29	0.08	0.5	1.2	0.6	0.58	0.52	1.12147	9.47008e-14	4.60668e-14		BGI_novel_G001287	BGI_novel_G001287	0	0	0.08	0	0.05	0	0	0.21	1.79525	0.000137348	4.32902e-05		100736950	RASL11A	3.91	4.73	17.88	35.09	6.61	3.81
445537	ST3GAL1	3.2	2.34	1.49	2.01	4.04	6.18	6.16	2.52	1.02682	3.94e-70	2.47e-70		102161780	LOC102161780	0.15	0.1	0.05	0.09	0.14	0.41	0.36	0.08	1.38472	6.07713e-05	5.31679e-05		BGI_novel_G001288	BGI_novel_G001288	0.06	0	0	0.18	0	0.02	0	0	-3.80515	1.36645e-07	2.58949e-08		100737352	ACKR2	0.14	0.2	0.23	0.21	0.11	0.09
448797	CCL21	22.14	16.72	29.35	27.19	73.28	40.38	89.96	55.95	1.40825	1.22e-90	6.12e-91		102161927	EPHX4	0.08	0.17	0.24	0.66	0.76	0.61	0.41	0.53	1.15973	0.000328265	0.000310743		BGI_novel_G001289	BGI_novel_G001289	0	0.11	0	0	0	0.11	0.3	0.41	2.78987	0.000267568	9.00083e-05		100737727	HBM	50.49	11.3	28.69	2.09	1.42	8.68
448812	IGFBP3	565.76	504.1	319.66	222.8	9.76	23.78	19.38	45.18	-3.94954	0	0		102163231	LOC102163231	0.02	0.18	0.1	0.03	0.03	0.13	0.05	0.83	1.55792	0.000201325	0.000185832		BGI_novel_G001307	BGI_novel_G001307	0	0	0.02	0	0.05	0	0.02	0.03	2.80123	2.86708e-05	7.89268e-06		100737739	RND1	4.82	2.47	9.19	139.33	8.63	2.11
448816	STS	0.22	0.24	0.34	0.48	0.84	1.03	0.78	0.68	1.35147	1.07e-17	1.77e-17		102163337	ZNF883	0	0.18	0.12	0	0.38	0.57	2.14	3.2	4.51776	8.20487e-77	7.1387e-78		BGI_novel_G001309	BGI_novel_G001309	0	0	0	0	0	0	0.07	0	4.70221	0.000616451	0.000227535		100737768	LOC100737768	3265.75	558.51	936.93	56.82	63.42	449.28
448964	GC	10.12	0.18	0.97	0.03	0.1	0.41	0.3	0.03	-3.77206	1.6e-64	1.07e-64		102163410	SHISA8	0.91	0.91	0.59	0.53	0.29	0.39	0.58	0.21	-1.11045	2.76476e-05	2.33535e-05		BGI_novel_G001322	BGI_novel_G001322	0.77	1.87	0.39	1.48	0.76	0.23	1.07	0	-1.13708	3.19543e-14	3.15017e-15		100737957	NWD1	0	0	0	0	0.67	0
448985	CYP7A1	4.82	6.16	4.97	1.66	0.16	0.1	0.15	0.16	-4.93725	6.3e-216	1.33e-216		102163838	LOC102163838	0.38	3.45	0.1	0	0.11	0.09	0.23	0	-3.2402	3.69477e-08	2.45724e-08		BGI_novel_G001325	BGI_novel_G001325	0	0	0.42	0	0	0	0.52	0.57	1.4482	5.91627e-07	1.23886e-07		100738075	LOC100738075	0.49	0.72	0.04	0.11	0.07	0.08
449004	NNAT	8.05	5.31	2.85	11.68	14.49	25.24	19.18	14.68	1.15483	5.76e-80	3.24e-80		102165146	LOC102165146	1.06	0.53	0.39	1.5	0.53	0.21	0.58	0.37	-1.01908	7.08233e-06	5.646e-06		BGI_novel_G001342	BGI_novel_G001342	0.4	0	0.58	0.11	0.02	0.08	0	0.4	-1.10317	0.000615536	0.00022714		100738612	ATF3	2.09	2.63	8.44	191.98	8.14	0.56
474162	MYLPF	0.1	0	0	0	0.72	0.41	0.33	0.83	4.4374	5.6e-07	1.46e-06		102166713	ARMCX5	0.8	0	0	0	0.61	0.62	0	1.38	1.65892	1.03219e-09	6.24589e-10		BGI_novel_G001348	BGI_novel_G001348	0	0.56	0.25	0.21	0.06	0	0	0.16	-2.26324	4.85756e-08	8.65607e-09		100738720	LOC100738720	2.78	0.42	0.66	0	0	0.25
492280	TERT	1.92	1.67	1.11	1.3	0.39	0.76	0.58	0.65	-1.32159	5.1e-34	5.58e-34		102167556	LOC102167556	0.11	2.3	0.03	0	0.02	1.97	1.96	2.65	1.55528	3.1355e-21	1.06588e-21		BGI_novel_G001354	BGI_novel_G001354	1.98	2.31	0	2.19	1.55	1.08	0.21	0	-1.2123	4.18675e-21	2.73077e-22		100738931	LOC100738931	0.05	0.13	0.11	0	0.73	0.83
492314	TAC3	1.19	0.58	2.27	2.11	135.78	25.64	21.63	10.58	4.83429	0	0		106504161	PET117	1.42	1.06	1.75	1.61	0	0.98	1.79	0	-1.09632	2.34783e-10	1.36693e-10		BGI_novel_G001374	BGI_novel_G001374	0	0	0	0	0	0.34	0	0	6.88882	3.1064e-14	3.0595e-15		100738995	ERICH4	0.18	0.3	1.49	0.24	0	0.29
493186	SOCS3	14.36	15.11	9.64	4.98	4.96	4.47	5.04	4.37	-1.22575	4.31e-99	2.02e-99		106504172	INAFM1	6.94	4.82	4.48	0	0	0	0	0	-8.58749	4.7196e-39	8.97561e-40		BGI_novel_G001375	BGI_novel_G001375	0	0	0	0	0	0.16	0	0	5.61768	1.12431e-06	2.45527e-07		100739042	SLC16A6	7.96	6.06	9.66	8.21	18.25	3.63
493187	IL27	1.14	1.12	0.47	0.23	0.55	0.21	0.25	0.14	-1.26304	0.000440669	0.00142976		106504545	LOC106504545	1.09	0.73	0.85	1.16	0.43	0.61	0.72	0.08	-1.06638	6.11446e-05	5.35219e-05		BGI_novel_G001376	BGI_novel_G001376	0	0.12	0.07	0.08	0	0	0	0	-6.53487	1.85403e-11	2.2499e-12		100739447	NALCN	0	0.01	0.02	0	0.01	0
493772	NPPC	0.07	0.31	0	0.43	2.88	2.04	1.63	2.08	3.67006	2.21e-28	2.74e-28		106504574	LOC106504574	0.07	0.11	0.16	0.02	0.45	0.32	0.14	0.05	1.40366	9.62419e-08	6.60703e-08		BGI_novel_G001381	BGI_novel_G001381	0	0	0.01	0	0	0.05	0	0.03	2.39825	0.000222798	7.35959e-05		100739663	LOC100739663	971.92	0.81	1.34	1.48	1.1	0
494011	SLC27A2	0.24	0.14	0.03	0.19	0.79	0.3	0.56	0.26	1.60986	3.61e-07	9.28e-07		106505329	LOC106505329	0.18	0.17	0.11	0.29	0.08	0.48	1.15	0.4	1.43356	1.0117e-08	6.49887e-09		BGI_novel_G001398	BGI_novel_G001398	0	0	0	0	0	0	0	0.54	7.8171	1.3312e-24	7.47602e-26		101154685	PYURF	0	0	0	15.01	0	0
494016	CA3	0.2	0.11	0.08	1.06	3.14	1.71	3.63	1.59	2.71169	2.78e-42	2.6e-42		106505330	LOC106505330	0.05	4.31	0.93	0.19	0.78	2.45	3.1	4.43	1.58891	9.85504e-15	4.55275e-15		BGI_novel_G001425	BGI_novel_G001425	0	0	0	0.16	27.69	1.46	0	0.99	7.54374	9.8834e-157	8.12721e-159		102158399	LOC102158399	0.06	0.05	0.29	0.05	0.33	0.01
494019	CXCL10	30.81	75.7	29.16	34.13	34.43	11.88	11.2	16.32	-1.2141	1.02e-158	2.95e-159		106505804	LOC106505804	1.89	3.71	0.18	4.3	0.21	0.28	1.52	1.62	-1.34853	7.15357e-93	4.83465e-94		BGI_novel_G001429	BGI_novel_G001429	9.05	1.72	0	8.52	4.14	16.85	17.88	3.68	1.13371	7.10799e-49	1.9926e-50		102158482	C3H2orf16	0.17	0.09	0.08	0.03	0.23	0.09
494020	LMCD1	19.63	16.82	18.65	20.46	9.66	8.48	9.38	7.52	-1.11641	9.96e-81	5.56e-81		106507380	LOC106507380	0.39	0.21	0.13	0.14	0.64	0.61	0.76	0.54	1.50382	0.000515979	0.000499616		BGI_novel_G001430	BGI_novel_G001430	6.57	11.05	0	6.52	0	7.21	0	2.4	-1.38339	1.56074e-38	5.51285e-40		102159180	FAM155A	0.24	0.34	0.23	0.18	0	0.11
494022	TIE1	12.84	13.91	13.41	10.83	9.86	6.28	6.88	6.05	-1.08123	4.29e-168	1.17e-168		106507398	LOC106507398	0	0	0	0	0.28	1.49	0.08	0.14	6.07726	2.65152e-09	1.64465e-09		BGI_novel_G001436	BGI_novel_G001436	0	2.12	9.93	9.89	1.21	0	2.78	2.1	-1.83846	2.10875e-48	6.02975e-50		102161696	PDE1C	0.05	0.5	0.41	0.96	0.02	0.06
494459	CCL3L1	1.06	1.43	1.4	1.17	1.44	0.69	0.79	0.27	-1.13485	2.42e-07	6.16e-07		106507461	TMEM56	0.02	0.14	0.04	0.09	0.08	0.15	0.13	0.26	1.12703	0.000321946	0.000304508		BGI_novel_G001440	BGI_novel_G001440	0	0	0	0	0	0	1.37	2.57	7.31501	2.53712e-18	1.90612e-19		102163231	LOC102163231	0	0.06	0.03	0.13	0	0.05
494464	CCL19	8.21	16.27	11.97	2.1	5.32	3	4.33	1.27	-1.44571	3.5e-29	4.26e-29		106509466	MISP	0.98	0.97	0.53	0.62	0.4	0.51	0.29	0.28	-1.07028	7.07616e-07	5.19781e-07		BGI_novel_G001442	BGI_novel_G001442	0	9.09	0.67	1.83	2.29	0	0	0	-2.35124	4.23206e-31	1.85471e-32		102163337	ZNF883	0.36	0.9	0.16	0.24	1	0.59
494467	CXCL14	6.8	6.4	8.75	4.69	3.44	1.36	0.72	1.89	-1.82442	3.4e-71	2.1e-71		106509723	OGN	0.43	1.39	3.55	2.2	11.23	3.54	2.44	4.26	1.49372	1.39664e-71	1.34216e-72		BGI_novel_G001444	BGI_novel_G001444	0	0.44	0	0	4.69	0	0	0	3.40402	4.5432e-20	3.12883e-21		102164536	AHSP	25.04	1.13	11.42	0.7	1.1	1.57
494560	HSPB6	194.33	123.31	199.79	259.01	527.41	403.19	497.95	450.66	1.26867	0	0		110255173	RPP14	1.95	2.22	8.74	10.18	3.03	2.17	3.33	1.7	-1.18153	7.34381e-116	3.99036e-117		BGI_novel_G001449	BGI_novel_G001449	2.44	3.12	2.89	2.28	0.92	0.52	0.54	2.18	-1.3708	4.3407e-15	3.98718e-16		102164658	FAM83D	0.27	0.12	0.65	0.4	0.32	0.05
494566	SIRPA	33.17	34.49	29.54	19.24	14.55	12.23	14.95	11.82	-1.13297	7.33e-303	1.09e-303		110255185	LOC110255185	0.38	3.9	0.36	0.48	0	0.9	1.21	0.22	-1.10901	0.00021809	0.000202286		BGI_novel_G001458	BGI_novel_G001458	0	0.19	0	0	0	0.77	0	0.42	2.58149	2.77394e-05	7.61687e-06		102165146	LOC102165146	0	0	0	0.08	0	2.09
497059	SSTR2	0.65	1.8	0.89	0.89	0.65	0.18	0.55	0.14	-1.51768	3.17e-12	6.37e-12		110255260	LOC110255260	0.05	0.06	0.13	0.08	0.3	0.36	0.19	0.26	1.84025	7.10823e-07	5.22456e-07		BGI_novel_G001465	BGI_novel_G001465	0.83	0.57	0.28	1.35	0.45	0	0	0.5	-1.70116	4.9099e-07	1.01166e-07		102165339	TMEM74B	0	0.04	0.29	0.04	0	0.02
497233	CFL2	21.26	21.79	20.84	25.04	35.9	64.63	58.04	77.51	1.32718	0	0		110255272	LOC110255272	1.43	0.55	0.83	0	4.37	0.65	0	1.29	1.06605	2.22126e-07	1.56804e-07		BGI_novel_G001474	BGI_novel_G001474	4.79	6.72	5.81	5.45	2.98	2.41	1.14	0	-1.7955	6.05911e-46	1.83445e-47		102167195	RTL5	0.16	0.18	0.31	0.66	0.07	0.05
503659	P2RY12	7.49	14.09	11.45	6.88	4.72	1.89	2.33	1.6	-1.88687	3.47e-148	1.08e-148		110255286	LOC110255286	0	0	0.02	0.01	0.7	1.27	0.01	0	6.10028	1.35163e-38	2.61601e-39		BGI_novel_G001479	BGI_novel_G001479	0	0.77	0	0	0.72	0.42	0.37	0.51	1.34388	0.000740102	0.000279192		102167454	LOC102167454	0	0.51	0	0	0.1	1.11
503666	P2RY1	5.13	6.92	4.42	4.07	2.12	2.39	2.53	2.62	-1.11528	8.11e-78	4.67e-78		110255786	GJB2	2.14	2.56	1.26	1.33	1.01	0.98	0.59	0.76	-1.12258	6.79252e-21	2.34641e-21		BGI_novel_G001483	BGI_novel_G001483	0.44	0.07	0.9	0	0	0	0	0	-6.03143	1.73087e-08	2.91616e-09		106508706	LOC106508706	0.03	0.17	0.09	0.03	0	0
503667	CAMKK1	3.5	3.38	2.14	2.79	6.25	12.63	8.23	9.5	1.67292	8.16e-195	1.94e-195		110255795	LOC110255795	0	0	0	0	0.12	0.1	0.06	0.03	4.46716	0.000805424	0.000799414		BGI_novel_G001485	BGI_novel_G001485	0	1.64	0.63	0.32	0.6	0	0.44	0	-1.31125	0.000248427	8.30597e-05		106509466	MISP	0.28	0.15	0	0.02	0.31	0
503836	RLN3	1.04	0.43	1.09	1.48	1.68	2.34	4.06	1.46	1.1639	3.18e-11	6.69e-11		110256054	LOC110256054	0	0.01	0.01	0.07	0.01	0.12	0.05	0.17	1.75567	0.000255338	0.000238211		BGI_novel_G001495	BGI_novel_G001495	0.18	0.44	0.54	0	0	0	0	0.1	-3.5221	8.99746e-06	2.25996e-06		106510322	LOC106510322	0.22	0.15	0.09	0.14	0.08	0.48
541593	FXYD2	4.86	4.01	2.23	6.91	2.32	1.12	1.13	0.42	-2.30443	1.21e-23	1.68e-23		110256121	LOC110256121	0.21	0	0.92	0.18	0.18	0.05	0.03	0.19	-1.8798	6.08577e-05	5.32571e-05		BGI_novel_G001554	BGI_novel_G001554	0	0	0.31	0	0.03	0.18	0.09	0.33	1.04678	1.06129e-08	1.73252e-09		106510532	LOC106510532	0	0.54	0	0	0.61	0
552898	ADRA1D	1.08	0.86	0.86	0.62	0.83	0.18	0.31	0.2	-1.19703	1.45e-06	3.88e-06		110256824	LOC110256824	0.17	0.07	0	0.24	0.32	0.18	0.2	0.49	1.31104	3.52473e-05	3.01171e-05		BGI_novel_G001575	BGI_novel_G001575	0	0	0.31	0	0.26	0.21	0	0.24	1.29575	1.86839e-05	4.96536e-06		110255204	LOC110255204	0.09	0	0.21	0.12	0.34	1.03
574051	LOC574051	0.49	0.35	2.01	1	0.55	0.22	0.36	0.18	-1.607	0.000141592	0.000438309		110257387	LOC110257387	0.37	0.32	0.49	1.25	1	0.65	1.08	3.57	1.38972	3.54807e-12	1.87133e-12		BGI_novel_G001576	BGI_novel_G001576	0.46	0.55	0	0.26	0.17	0	0.34	0	-1.30568	7.05296e-09	1.12633e-09		110255210	LOC110255210	0.91	0.9	1.06	0.81	0.74	0.9
574057	PDCD1LG2	2.11	3.44	2.43	3.06	1.31	0.77	1.07	0.66	-1.57226	2.68e-151	8.08e-152		110257405	LOC110257405	53.62	0.08	0	0	0.22	0.03	0.2	0.03	-7.29093	0	0		BGI_novel_G001613	BGI_novel_G001613	0	0	0	0	0	0	0	0.93	7.56804	2.8976e-21	1.86827e-22		110255273	LOC110255273	0.18	0	0.13	0.06	0.24	0.05
594850	TLR10	0.93	0.76	0.57	0.57	0.19	0.15	0.09	0.08	-2.49239	2.93e-20	4.48e-20		110257413	STMN3	5.35	7.02	2.28	2.16	2.41	1.3	1.93	1.22	-1.32706	7.3645e-30	1.79907e-30		BGI_novel_G001638	BGI_novel_G001638	0.12	0.36	0.26	0.6	0.24	0	0.12	0.12	-1.51648	0.000960925	0.000372976		110255311	LOC110255311	8.06	1.32	5.12	8.13	10.92	34.33
595102	KCNIP1	1.14	0.91	1.05	0.95	0.61	0.18	0.65	0.27	-1.35038	1.27e-09	2.87e-09		110257715	LOC110257715	0.24	0.33	0.58	0	0	0	0.28	0	-2.19181	0.00012932	0.000117002		BGI_novel_G001640	BGI_novel_G001640	2.28	1.77	0.62	0.98	0.37	0.46	0.58	0	-1.98528	1.33427e-12	1.49616e-13		110255333	ZSCAN26	0.08	0	0.02	0	0.11	0.09
595126	LY75	3.4	6.48	4.57	3.89	2.14	1.47	1.62	1.18	-1.48908	1.65e-109	6.96e-110		110258119	LOC110258119	0	0	0.04	0.06	0.12	0.25	0.37	0.12	2.88332	3.47308e-06	2.69777e-06		BGI_novel_G001654	BGI_novel_G001654	0.22	0.34	0.1	0.19	1.5	1.07	0.26	0.22	1.83102	8.51156e-22	5.3766e-23		110255349	LOC110255349	0.17	0.11	0.03	0	0	0.07
606745	ADORA2B	2.25	5.73	1.62	0.81	1.07	0	0.08	0.13	-3.05991	1.21e-52	9.53e-53		110258166	LOC110258166	1.09	1.08	0.89	1.06	0.28	0.61	0.66	0.31	-1.26319	0.000292619	0.000275357		BGI_novel_G001676	BGI_novel_G001676	0.02	0	0	0	0.04	0	0.04	0	2.24898	9.7481e-05	2.98488e-05		110255823	LOC110255823	0.06	0	0.1	0.17	0.03	0
606747	TCTEX1D4	1.85	1.4	1.72	2.53	6.53	10.75	23.68	6.19	2.57372	1.92e-100	8.87e-101		110258214	LOC110258214	17.85	20.11	30.85	16.49	8.26	11.29	6.85	15.55	-1.0151	0	0		BGI_novel_G001685	BGI_novel_G001685	0.41	0.93	0.01	0.98	0.06	0	0.52	0.22	-1.55994	1.45588e-14	1.38492e-15		110256150	KCNJ12	0.6	0.06	0.01	0.01	0.04	0.04
606748	SLC45A2	0.36	0.57	2.57	9.69	0.87	1.18	0.99	1.08	-1.95098	4.21e-63	2.87e-63		110258441	LOC110258441	0.05	0	0	0	0.06	0.03	0.35	0.21	3.5363	7.80207e-06	6.24868e-06		BGI_novel_G001699	BGI_novel_G001699	0	2.85	0	1.59	0	0	1.5	0	-1.59213	7.38753e-101	9.52644e-103		110256218	LOC110256218	0.8	0.23	0.53	0	0.14	0.15
606749	RAB27A	17.55	22.71	33.65	27.17	17.7	8.04	9.97	6.37	-1.32857	0	0		110258568	LOC110258568	0.09	0.05	0.67	4.17	0.76	4.85	8.28	7.33	1.77449	1.20369e-67	1.23782e-68		BGI_novel_G001702	BGI_novel_G001702	0	0.24	0	0.05	0	0	0.05	0	-2.73737	0.000130479	4.09669e-05		110256415	POLQ	0.2	0.51	0.49	0.3	0.37	1.39
606751	TNNI2	4.84	3.46	6.89	4.68	3.58	1.65	0.55	0.8	-1.62922	5.63e-21	8.46e-21		110258569	LOC110258569	0.12	0	0.19	0.21	0.15	1.1	0.99	0.75	2.57891	5.21527e-10	3.09902e-10		BGI_novel_G001741	BGI_novel_G001741	0	0.06	0	0	0	0	0	0.48	2.92498	0.000412966	0.000145675		110256481	LOC110256481	2.39	8.68	0	0.02	0.1	2.3
[truncated: 2,858 more rows]
[truncated: 31 more columns]

## Sheet: Supp Table S3-3
Supp Table S3-3. GO classification and enrichment of overlapping up-regulated genes between pre-starter and starter pig’s uterus
[truncated: 2,633 more rows]

[truncated: 14 more sheets: Supp Table S3-4, Supp Table S3-5, Supp Table S3-6, Supp Table S3-7, Supp Table S3-8, Supp Table S3-9, Supp Table S3-10, Supp Table S3-11, Supp Table S3-12, Supp Table S3-13, Supp Table S3-14, Supp Table S3-15, Supp Table S3-16, Supp Table S3-17]
